# Supplementary material for: An Improved Method for Prediction of Cancer Prognosis by Network Learning
Source: Genes (Basel). 2018 Oct 2;9(10):478. doi: 10.3390/genes9100478 (PMC6210393; doi:10.3390/genes9100478)
Supplement: Supplementary file 1 [file genes-09-00478-s001.zip]

Archive with 1 entries (1 files):
- genes-355877-SI.xlsx
