# Supplementary material for: An Improved Method for Prediction of Cancer Prognosis by Network Learning
Source: Genes (Basel). 2018 Oct 2;9(10):478. doi: 10.3390/genes9100478 (PMC6210393; doi:10.3390/genes9100478)
Supplement: Supplementary file 1 [file genes-09-00478-s001.zip › genes-355877-SI.xlsx]

## Sheet: S1 Table
Supplementary Table 1. Parameters used for the experiment.
Cancer Type	Top N gene in step 1 (t-test)	t (number of experiments)	b (threshold for selecting genes)	n (#gene selected per experiment)	Damping factor	#layer	alpha	Max iteration
BRCA	400	5	5	250	0.07	[10]	180	3000
PAAD	200	5	5	200	0.07	[10]	60	3000
STAD	200	5	5	50	0.07	[5,5,5]	1	3000
LGG	400	5	4	250	0.07	[5]	10	3000
KIRC	700	5	4	250	0.07	[5]	30	3000

## Sheet: S2 Table
Supplementary Table 2. Biomarkers selected for each cancer type (red: oncogenes)
cancer	PAAD	BRCA	LGG	KIRC	STAD
Number of gene	140	148	220	212	37
Genes	ABL1	ACTA1	ABI1	ABL1	B9D2
	ACTB	ACTN2	ACTA2	ACTA1	CDH1
	ACTN3	ACVR1B	ACTR1A	ACTB	CLTB
	ACVRL1	AKT3	ANK3	ACTBL2	EGFR
	AP2A2	APC	AP2A1	ACTN2	EP300
	AP2M1	ARF1	AP2A2	ACTR1A	ERCC2
	AR	ATF3	AP2B1	ACVR1B	FN1
	ARR3	ATR	ATP5C1	ADH5	FOXO1
	ATF1	BCAR1	B2M	AKT1	GPC5
	ATF2	BCL3	BAG3	AKT2	GRIN2A
	AURKA	BCLAF1	BAMBI	AKT3	GTF2F2
	BAMBI	BMPR2	BCAN	APC	HDAC2
	BCAR1	BTK	BIRC5	APOA1	INSR
	BMP4	BUB3	BMI1	APP	ITGAV
	BRCA1	CALM1	BMPR1A	ARF1	ITGB3
	CACNA1S	CASP8	BTRC	ARF6	MAP3K7
	CDKN2A	CBR1	BUB1	ARRB1	MAPK14
	COL3A1	CD3G	BUB3	ARRB2	MAPK3
	CSNK1D	CD4	CAMK2G	AURKB	MEF2C
	CTCF	CDH1	CASP3	BCAR1	MRPS5
	CTNNB1	CDH3	CASP8	BCL3	MUC16
	CTNND1	CDKN1B	CCAR1	BMP4	NCOA3
	DDB1	CLTC	CCNB1	BRAF	NR3C1
	DDX5	COL2A1	CD44	BRCA1	NUP107
	DLG2	CRK	CDK1	CALM1	PCDHA6
	DVL3	CSNK2A2	CDK2	CALR	PIK3CB
	DYNC2H1	CSPG5	CDK6	CAMK2A	PLCD1
	E2F4	CTCF	CDKN1B	CAMK2G	PRKAB1
	EED	CTNNA3	CDKN2A	CBL	PRKACB
	EGF	CUL5	CEP72	CCNB1	PRKCG
	EGFR	DDB1	CHCHD1	CCNB2	PSMD2
	EIF4G1	DHX38	CHUK	CCND3	RAD21
	EP300	DHX9	CNTRL	CDC40	RAP1A
	ESRRA	DLG1	COL5A2	CDC42	SRC
	ETS1	DLG3	COL6A1	CDK1	TGFB1
	FAU	DMD	CPSF1	CDK2	TRIM28
	GNAS	DYNC1H1	CREB5	CDK4	U2AF2
	GNB1	E2F4	CREBBP	CDK7
	GNB4	EEF1A1	CREM	CKAP5
	GPC6	EIF4G1	CRY2	CLTA
	HDAC3	EP300	CSNK2A1	CLTB
	HLA-DRB1	EPAS1	CTBP2	COL1A2
	HTT	ERBB2	CTNNA1	COL6A1
	ITGA4	ERBB4	CTNNA3	CPSF1
	ITGB3	ETS1	CTNNAL1	CPSF3
	ITGB6	FLNA	CTNNB1	CREBBP
	JUND	FOS	CUL2	CSF1R
	KAT2B	FOXA1	CXCL12	CSNK1A1
	KIF5A	GAB1	DCTN6	CTBP2
	KRAS	GAB2	DDB2	CTCF
	L1CAM	GATA4	DNA2	CTNNA1
	LDB1	GNAI2	DVL1	CTNNB1
	MAP3K1	GNAS	DYNC1I1	CTNND1
	MAPK11	GNB1	EEF1G	DCTN1
	MAPK8	GNB3	EFNB1	DDB1
	MAVS	GRIN2A	EGFR	DDX5
	MED17	GSK3B	EGR2	DHX9
	MET	H3F3A	EIF3A	DLD
	MUC21	HCK	EP300	DLG1
	NBN	HIST3H3	ERBB2	DLG4
	NCK1	HNRNPU	ERCC6	DVL3
	NFATC1	HSP90AA1	FCGR2A	E2F4
	NFKB1	HSPA8	FGF6	E2F6
	NFKB2	HTT	FGFR2	EBF1
	NUP214	IL2RB	FMOD	EED
	NUP37	IL2RG	FOS	EEF1A1
	OGT	IRF4	FYN	EGFR
	PAX6	ITGB4	FZD1	EGR1
	PCDHA1	ITGB6	FZD8	EIF4G1
	PIK3C3	ITGB8	GATA3	EP300
	PIK3CA	JUN	GNAI1	ERCC2
	PIK3R1	JUNB	GNAO1	ERCC3
	PIP5K1C	MAX	GNG12	ETS1
	PLCB3	MMP9	GNG5	FGFR3
	PLK1	MPDZ	GRAP2	FGFR4
	POLR2G	MRPL13	GRK5	FLT1
	POLR3A	MRPL16	HDAC1	FN1
	PPP1CA	MRPL55	HDAC2	FOS
	PPP1CB	MYH2	HDAC7	FOXO1
	PRKACA	NCBP1	HELZ2	FYN
	PRKACG	NCOA2	HIST3H3	GAB1
	PRKCE	NCOA3	HLA-B	GLI1
	PRMT5	NEK2	HLA-DPA1	GLI2
	PRNP	NFATC1	HLA-DPB1	GLI3
	PSMA6	NFKB2	HLA-DRA	GNB1
	PSMB5	NFKBIA	HNRNPF	GNB3
	PSMD3	NFYB	HSPB1	GNG2
	RAB3IP	NUP133	IGF1	GNGT1
	RAD21	NUP160	IL12RB1	GRIA1
	RAP1A	NUP93	ITGA7	GRIN2B
	RARB	NUP98	ITGA8	GTF2F2
	RASA1	PAFAH1B1	ITGAV	GTF2H1
	RBM8A	PAK2	ITGAX	HDAC1
	RELA	PARP1	ITGB1	HDAC2
	RHOD	PDPK1	ITGB4	HIF1A
	RHOF	PIK3CA	ITGB5	HLA-DRA
	RHOT2	PIK3CB	ITGB7	HNRNPH1
	RPS27A	POLR2B	ITGB8	HSPA5
	SEH1L	POLR2C	JAK2	IL6ST
	SIN3A	PPARG	JUN	INSR
	SMAD4	PRKCB	KDELR1	IRF4
	SMARCD2	PSMA1	KIF2C	ITGA3
	SOX2	PSMB10	KIF3A	ITGA6
	SP1	PSMC6	LDB1	ITGAM
	SPTA1	PSMD1	MAP2K3	ITGB5
	SPTBN2	PSMD11	MAPK1	JAK1
	SRC	PSMD12	MAPK10	JAK2
	SREBF2	PSMD14	MAPK8	JUN
	STAT5B	PSMD2	MCM2	KAT2A
	STX4	PSMD7	MED16	KDM1A
	TAF1	PSME1	MMP14	KDR
	TAL1	PTK2B	MRPL38	KRAS
	TGFB2	PTPN11	MRPL43	LCP2
	TLE1	PXN	MRPS16	LRRK2
	TP53	RAB1A	MTA1	MAD2L1
	TRADD	RAC2	MUCL1	MAP3K1
	TRAF3	RB1	MYC	MAP3K7
	TYK2	RPS14	MYD88	MAPK1
	UBB	RPS16	MYL12A	MAPK9
	UBC	RPS2	NCBP2	MED1
	UQCRC2	RPS6KB1	NDUFB8	MEF2A
	WNT2	SDC1	NDUFS2	MET
	WWTR1	SETDB1	NF1	NBN
	XPO1	SF3B1	NFATC1	NCBP2
	YES1	SF3B3	NFE2L2	NCOA1
	YWHAB	SH3GL2	NFKB1	NCOA6
	YWHAE	SIX5	NFKB2	NCOR1
	ZAP70	SMARCA2	NFYA	NF1
	ZEB1	SMARCA5	NRP1	NFKB1
	ZNF160	SMARCC1	ODF2	NFKB2
	ZNF25	SMARCD3	PBX3	NGF
	ZNF266	SNRNP200	PCNA	NOTCH1
	ZNF302	STXBP1	PDGFA	NPHP4
	ZNF429	TAF1	PDS5B	NUP107
	ZNF595	TAL1	PIK3C2A	NUP85
	ZNF621	TBL1X	PLCB1	PABPC1
	ZNF626	TCF7L2	PLCE1	PAX5
	ZNF629	TGFB1	PLK1	PAX6
	ZNF672	TP53	POLR2A	PDGFRB
	ZNF761	TRADD	POLR3A	PIK3R1
		TRAF1	PPP2R5A	PIK3R2
		TYK2	PPP2R5C	PLCB2
		UBA52	PPP3CB	PLCZ1
		UBC	PRKG1	PLK1
		YWHAB	PRKG2	POLR2H
		YWHAG	PSMB8	PPP2CA
		YWHAZ	PSMB9	PPP2CB
		ZEB1	PSME4	PRKACA
			PTEN	PRKACB
			RAC1	PRKACG
			RAD21	PRKAG1
			RAP1B	PRKAR2B
			RARG	PSMB11
			RBM5	PSMB5
			RELA	PSMB6
			RET	PSMD13
			RFC2	PSMD14
			RHOBTB1	PSMD3
			RHOC	PSMD4
			RHOQ	PSMD7
			RHOV	PSME3
			RPA1	PTK2
			RPL21	PTPRC
			RPS24	PXN
			RPS27A	RAC1
			RPS6KA3	RAD21
			SAP18	RAD50
			SART1	RANBP2
			SEC24C	RAP1A
			SH3GL2	RASA1
			SHC1	RB1
			SIN3B	RFC4
			SIRT1	RFC5
			SNU13	RHOB
			SPI1	RIMS1
			SRC	RPS14
			SREBF2	RXRA
			SSR3	SAP18
			STAM	SH3GL2
			STAT1	SIN3A
			STAT3	SIX5
			SUFU	SMAD5
			SUZ12	SMARCA2
			TCF3	SNRPD2
			TCF7L2	SNRPF
			TGFB2	SOS2
			TGFBR1	SP1
			TLE4	SRC
			TLR4	SRSF11
			TNFRSF1A	STAT2
			TP53	STAT3
			TRAM1	STAT5B
			TUBA1B	STK3
			TUBA1C	STX1A
			TUBB2A	SUV39H1
			TUBB6	SUZ12
			UBA52	TBP
			UBB	TGFBR2
			UBC	TJP1
			UBE2D1	TLN1
			UPF2	TP53
			UVSSA	TRAF6
			VCL	TRIM27
			VIM	TSG101
			ZBTB33	UBB
			ZEB1	UBC
			ZNF100	UBE2D1
			ZNF107	USF1
			ZNF117	VAV3
			ZNF138	VCAN
			ZNF25	VCP
			ZNF273	XPO1
			ZNF430
			ZNF485
			ZNF492
			ZNF679
			ZNF680
			ZNF718
			ZNF727
			ZNF735

## Sheet: S3 Table
Supplementary Table 3. Selected biomarker with only one dataset for PAAD
Dataset	mRNA	CNV	methylation	SNP
Number of gene	129	169	135	120
Genes	ABL1	ACTL6A	ABL2	ACAN
	ACTL6A	ACTN3	ACTB	ACTG2
	ADH1B	ADCY4	ACTG1	ADAM17
	ANAPC2	AGTR1	ACTR3	ADCY1
	AP2A2	AJUBA	ACVRL1	ATF2
	ARHGEF7	ALDH3B2	ADH5	ATP6V1C1
	ARNT	AP2M1	AJUBA	AVP
	ATG12	ARL2	ANAPC11	BARD1
	ATP6V0A1	ARR3	ARF6	BCLAF1
	B4GALT5	ARRB1	ARHGEF7	BRCA1
	BCAR1	ARRB2	ATF1	BRCA2
	CAV1	ATG5	ATP6V0D1	BTRC
	CCAR2	B3GAT3	AURKA	CACNA1S
	CCNB1	BAD	BET1L	CAMK4
	CD44	BAMBI	BMP4	CCNB2
	CDK1	BANF1	CACNG6	CDC27
	CENPF	BBS1	CAV1	CDK2
	CENPT	BRMS1	CCDC85B	CDK7
	CHMP7	CCDC85B	CCNH	CDKN2A
	CIAO1	CDC40	CD19	CENPU
	COL17A1	CDCA5	CD44	CEP63
	CRY2	CDK19	CDC7	CNIH3
	CSK	CDKN2A	CDK5	CNOT1
	CSNK1D	CEP162	CEBPD	COL11A1
	CTBP2	CFL1	CENPH	COL15A1
	CXCL16	CHRD	CEP290	COL4A2
	DARS	CHRM1	CGN	COL5A1
	DAXX	CLP1	CHD1L	CTNNA3
	DDX5	CNIH2	CHMP2A	CYFIP1
	DKK1	CNTF	CNTFR	CYP2A6
	DLD	COX8A	COL3A1	CYP2C8
	E2F4	CPSF7	COL4A4	DAP3
	EGFR	CTNND1	COL9A2	DIAPH2
	EIF3E	CXCR3	COPS8	DNAJC8
	EP300	DCLRE1C	COX7A2L	DYNC2H1
	EPHB6	DDB1	CPLX1	E2F3
	EWSR1	DNAJC19	DAB2	EGF
	EXOC7	DVL3	DLG2	EHMT2
	FAAP100	DYNLT1	DNM1	EIF2S3
	FGFR4	EEF1G	DYNLL1	EP300
	GATA6	EFEMP2	ETS1	EPO
	GORASP1	EIF4A2	EXOSC4	ERCC4
	GRB2	EIF4G1	FADD	FGF2
	HCFC1	EP300	FGF1	FLT4
	HDAC2	EPHB3	GNG5	GIT2
	HDAC6	ESRRA	GNGT1	GNAS
	HIST2H2BE	EZR	GPC1	HLA-DQB2
	HLA-DRB5	FAU	GPC6	HTT
	HTT	FEN1	GPX4	IFNAR1
	IKBKG	FOSL1	GRIN1	IFT57
	IL20RB	FOXO3	GSTO1	KIF24
	INO80E	FOXO4	HIST2H2AA3	KPNB1
	ITGB6	FTH1	HLA-DQA1	L1CAM
	LAMA4	FYN	HLA-DQB1	LDB1
	LIF	GFM1	HNRNPA0	MAP3K1
	LMNB1	GNB1	HSPB1	MAPK6
	MAFK	GNB4	IL20RB	MDH2
	MAPK3	GNG3	IL22RA2	MED16
	MAPKAPK2	GNG7	IRAK4	MET
	MAVS	GNGT1	ITGA4	MIS12
	MCM4	GTF2H5	ITGB3	MRPL20
	MED21	GTF3C6	ITPR2	MTOR
	MET	GYG1	JUNB	MUC21
	NBN	HDAC2	JUND	MYB
	NDUFS2	HLA-DRB1	KCNV1	MYO1C
	NFKB2	HLA-DRB5	KIF5A	NBN
	NPM1	HLTF	KL	NDEL1
	NRP2	HNRNPC	LAMTOR5	NDUFAF2
	NUP205	IFNA21	LIG3	NEO1
	NXF1	IFNB1	LIMS2	NUP214
	PABPC1L	IFT80	LUM	NUP37
	PDGFA	IL12A	MAD2L1	NUP93
	PDPK1	IL2RG	MAP3K1	PAX6
	PI4KA	INCENP	MAPK11	PCDHA1
	PIP5K1C	ITPR2	MED17	PCM1
	POLR3GL	JUN	MED30	PIK3C2A
	PPP2R5A	KAT5	MED31	PIK3C3
	PPP3CA	KCNAB1	MLH1	PIK3R3
	PRKDC	KLC2	MRPL41	POLR1D
	PRNP	KPNA4	MRPS16	POLR3A
	PRPF3	KRAS	MRPS30	PPIH
	PSEN2	LAMA4	MRPS34	PPP2R1B
	PSMA6	LPXN	NCK1	PPP2R5E
	PYGL	MAP3K4	NDUFS1	PRKACB
	RACGAP1	MAP3K7	NME1	PRKCH
	RASA1	MAPK1	ORC2	PRKDC
	RBM5	MARK2	PDPK1	PRPF8
	RELB	MED12	PLAUR	PSMA6
	RHEB	MED19	PLCG2	PSMB8
	RHOF	MED21	PPP1CB	RAF1
	RHOT2	MED23	PRICKLE1	RAP1A
	RIPK1	MEN1	PRKCE	RB1
	RNF4	MMP14	PRMT5	RBM39
	RPL9	MRPL11	PRPF31	RBM8A
	SECISBP2	MRPL16	PSENEN	RUVBL1
	SFPQ	MRPL18	PSMB3	RYR2
	SMARCD2	MRPL47	RAB3IP	SMAD4
	SNAI2	MRPL49	RBBP8	SMARCA5
	SOX9	MRPL52	RBL2	SPTA1
	SREBF1	MRPS35	RPL12	STAT1
	SREBF2	MS4A2	RPS17	STX4
	SRF	MTA2	SEC24A	TFAP2C
	SSR3	MUS81	SEH1L	TGFB2
	STAT5B	MYH6	SET	TIAM1
	STK3	NDUFB5	SKA1	TP53
	TAF1C	NDUFV1	SKIL	TRAF3
	TGFB2	NFATC4	SKP2	TRRAP
	TLE1	NONO	SMAD1	TTN
	TMED7	NR2E1	SMG5	TUBA8
	TNNT1	NXF1	SNAPC1	TUBB4A
	TOP2A	OGT	SPRED1	U2AF1
	TRADD	PABPN1	SRP72	UBB
	TRIM25	PFN2	SRSF2	UBC
	TSC2	PIK3CA	SSR3	YWHAQ
	TUBB2A	PLCB3	TAF1B	ZNF25
	TUBB3	PLG	TAL1	ZNF429
	TUBGCP6	POLA2	TINF2	ZNF585A
	TYK2	POLD4	TOP2A	ZNF626
	U2AF1	POLR2G	TSC22D1	ZNF860
	UBC	POLR2H	TUBA1B	ZNF99
	UBE2C	PPP1CA	TUBA1C
	UBE2L6	PPP2R5B	TUBB6
	VPS18	PRKACA	TUBG2
	YAP1	PRKACB	UBC
	YY1	PRKACG	UQCRC2
	ZNF266	PRMT5	USO1
	ZNF629	PRPF19	WNT11
	ZNF672	PSMB11	YES1
	ZNF768	PSMB5	ZAP70
		PSMD2	ZNF181
		PYGM	ZNF197
		RAB1B	ZNF302
		RAB2B	ZNF621
		RAD9A	ZNF761
		RASGRP2	ZWINT
		RELA
		RFC4
		RIPK3
		RPS27A
		RRAGD
		SART1
		SF3B2
		SIAH2
		SMC4
		SNX9
		SOX2
		SPTBN2
		SSR3
		ST6GAL1
		STX3
		STX5
		SUPT16H
		SUV39H2
		TAF1
		TAF6L
		TAGAP
		TBL1XR1
		TCP1
		THPO
		TMEM216
		TP63
		UBB
		UBC
		UBE2L6
		VEGFB
		VPS37C
		WASF1
		WWTR1
		ZP1

## Sheet: S4 Table
Supplementary Table 3. Contingency tables					Supplementary Table 4. Contingency tables
	Ours					mRNA					CNV					Met					SNP
BRCA		Yes	No	total			Yes	No	total			Yes	No	total			Yes	No	total			Yes	No	total
	oncogene	25	131	156		oncogene	14	155	169		oncogene	2	164	166		oncogene	1	158	159		oncogene	3	166	169
	¬oncogene	123	7629	7752		¬oncogene	156	11252	11408		¬oncogene	79	10847	10926		¬oncogene	73	8983	9056		¬oncogene	111	112	223
	total	148	7760	7908		total	170	11407	11577		total	81	11011	11092		total	74	9141	9215		total	114	278	392
	Ours					mRNA					CNV					Met					SNP
PAAD		Yes	No	total			Yes	No	total			Yes	No	total			Yes	No	total			Yes	No	total
	oncogene	4	15	19		oncogene	1	18	19		oncogene	2	17	19		oncogene	0	19	19		oncogene	3	16	19
	¬oncogene	136	7216	7352		¬oncogene	128	11256	11384		¬oncogene	167	11450	11617		¬oncogene	135	11354	11489		¬oncogene	117	7434	7551
	total	140	7231	7371		total	129	11274	11403		total	169	11467	11636		total	135	11373	11508		total	120	7450	7570
	Ours					mRNA					CNV					Met					SNP
STAD		Yes	No	total			Yes	No	total			Yes	No	total			Yes	No	total			Yes	No	total
	oncogene	6	127	133		oncogene	3	163	166		oncogene	1	165	166		oncogene	2	164	166		oncogene	3	130	133
	¬oncogene	31	6581	6612		¬oncogene	44	11360	11404		¬oncogene	44	11434	11478		¬oncogene	44	11304	11348		¬oncogene	37	6665	6702
	total	37	6708	6745		total	47	11523	11570		total	45	11599	11644		total	46	11468	11514		total	40	6795	6835
	Ours					mRNA					CNV					Met
LGG		Yes	No	total			Yes	No	total			Yes	No	total			Yes	No	total
	oncogene	4	41	45		oncogene	0	45	45		oncogene	2	43	45		oncogene	0	45	45
	¬oncogene	216	11158	11374		¬oncogene	1	93	94		¬oncogene	88	11509	11597		¬oncogene	100	11371	11471
	total	220	11199	11419		total	1	138	139		total	90	11552	11642		total	100	11416	11516
	Ours					mRNA					CNV					Met					SNP
KIRC		Yes	No	total			Yes	No	total			Yes	No	total			Yes	No	total			Yes	No	total
	oncogene	14	79	93		oncogene	1	93	94		oncogene	1	93	94		oncogene	1	93	94		oncogene	3	90	93
	¬oncogene	198	8510	8708		¬oncogene	105	11370	11475		¬oncogene	87	11462	11549		¬oncogene	72	11342	11414		¬oncogene	41	8786	8827
	total	212	8589	8801		total	106	11463	11569		total	88	11555	11643		total	73	11435	11508		total	44	8876	8920
	Ours					CPR					WGCNA					WuStein
BRCA		Yes	No	total			Yes	No	total			Yes	No	total			Yes	No	total
	oncogene	25	131	156		oncogene	8	148	156		oncogene	1	155	156		oncogene	6	150	156
	¬oncogene	123	7629	7752		¬oncogene	62	11359	11421		¬oncogene	275	11146	11421		¬oncogene	390	11031	11421
	total	148	7760	7908		total	70	11507	11577		total	276	11301	11577		total	396	11181	11577
	Ours					CPR					WGCNA					WuStein
PAAD		Yes	No	total			Yes	No	total			Yes	No	total			Yes	No	total
	oncogene	4	15	19		oncogene	1	18	19		oncogene	0	19	19		oncogene	1	18	19
	¬oncogene	136	7216	7352		¬oncogene	69	11315	11384		¬oncogene	839	10545	11384		¬oncogene	927	10457	11384
	total	140	7231	7371		total	70	11333	11403		total	839	10564	11403		total	928	10475	11403
	Ours					CPR					WGCNA					WuStein
STAD		Yes	No	total			Yes	No	total			Yes	No	total			Yes	No	total
	oncogene	6	127	133		oncogene	8	125	133		oncogene	0	133	133		oncogene	1	132	133
	¬oncogene	31	6581	6612		¬oncogene	42	11395	11437		¬oncogene	548	10889	11437		¬oncogene	133	11304	11437
	total	37	6708	6745		total	50	11520	11570		total	548	11022	11570		total	134	11436	11570
	Ours					CPR					WGCNA					WuStein
LGG		Yes	No	total			Yes	No	total			Yes	No	total			Yes	No	total
	oncogene	4	41	45		oncogene	0	45	45		oncogene	3	42	45		oncogene	0	45	45
	¬oncogene	216	11158	11374		¬oncogene	100	11365	11465		¬oncogene	1001	10464	11465		¬oncogene	1345	10120	11465
	total	220	11199	11419		total	100	11410	11510		total	1004	10506	11510		total	1345	10165	11510
	Ours					CPR					WGCNA					WuStein
KIRC		Yes	No	total			Yes	No	total			Yes	No	total			Yes	No	total
	oncogene	14	79	93		oncogene	2	91	93		oncogene	41	52	93		oncogene	7	86	93
	¬oncogene	198	8510	8708		¬oncogene	68	11408	11476		¬oncogene	8144	3332	11476		¬oncogene	352	11033	11385
	total	212	8589	8801		total	70	11499	11569		total	8185	3384	11569		total	1007	10469	11476

## Sheet: S5 Table
Supplementary Table 5. Functional Annotation about biomarker in PAAD using DAVID
Category	Term	Count	PValue	Genes	List Total	Pop Hits	Pop Total	Fold Enrichment	Bonferroni	Benjamini	FDR
OMIM_DISEASE	Colorectal cancer	4	0.000479903	EP300, TP53, PIK3CA, CTNNB1	51	12	3671	23.9935	0.0796885	0.0796885	0.585622
OMIM_DISEASE	Ovarian cancer	3	0.00263396	PIK3CA, BRCA1, CTNNB1	51	6	3671	35.9902	0.366362	0.203986	3.17562
OMIM_DISEASE	Hepatocellular carcinoma	2	0.0403176	TP53, CTNNB1	51	3	3671	47.9869	0.999191	0.906813	39.5613
OMIM_DISEASE	Breast cancer, somatic	2	0.0533994	KRAS, PIK3CA	51	4	3671	35.9902	0.999925	0.906844	48.9048
OMIM_DISEASE	Pancreatic cancer	2	0.0533994	SMAD4, TP53	51	4	3671	35.9902	0.999925	0.906844	48.9048
OMIM_DISEASE	Breast cancer	2	0.0916052	TP53, PIK3CA	51	7	3671	20.5658	1	0.964	69.1358
GOTERM_BP_FAT	GO:0045941~positive regulation of transcription	29	1.58234e-12	ACVRL1, SOX2, STAT5B, PAX6, CTCF, NFKB1, ZEB1, CTNNB1, MAP3K1, RARB, RPS27A, BMP4, TAF1, DVL3, AR, ESRRA, RELA, SMAD4, TP53, DDX5, WWTR1, BRCA1, SREBF2, EP300, SP1, ETS1, MED17, UBC, UBB	137	564	13528	5.07729	2.83388e-09	2.83388e-09	2.6854e-09
GOTERM_BP_FAT	GO:0010628~positive regulation of gene expression	29	3.23614e-12	ACVRL1, SOX2, STAT5B, PAX6, CTCF, NFKB1, ZEB1, CTNNB1, MAP3K1, RARB, RPS27A, BMP4, TAF1, DVL3, AR, ESRRA, RELA, SMAD4, TP53, DDX5, WWTR1, BRCA1, SREBF2, EP300, SP1, ETS1, MED17, UBC, UBB	137	581	13528	4.92873	5.79601e-09	2.89801e-09	5.49233e-09
GOTERM_BP_FAT	GO:0051173~positive regulation of nitrogen compound metabolic process	30	6.61618e-12	ACVRL1, SOX2, STAT5B, PAX6, CTCF, NFKB1, ZEB1, CTNNB1, MAP3K1, RARB, RPS27A, BMP4, EGFR, TAF1, DVL3, AR, ESRRA, RELA, SMAD4, TP53, DDX5, WWTR1, BRCA1, SREBF2, EP300, SP1, ETS1, MED17, UBC, UBB	137	644	13528	4.5999	1.18495e-08	3.94984e-09	1.12287e-08
GOTERM_BP_FAT	GO:0009891~positive regulation of biosynthetic process	31	7.77524e-12	ACVRL1, SOX2, STAT5B, PAX6, CTCF, NFKB1, ZEB1, TGFB2, CTNNB1, MAP3K1, RARB, RPS27A, BMP4, EGFR, TAF1, DVL3, AR, ESRRA, RELA, SMAD4, TP53, DDX5, WWTR1, BRCA1, SREBF2, EP300, SP1, ETS1, MED17, UBC, UBB	137	695	13528	4.40443	1.39254e-08	3.48136e-09	1.31958e-08
GOTERM_BP_FAT	GO:0010557~positive regulation of macromolecule biosynthetic process	30	9.64407e-12	ACVRL1, SOX2, STAT5B, PAX6, CTCF, NFKB1, ZEB1, TGFB2, CTNNB1, MAP3K1, RARB, RPS27A, BMP4, TAF1, DVL3, AR, ESRRA, RELA, SMAD4, TP53, DDX5, WWTR1, BRCA1, SREBF2, EP300, SP1, ETS1, MED17, UBC, UBB	137	654	13528	4.52957	1.72725e-08	3.4545e-09	1.63675e-08
GOTERM_BP_FAT	GO:0010604~positive regulation of macromolecule metabolic process	34	1.25409e-11	ACVRL1, SOX2, STAT5B, PAX6, CTCF, NFKB1, ZEB1, TGFB2, CTNNB1, PSMB5, MAP3K1, PSMD3, RARB, RPS27A, BMP4, TAF1, DVL3, AR, ESRRA, RELA, SMAD4, TP53, DDX5, WWTR1, BRCA1, SREBF2, EP300, PSMA6, SP1, ETS1, PLK1, MED17, UBC, UBB	137	857	13528	3.91752	2.24607e-08	3.74345e-09	2.12838e-08
GOTERM_BP_FAT	GO:0045935~positive regulation of nucleobase, nucleoside, nucleotide and nucleic acid metabolic process	29	1.77146e-11	ACVRL1, SOX2, STAT5B, PAX6, CTCF, NFKB1, ZEB1, CTNNB1, MAP3K1, RARB, RPS27A, BMP4, TAF1, DVL3, AR, ESRRA, RELA, SMAD4, TP53, DDX5, WWTR1, BRCA1, SREBF2, EP300, SP1, ETS1, MED17, UBC, UBB	137	624	13528	4.58909	3.17269e-08	4.53241e-09	3.00645e-08
GOTERM_BP_FAT	GO:0031328~positive regulation of cellular biosynthetic process	30	2.96695e-11	ACVRL1, SOX2, STAT5B, PAX6, CTCF, NFKB1, ZEB1, CTNNB1, MAP3K1, RARB, RPS27A, BMP4, EGFR, TAF1, DVL3, AR, ESRRA, RELA, SMAD4, TP53, DDX5, WWTR1, BRCA1, SREBF2, EP300, SP1, ETS1, MED17, UBC, UBB	137	685	13528	4.32458	5.31381e-08	6.64226e-09	5.03538e-08
GOTERM_BP_FAT	GO:0032268~regulation of cellular protein metabolic process	25	5.16855e-11	NFKB1, ITGB3, PSMB5, CDKN2A, RBM8A, MAP3K1, ARR3, PSMD3, EGF, RPS27A, EGFR, BMP4, TAF1, YWHAB, SMAD4, PRKCE, YWHAE, BRCA1, EIF4G1, EP300, PSMA6, PLK1, NCK1, UBC, UBB	137	474	13528	5.20804	9.25686e-08	1.02854e-08	8.77184e-08
GOTERM_BP_FAT	GO:0051252~regulation of RNA metabolic process	49	6.65297e-11	E2F4, SOX2, STAT5B, PAX6, NFKB1, CTCF, NFKB2, ZEB1, ATF1, ATF2, CTNNB1, TAL1, SIN3A, CDKN2A, SMARCD2, ZNF429, MAP3K1, JUND, ZNF302, RARB, ZNF266, RASA1, NFATC1, ZNF595, BMP4, DVL3, TAF1, ESRRA, AR, KAT2B, LDB1, RELA, ZNF621, TP53, SMAD4, ZNF160, ZNF25, TLE1, ZNF626, WWTR1, BRCA1, SREBF2, HDAC3, EP300, SP1, ETS1, MED17, ZNF761, ABL1	137	1813	13528	2.66877	1.19155e-07	1.19155e-08	1.12911e-07
GOTERM_BP_FAT	GO:0045449~regulation of transcription	60	8.20017e-11	E2F4, ACVRL1, STAT5B, PAX6, NFKB1, CTCF, NFKB2, ZEB1, CTNNB1, CDKN2A, SIN3A, SMARCD2, PRMT5, ZNF302, EED, RARB, RPS27A, ZNF595, AR, LDB1, RELA, TP53, TLE1, EP300, MED17, UBC, UBB, SOX2, CTNND1, ATF1, ATF2, TAL1, KRAS, ZNF429, MAP3K1, JUND, ZNF266, NFATC1, BMP4, DVL3, TAF1, ESRRA, KAT2B, ZNF621, YWHAB, SMAD4, ZNF160, ZNF25, DDX5, ZNF626, WWTR1, BRCA1, SREBF2, ZNF629, HDAC3, ZNF672, SP1, ETS1, ZNF7…	137	2601	13528	2.27784	1.46865e-07	1.33514e-08	1.3917e-07
GOTERM_BP_FAT	GO:0006355~regulation of transcription, DNA-dependent	48	1.10976e-10	E2F4, SOX2, STAT5B, PAX6, NFKB1, CTCF, NFKB2, ZEB1, ATF1, ATF2, CTNNB1, TAL1, SIN3A, CDKN2A, SMARCD2, ZNF429, MAP3K1, JUND, ZNF302, RARB, ZNF266, NFATC1, ZNF595, BMP4, DVL3, TAF1, ESRRA, AR, KAT2B, LDB1, RELA, ZNF621, TP53, SMAD4, ZNF160, ZNF25, TLE1, ZNF626, WWTR1, BRCA1, SREBF2, HDAC3, EP300, SP1, ETS1, MED17, ZNF761, ABL1	137	1773	13528	2.67329	1.98758e-07	1.65632e-08	1.88344e-07
GOTERM_BP_FAT	GO:0006357~regulation of transcription from RNA polymerase II promoter	30	1.23229e-10	E2F4, SOX2, STAT5B, PAX6, NFKB1, ZEB1, CTNNB1, TAL1, SIN3A, SMARCD2, MAP3K1, JUND, RARB, BMP4, TAF1, AR, ESRRA, RELA, SMAD4, TP53, TLE1, WWTR1, BRCA1, SREBF2, HDAC3, EP300, SP1, ETS1, MED17, ABL1	137	727	13528	4.07474	2.20703e-07	1.69772e-08	2.09139e-07
GOTERM_BP_FAT	GO:0045893~positive regulation of transcription, DNA-dependent	24	3.59985e-10	BMP4, TAF1, DVL3, AR, ESRRA, RELA, SOX2, STAT5B, TP53, SMAD4, PAX6, CTCF, NFKB1, ZEB1, WWTR1, BRCA1, CTNNB1, SREBF2, EP300, SP1, ETS1, MED17, MAP3K1, RARB	137	477	13528	4.96828	6.44733e-07	4.60524e-08	6.10952e-07
GOTERM_BP_FAT	GO:0010941~regulation of cell death	31	3.89745e-10	BCAR1, STAT5B, NFKB1, SRC, TGFB2, CDKN2A, KRAS, MAP3K1, PIK3CA, RARB, RPS27A, RASA1, TRAF3, EGFR, BMP4, HTT, RELA, YWHAB, TP53, ACTN3, PRKCE, YWHAE, BRCA1, TRADD, HDAC3, ETS1, UBC, MAPK8, UBB, ABL1, PRNP	137	815	13528	3.75593	6.98032e-07	4.65355e-08	6.61458e-07
GOTERM_BP_FAT	GO:0051254~positive regulation of RNA metabolic process	24	4.2397e-10	BMP4, TAF1, DVL3, AR, ESRRA, RELA, SOX2, STAT5B, TP53, SMAD4, PAX6, CTCF, NFKB1, ZEB1, WWTR1, BRCA1, CTNNB1, SREBF2, EP300, SP1, ETS1, MED17, MAP3K1, RARB	137	481	13528	4.92696	7.5933e-07	4.74582e-08	7.19545e-07
GOTERM_BP_FAT	GO:0009725~response to hormone stimulus	21	6.98295e-10	BMP4, AR, KAT2B, BCAR1, RELA, STAT5B, AURKA, BRCA1, SRC, CTNNB1, SREBF2, TGFB2, WNT2, PRKACG, KRAS, EP300, GNB1, GNAS, PRKACA, GNB4, PIK3R1	137	367	13528	5.65023	1.25065e-06	7.35674e-08	1.18512e-06
GOTERM_BP_FAT	GO:0045944~positive regulation of transcription from RNA polymerase II promoter	21	8.43714e-10	BMP4, TAF1, AR, ESRRA, RELA, SOX2, STAT5B, TP53, SMAD4, PAX6, NFKB1, ZEB1, WWTR1, CTNNB1, SREBF2, EP300, SP1, ETS1, MED17, MAP3K1, RARB	137	371	13528	5.58931	1.51109e-06	8.39496e-08	1.43192e-06
GOTERM_BP_FAT	GO:0007242~intracellular signaling cascade	38	1.23742e-09	NBN, STAT5B, AURKA, SRC, CTNNB1, PRKACG, PLCB3, KRAS, MAP3K1, PIK3C3, ZAP70, PIK3CA, PRKACA, RHOD, EGF, RHOF, RASA1, PIK3R1, NFATC1, EGFR, DVL3, AR, MET, YWHAB, TP53, MAPK11, PRKCE, YWHAE, BRCA1, TYK2, GNB1, MED17, RAP1A, RHOT2, MAPK8, GNAS, GNB4, ABL1	137	1256	13528	2.98749	2.21622e-06	1.16643e-07	2.1001e-06
GOTERM_BP_FAT	GO:0042981~regulation of apoptosis	30	1.29773e-09	BCAR1, STAT5B, NFKB1, SRC, TGFB2, CDKN2A, KRAS, MAP3K1, PIK3CA, RARB, RPS27A, RASA1, TRAF3, EGFR, HTT, RELA, YWHAB, TP53, ACTN3, PRKCE, YWHAE, BRCA1, TRADD, HDAC3, ETS1, UBC, MAPK8, UBB, ABL1, PRNP	137	804	13528	3.6845	2.32423e-06	1.16212e-07	2.20245e-06
GOTERM_BP_FAT	GO:0043067~regulation of programmed cell death	30	1.62948e-09	BCAR1, STAT5B, NFKB1, SRC, TGFB2, CDKN2A, KRAS, MAP3K1, PIK3CA, RARB, RPS27A, RASA1, TRAF3, EGFR, HTT, RELA, YWHAB, TP53, ACTN3, PRKCE, YWHAE, BRCA1, TRADD, HDAC3, ETS1, UBC, MAPK8, UBB, ABL1, PRNP	137	812	13528	3.6482	2.91839e-06	1.38971e-07	2.76548e-06
GOTERM_BP_FAT	GO:0022402~cell cycle process	25	1.82375e-09	EGFR, TAF1, NBN, KAT2B, E2F4, TP53, AURKA, PPP1CB, BRCA1, CTNNB1, TGFB2, PSMB5, HDAC3, RAD21, CDKN2A, PSMA6, SEH1L, PLK1, UBC, PSMD3, NUP37, UBB, ABL1, RPS27A, NFATC1	137	565	13528	4.36923	3.26633e-06	1.4847e-07	3.09519e-06
GOTERM_BP_FAT	GO:0009719~response to endogenous stimulus	21	3.83415e-09	BMP4, AR, KAT2B, BCAR1, RELA, STAT5B, AURKA, BRCA1, SRC, CTNNB1, SREBF2, TGFB2, WNT2, PRKACG, KRAS, EP300, GNB1, GNAS, PRKACA, GNB4, PIK3R1	137	405	13528	5.12009	6.86693e-06	2.98563e-07	6.50715e-06
GOTERM_BP_FAT	GO:0031399~regulation of protein modification process	18	6.42713e-09	EGFR, BMP4, YWHAB, SMAD4, PRKCE, YWHAE, BRCA1, PSMB5, CDKN2A, PSMA6, PLK1, MAP3K1, ARR3, UBC, PSMD3, UBB, EGF, RPS27A	137	295	13528	6.02509	1.15109e-05	4.79625e-07	1.09079e-05
GOTERM_BP_FAT	GO:0006350~transcription	49	1.02458e-08	POLR2G, E2F4, SOX2, STAT5B, PAX6, CTNND1, NFKB1, CTCF, NFKB2, ZEB1, ATF1, ATF2, CTNNB1, TAL1, SIN3A, CDKN2A, SMARCD2, ZNF429, PRMT5, JUND, ZNF302, EED, RARB, ZNF266, NFATC1, ZNF595, TAF1, ESRRA, AR, KAT2B, RELA, ZNF621, TP53, SMAD4, ZNF160, ZNF25, TLE1, POLR3A, WWTR1, ZNF626, SREBF2, ZNF629, HDAC3, EP300, ZNF672, SP1, ETS1, MED17, ZNF761	137	2101	13528	2.30294	1.83501e-05	7.34011e-07	1.73888e-05
GOTERM_BP_FAT	GO:0010605~negative regulation of macromolecule metabolic process	27	1.56787e-08	SOX2, CTCF, NFKB1, ITGB3, ZEB1, CTNNB1, PSMB5, CDKN2A, SIN3A, EED, PSMD3, RARB, RPS27A, BMP4, RELA, LDB1, YWHAB, SMAD4, TP53, TLE1, WWTR1, YWHAE, BRCA1, HDAC3, PSMA6, UBC, UBB	137	734	13528	3.63229	2.80801e-05	1.08002e-06	2.66092e-05
GOTERM_BP_FAT	GO:0044093~positive regulation of molecular function	24	1.83763e-08	EGFR, RELA, MET, YWHAB, TP53, PPP1CB, TGFB2, PSMB5, PRKACG, CDKN2A, KRAS, EP300, PSMA6, PLK1, GNB1, MAP3K1, UBC, PSMD3, GNAS, PRKACA, UBB, ABL1, EGF, RPS27A	137	586	13528	4.04414	3.29113e-05	1.21896e-06	3.11874e-05
GOTERM_BP_FAT	GO:0010647~positive regulation of cell communication	18	3.23602e-08	MAVS, EGFR, BMP4, ACVRL1, RELA, SOX2, SMAD4, L1CAM, SRC, CTNNB1, TGFB2, TRADD, KRAS, UBC, ZAP70, UBB, EGF, RPS27A	137	329	13528	5.40244	5.79554e-05	2.06989e-06	5.49203e-05
GOTERM_BP_FAT	GO:0007049~cell cycle	27	4.83441e-08	EGFR, TAF1, NBN, E2F4, KAT2B, TP53, AURKA, PPP1CB, BRCA1, TGFB2, CTNNB1, PSMB5, PPP1CA, HDAC3, EP300, RAD21, CDKN2A, PSMA6, SEH1L, PLK1, UBC, PSMD3, NUP37, UBB, ABL1, RPS27A, NFATC1	137	776	13528	3.4357	8.65806e-05	2.98566e-06	8.20476e-05
GOTERM_BP_FAT	GO:0043085~positive regulation of catalytic activity	22	5.08854e-08	EGFR, MET, YWHAB, TP53, PPP1CB, TGFB2, PSMB5, PRKACG, CDKN2A, KRAS, PSMA6, PLK1, GNB1, MAP3K1, UBC, PSMD3, GNAS, PRKACA, UBB, ABL1, EGF, RPS27A	137	520	13528	4.17765	9.11315e-05	3.03785e-06	8.63605e-05
GOTERM_BP_FAT	GO:0010942~positive regulation of cell death	20	6.95433e-08	BMP4, HTT, YWHAB, TP53, PRKCE, YWHAE, SRC, BRCA1, TGFB2, TRADD, CDKN2A, ETS1, MAP3K1, UBC, MAPK8, UBB, RARB, ABL1, RPS27A, TRAF3	137	435	13528	4.53998	0.000124544	4.0178e-06	0.000118026
GOTERM_BP_FAT	GO:0000278~mitotic cell cycle	18	1.76581e-07	EGFR, TAF1, E2F4, AURKA, PPP1CB, PSMB5, RAD21, CDKN2A, PSMA6, PLK1, SEH1L, UBC, PSMD3, NUP37, UBB, ABL1, RPS27A, NFATC1	137	370	13528	4.80379	0.000316207	9.88299e-06	0.000299686
GOTERM_BP_FAT	GO:0008219~cell death	25	1.84708e-07	POLR2G, L1CAM, NFKB1, CTNNB1, TGFB2, CDKN2A, RAD21, KRAS, MAP3K1, RPS27A, TRAF3, AR, KIF5A, HTT, YWHAB, TP53, YWHAE, BRCA1, TRADD, EP300, SPTBN2, UBC, RHOT2, MAPK8, UBB	137	719	13528	3.4334	0.000330757	1.00245e-05	0.000313478
GOTERM_BP_FAT	GO:0016265~death	25	2.09823e-07	POLR2G, L1CAM, NFKB1, CTNNB1, TGFB2, CDKN2A, RAD21, KRAS, MAP3K1, RPS27A, TRAF3, AR, KIF5A, HTT, YWHAB, TP53, YWHAE, BRCA1, TRADD, EP300, SPTBN2, UBC, RHOT2, MAPK8, UBB	137	724	13528	3.40969	0.000375722	1.10527e-05	0.000356102
GOTERM_BP_FAT	GO:0042127~regulation of cell proliferation	26	2.52582e-07	NBN, ACVRL1, E2F4, SOX2, STAT5B, PAX6, ZEB1, CTNNB1, TGFB2, WNT2, CDKN2A, KRAS, ZAP70, RARB, EGF, BMP4, EGFR, ESRRA, KAT2B, RELA, SMAD4, TP53, PPP1CB, BRCA1, ETS1, NCK1	137	787	13528	3.26221	0.000452272	1.29249e-05	0.000428671
GOTERM_BP_FAT	GO:0043065~positive regulation of apoptosis	19	2.9821e-07	HTT, YWHAB, TP53, PRKCE, YWHAE, SRC, BRCA1, TGFB2, TRADD, CDKN2A, ETS1, MAP3K1, UBC, MAPK8, UBB, RARB, ABL1, RPS27A, TRAF3	137	430	13528	4.36313	0.000533951	1.48358e-05	0.000506108
GOTERM_BP_FAT	GO:0043068~positive regulation of programmed cell death	19	3.30336e-07	HTT, YWHAB, TP53, PRKCE, YWHAE, SRC, BRCA1, TGFB2, TRADD, CDKN2A, ETS1, MAP3K1, UBC, MAPK8, UBB, RARB, ABL1, RPS27A, TRAF3	137	433	13528	4.3329	0.000591456	1.59899e-05	0.000560631
GOTERM_BP_FAT	GO:0045597~positive regulation of cell differentiation	14	5.13233e-07	BMP4, RELA, STAT5B, SOX2, SMAD4, PAX6, NFKB1, CTNNB1, TGFB2, TAL1, ETS1, JUND, ZAP70, GNAS	137	229	13528	6.03678	0.000918779	2.41892e-05	0.000871035
GOTERM_BP_FAT	GO:0051094~positive regulation of developmental process	15	7.80767e-07	BMP4, RELA, SOX2, STAT5B, SMAD4, PAX6, NFKB1, CTNNB1, TGFB2, TRADD, TAL1, ETS1, JUND, ZAP70, GNAS	137	278	13528	5.32794	0.00139738	3.58546e-05	0.00132508
GOTERM_BP_FAT	GO:0006468~protein amino acid phosphorylation	23	7.87095e-07	EGFR, TAF1, ACVRL1, MET, MAPK11, AURKA, PRKCE, SRC, TGFB2, WNT2, TYK2, PRKACG, CSNK1D, PLK1, MAP3K1, PIK3C3, ZAP70, PIK3CA, MAPK8, PRKACA, ABL1, YES1, EGF	137	667	13528	3.40498	0.00140869	3.52416e-05	0.00133582
GOTERM_BP_FAT	GO:0051726~regulation of cell cycle	16	1.17027e-06	EGFR, BMP4, XPO1, NBN, DDB1, STAT5B, TP53, CTCF, PPP1CB, BRCA1, TGFB2, HDAC3, CDKN2A, ETS1, PRMT5, EGF	137	331	13528	4.77315	0.00209375	5.11193e-05	0.00198611
GOTERM_BP_FAT	GO:0016310~phosphorylation	25	1.26927e-06	UQCRC2, ACVRL1, AURKA, SRC, TGFB2, PRKACG, WNT2, MAP3K1, PIK3C3, ZAP70, PIK3CA, PRKACA, EGF, YES1, PIK3R1, EGFR, TAF1, MET, MAPK11, PRKCE, TYK2, CSNK1D, PLK1, MAPK8, ABL1	137	800	13528	3.08577	0.00227069	5.4124e-05	0.00215413
GOTERM_BP_FAT	GO:0044087~regulation of cellular component biogenesis	11	1.62958e-06	WNT2, TAF1, ACVRL1, MAP3K1, NCK1, UBC, SPTBN2, UBB, SPTA1, RASA1, RPS27A	137	142	13528	7.64922	0.00291432	6.78715e-05	0.00276561
GOTERM_BP_FAT	GO:0010033~response to organic substance	23	2.84815e-06	EGFR, BMP4, AR, KAT2B, RELA, BCAR1, COL3A1, STAT5B, AURKA, BRCA1, SRC, CTNNB1, SREBF2, TGFB2, WNT2, PRKACG, KRAS, EP300, GNB1, GNAS, PRKACA, GNB4, PIK3R1	137	721	13528	3.14996	0.00508805	0.000115926	0.00483365
GOTERM_BP_FAT	GO:0051248~negative regulation of protein metabolic process	12	2.84966e-06	PSMB5, CDKN2A, PSMA6, RELA, YWHAB, UBC, PSMD3, NFKB1, UBB, ITGB3, YWHAE, RPS27A	137	187	13528	6.33655	0.00509074	0.00011341	0.00483621
GOTERM_BP_FAT	GO:0032535~regulation of cellular component size	14	3.38298e-06	AR, E2F4, ACVRL1, TP53, SMAD4, DDX5, TGFB2, CDKN2A, EP300, MAP3K1, NCK1, SPTBN2, SPTA1, RASA1	137	271	13528	5.10119	0.00604061	0.000131707	0.0057413
GOTERM_BP_FAT	GO:0006796~phosphate metabolic process	27	3.70407e-06	UQCRC2, ACVRL1, AURKA, SRC, TGFB2, PRKACG, WNT2, MAP3K1, PIK3C3, ZAP70, PIK3CA, PRKACA, EGF, YES1, PIK3R1, EGFR, TAF1, MET, MAPK11, PRKCE, PPP1CB, TYK2, PPP1CA, CSNK1D, PLK1, MAPK8, ABL1	137	973	13528	2.74008	0.00661204	0.000141139	0.0062862
GOTERM_BP_FAT	GO:0006793~phosphorus metabolic process	27	3.70407e-06	UQCRC2, ACVRL1, AURKA, SRC, TGFB2, PRKACG, WNT2, MAP3K1, PIK3C3, ZAP70, PIK3CA, PRKACA, EGF, YES1, PIK3R1, EGFR, TAF1, MET, MAPK11, PRKCE, PPP1CB, TYK2, PPP1CA, CSNK1D, PLK1, MAPK8, ABL1	137	973	13528	2.74008	0.00661204	0.000141139	0.0062862
GOTERM_BP_FAT	GO:0002520~immune system development	14	4.1337e-06	BMP4, NBN, STAT5B, TP53, ZNF160, NFKB2, ITGA4, CTNNB1, TGFB2, TAL1, SP1, ZAP70, SPTA1, PIK3R1	137	276	13528	5.00878	0.00737613	0.000154227	0.00701531
GOTERM_BP_FAT	GO:0060284~regulation of cell development	12	6.90095e-06	BMP4, HDAC3, NBN, RELA, SOX2, UBC, PAX6, SMAD4, TP53, UBB, RPS27A, TGFB2	137	205	13528	5.78017	0.0122836	0.000252206	0.0117114
GOTERM_BP_FAT	GO:0001654~eye development	10	7.17672e-06	BMP4, SP1, MAP3K1, SOX2, PAX6, RARB, ZEB1, CACNA1S, CTNNB1, TGFB2	137	132	13528	7.48065	0.0127713	0.000257038	0.0121793
GOTERM_BP_FAT	GO:0031396~regulation of protein ubiquitination	9	7.2608e-06	PSMB5, CDKN2A, PSMA6, PLK1, UBC, PSMD3, UBB, BRCA1, RPS27A	137	100	13528	8.88701	0.01292	0.000254951	0.012322
GOTERM_BP_FAT	GO:0009967~positive regulation of signal transduction	14	8.5112e-06	MAVS, BMP4, ACVRL1, RELA, SOX2, SMAD4, L1CAM, SRC, CTNNB1, TGFB2, TRADD, KRAS, ZAP70, EGF	137	295	13528	4.68618	0.015128	0.000293104	0.0144439
GOTERM_BP_FAT	GO:0007167~enzyme linked receptor protein signaling pathway	15	8.76583e-06	EGFR, BMP4, ACVRL1, BCAR1, COL3A1, STAT5B, MET, SMAD4, SRC, TGFB2, MAP3K1, NCK1, BAMBI, EGF, PIK3R1	137	342	13528	4.3309	0.0155771	0.000296176	0.014876
GOTERM_BP_FAT	GO:0006915~apoptosis	20	9.10219e-06	POLR2G, HTT, YWHAB, TP53, NFKB1, YWHAE, BRCA1, CTNNB1, TRADD, RAD21, CDKN2A, EP300, KRAS, MAP3K1, UBC, RHOT2, MAPK8, UBB, RPS27A, TRAF3	137	602	13528	3.28055	0.0161699	0.000301845	0.0154467
GOTERM_BP_FAT	GO:0012501~programmed cell death	20	1.12286e-05	POLR2G, HTT, YWHAB, TP53, NFKB1, YWHAE, BRCA1, CTNNB1, TRADD, RAD21, CDKN2A, EP300, KRAS, MAP3K1, UBC, RHOT2, MAPK8, UBB, RPS27A, TRAF3	137	611	13528	3.23223	0.0199096	0.000365578	0.0190549
GOTERM_BP_FAT	GO:0045596~negative regulation of cell differentiation	12	1.13261e-05	BMP4, HDAC3, NBN, LDB1, SOX2, STAT5B, PAX6, TP53, ITGB3, ZEB1, WWTR1, CTNNB1	137	216	13528	5.48581	0.0200808	0.00036217	0.0192205
GOTERM_BP_FAT	GO:0033043~regulation of organelle organization	12	1.18298e-05	WNT2, XPO1, MAP3K1, PRMT5, NCK1, SPTBN2, CTCF, SPTA1, EGF, RASA1, BRCA1, CTNNB1	137	217	13528	5.46053	0.0209644	0.000371638	0.0200751
GOTERM_BP_FAT	GO:0048534~hemopoietic or lymphoid organ development	13	1.21031e-05	BMP4, STAT5B, TP53, ZNF160, ITGA4, NFKB2, TGFB2, CTNNB1, TAL1, SP1, ZAP70, SPTA1, PIK3R1	137	260	13528	4.93723	0.0214435	0.000373667	0.0205388
GOTERM_BP_FAT	GO:0043066~negative regulation of apoptosis	15	1.29436e-05	EGFR, HTT, RELA, STAT5B, TP53, NFKB1, HDAC3, KRAS, UBC, PIK3CA, MAPK8, UBB, PRNP, RPS27A, RASA1	137	354	13528	4.18409	0.0229155	0.000392841	0.0219651
GOTERM_BP_FAT	GO:0051438~regulation of ubiquitin-protein ligase activity	8	1.29642e-05	PSMB5, CDKN2A, PSMA6, PLK1, UBC, PSMD3, UBB, RPS27A	137	78	13528	10.1276	0.0229516	0.00038691	0.0220001
GOTERM_BP_FAT	GO:0032269~negative regulation of cellular protein metabolic process	11	1.35519e-05	PSMB5, CDKN2A, PSMA6, YWHAB, UBC, PSMD3, NFKB1, UBB, ITGB3, YWHAE, RPS27A	137	180	13528	6.03439	0.0239795	0.000397817	0.0229973
GOTERM_BP_FAT	GO:0000902~cell morphogenesis	15	1.37894e-05	EGFR, ACTB, E2F4, PAX6, PIP5K1C, L1CAM, WWTR1, RAB3IP, TGFB2, CTNNB1, UBC, DYNC2H1, UBB, RPS27A, NFATC1	137	356	13528	4.16058	0.0243946	0.00039826	0.0234003
GOTERM_BP_FAT	GO:0043069~negative regulation of programmed cell death	15	1.51499e-05	EGFR, HTT, RELA, STAT5B, TP53, NFKB1, HDAC3, KRAS, UBC, PIK3CA, MAPK8, UBB, PRNP, RPS27A, RASA1	137	359	13528	4.12582	0.0267688	0.0004306	0.0257086
GOTERM_BP_FAT	GO:0060548~negative regulation of cell death	15	1.5629e-05	EGFR, HTT, RELA, STAT5B, TP53, NFKB1, HDAC3, KRAS, UBC, PIK3CA, MAPK8, UBB, PRNP, RPS27A, RASA1	137	360	13528	4.11436	0.0276037	0.000437276	0.0265216
GOTERM_BP_FAT	GO:0051340~regulation of ligase activity	8	1.66418e-05	PSMB5, CDKN2A, PSMA6, PLK1, UBC, PSMD3, UBB, RPS27A	137	81	13528	9.75255	0.0293659	0.000458444	0.02824
GOTERM_BP_FAT	GO:0006917~induction of apoptosis	14	2.02248e-05	CDKN2A, HTT, ETS1, UBC, TP53, MAPK8, UBB, ABL1, PRKCE, YWHAE, BRCA1, RPS27A, TRAF3, TRADD	137	320	13528	4.32007	0.0355748	0.000548683	0.0343192
GOTERM_BP_FAT	GO:0012502~induction of programmed cell death	14	2.08995e-05	CDKN2A, HTT, ETS1, UBC, TP53, MAPK8, UBB, ABL1, PRKCE, YWHAE, BRCA1, RPS27A, TRAF3, TRADD	137	321	13528	4.30661	0.0367394	0.00055852	0.0354638
GOTERM_BP_FAT	GO:0031398~positive regulation of protein ubiquitination	8	2.1142e-05	PSMB5, PSMA6, PLK1, UBC, PSMD3, UBB, BRCA1, RPS27A	137	84	13528	9.40424	0.0371578	0.000556694	0.0358753
GOTERM_BP_FAT	GO:0006928~cell motion	17	2.24241e-05	ACTB, ACVRL1, BCAR1, MET, PAX6, L1CAM, ITGA4, YWHAE, SRC, TGFB2, WNT2, ETS1, NCK1, UBC, MAPK8, UBB, RPS27A	137	475	13528	3.53401	0.0393662	0.000581888	0.0380504
GOTERM_BP_FAT	GO:0046777~protein amino acid autophosphorylation	8	2.28482e-05	EGFR, WNT2, TAF1, MAP3K1, MET, ZAP70, PRKACA, YES1	137	85	13528	9.2936	0.0400956	0.000584423	0.0387699
GOTERM_BP_FAT	GO:0032270~positive regulation of cellular protein metabolic process	12	2.29879e-05	PSMB5, BMP4, TAF1, EP300, PSMA6, PLK1, UBC, SMAD4, PSMD3, UBB, BRCA1, RPS27A	137	233	13528	5.08555	0.0403357	0.000579715	0.0390069
GOTERM_BP_FAT	GO:0048545~response to steroid hormone stimulus	11	2.37176e-05	WNT2, BMP4, EP300, KRAS, RELA, STAT5B, AURKA, BRCA1, SRC, CTNNB1, TGFB2	137	192	13528	5.65724	0.0415892	0.000589809	0.0402449
GOTERM_BP_FAT	GO:0030097~hemopoiesis	12	2.58745e-05	BMP4, TAL1, SP1, STAT5B, ZAP70, ZNF160, TP53, SPTA1, ITGA4, PIK3R1, CTNNB1, TGFB2	137	236	13528	5.02091	0.0452844	0.000634617	0.043904
GOTERM_BP_FAT	GO:0031400~negative regulation of protein modification process	9	2.60812e-05	PSMB5, CDKN2A, PSMA6, YWHAB, UBC, PSMD3, UBB, YWHAE, RPS27A	137	119	13528	7.46807	0.0456378	0.000631045	0.0442547
GOTERM_BP_FAT	GO:0051247~positive regulation of protein metabolic process	12	3.38566e-05	PSMB5, BMP4, TAF1, EP300, PSMA6, PLK1, UBC, SMAD4, PSMD3, UBB, BRCA1, RPS27A	137	243	13528	4.87627	0.0588363	0.000808183	0.0574445
GOTERM_BP_FAT	GO:0048858~cell projection morphogenesis	12	3.64953e-05	EGFR, ACTB, E2F4, UBC, DYNC2H1, PAX6, PIP5K1C, L1CAM, UBB, WWTR1, RAB3IP, RPS27A	137	245	13528	4.83647	0.0632738	0.000859687	0.0619203
GOTERM_BP_FAT	GO:0051147~regulation of muscle cell differentiation	6	4.17307e-05	BMP4, HDAC3, UBC, UBB, ZEB1, RPS27A	137	39	13528	15.1915	0.0720164	0.000970195	0.0708
GOTERM_BP_FAT	GO:0010551~regulation of specific transcription from RNA polymerase II promoter	8	4.396e-05	TAL1, TAF1, HDAC3, ETS1, MAP3K1, TP53, NFKB1, CTNNB1	137	94	13528	8.40379	0.0757144	0.0010089	0.0745809
GOTERM_BP_FAT	GO:0010629~negative regulation of gene expression	17	4.58798e-05	BMP4, LDB1, SOX2, YWHAB, TP53, SMAD4, TLE1, NFKB1, CTCF, ZEB1, WWTR1, BRCA1, CTNNB1, HDAC3, SIN3A, EED, RARB	137	504	13528	3.33067	0.078887	0.00103962	0.0778368
GOTERM_BP_FAT	GO:0032989~cellular component morphogenesis	15	4.59384e-05	EGFR, ACTB, E2F4, PAX6, PIP5K1C, L1CAM, WWTR1, RAB3IP, TGFB2, CTNNB1, UBC, DYNC2H1, UBB, RPS27A, NFATC1	137	397	13528	3.7309	0.0789837	0.00102794	0.0779361
GOTERM_BP_FAT	GO:0032990~cell part morphogenesis	12	5.44146e-05	EGFR, ACTB, E2F4, UBC, DYNC2H1, PAX6, PIP5K1C, L1CAM, UBB, WWTR1, RAB3IP, RPS27A	137	256	13528	4.62865	0.0928607	0.00120248	0.0923101
GOTERM_BP_FAT	GO:0051444~negative regulation of ubiquitin-protein ligase activity	7	5.57715e-05	PSMB5, CDKN2A, PSMA6, UBC, PSMD3, UBB, RPS27A	137	67	13528	10.3166	0.0950626	0.00121742	0.0946109
GOTERM_BP_FAT	GO:0051352~negative regulation of ligase activity	7	5.57715e-05	PSMB5, CDKN2A, PSMA6, UBC, PSMD3, UBB, RPS27A	137	67	13528	10.3166	0.0950626	0.00121742	0.0946109
GOTERM_BP_FAT	GO:0032870~cellular response to hormone stimulus	9	5.79284e-05	PRKACG, KAT2B, GNB1, BCAR1, STAT5B, GNAS, PRKACA, GNB4, PIK3R1	137	133	13528	6.68196	0.0985519	0.00124925	0.0982683
GOTERM_BP_FAT	GO:0016481~negative regulation of transcription	16	5.80429e-05	LDB1, SOX2, YWHAB, TP53, SMAD4, TLE1, NFKB1, CTCF, ZEB1, WWTR1, BRCA1, CTNNB1, HDAC3, SIN3A, EED, RARB	137	459	13528	3.44207	0.0987367	0.00123683	0.0984624
GOTERM_BP_FAT	GO:0051437~positive regulation of ubiquitin-protein ligase activity during mitotic cell cycle	7	6.06683e-05	PSMB5, PSMA6, PLK1, UBC, PSMD3, UBB, RPS27A	137	68	13528	10.1649	0.102965	0.00127754	0.102914
GOTERM_BP_FAT	GO:0048598~embryonic morphogenesis	13	6.19824e-05	BMP4, SP1, HTT, LDB1, SOX2, DYNC2H1, SMAD4, TP53, GNAS, PRKACA, RARB, ZEB1, CTNNB1	137	307	13528	4.18136	0.105074	0.00129003	0.105142
GOTERM_BP_FAT	GO:0048732~gland development	9	6.43815e-05	EGFR, WNT2, BMP4, AR, MET, SOX2, STAT5B, PAX6, TGFB2	137	135	13528	6.58297	0.108911	0.00132454	0.109209
GOTERM_BP_FAT	GO:0048592~eye morphogenesis	7	6.59027e-05	BMP4, SP1, SOX2, PAX6, RARB, ZEB1, CTNNB1	137	69	13528	10.0176	0.111336	0.00134042	0.111789
GOTERM_BP_FAT	GO:0045667~regulation of osteoblast differentiation	6	6.75569e-05	BMP4, ESRRA, SOX2, JUND, GNAS, CTNNB1	137	43	13528	13.7783	0.113965	0.00135861	0.114593
GOTERM_BP_FAT	GO:0051493~regulation of cytoskeleton organization	9	6.78334e-05	WNT2, XPO1, MAP3K1, NCK1, SPTBN2, SPTA1, RASA1, BRCA1, CTNNB1	137	136	13528	6.53456	0.114403	0.00134902	0.115062
GOTERM_BP_FAT	GO:0045637~regulation of myeloid cell differentiation	7	7.14916e-05	TAL1, ESRRA, ETS1, LDB1, STAT5B, GNAS, CTNNB1	137	70	13528	9.87445	0.120187	0.00140611	0.121263
GOTERM_BP_FAT	GO:0051443~positive regulation of ubiquitin-protein ligase activity	7	7.14916e-05	PSMB5, PSMA6, PLK1, UBC, PSMD3, UBB, RPS27A	137	70	13528	9.87445	0.120187	0.00140611	0.121263
GOTERM_BP_FAT	GO:0007369~gastrulation	7	7.14916e-05	BMP4, HTT, LDB1, SMAD4, TP53, PRKACA, CTNNB1	137	70	13528	9.87445	0.120187	0.00140611	0.121263
GOTERM_BP_FAT	GO:0051439~regulation of ubiquitin-protein ligase activity during mitotic cell cycle	7	7.74522e-05	PSMB5, PSMA6, PLK1, UBC, PSMD3, UBB, RPS27A	137	71	13528	9.73538	0.12953	0.00150671	0.131367
GOTERM_BP_FAT	GO:0007243~protein kinase cascade	14	9.01585e-05	EGFR, STAT5B, MET, MAPK11, SRC, TYK2, PRKACG, MAP3K1, ZAP70, PIK3CA, PRKACA, MAPK8, EGF, PIK3R1	137	370	13528	3.73628	0.149117	0.00173485	0.152903
GOTERM_BP_FAT	GO:0051351~positive regulation of ligase activity	7	9.05606e-05	PSMB5, PSMA6, PLK1, UBC, PSMD3, UBB, RPS27A	137	73	13528	9.46865	0.14973	0.00172406	0.153585
GOTERM_BP_FAT	GO:0031397~negative regulation of protein ubiquitination	7	9.77456e-05	PSMB5, CDKN2A, PSMA6, UBC, PSMD3, UBB, RPS27A	137	74	13528	9.3407	0.160603	0.00184115	0.16576
GOTERM_BP_FAT	GO:0043010~camera-type eye development	8	0.000100506	BMP4, SP1, MAP3K1, SOX2, PAX6, ZEB1, CACNA1S, CTNNB1	137	107	13528	7.38277	0.164743	0.00187341	0.170439
GOTERM_BP_FAT	GO:0048742~regulation of skeletal muscle fiber development	5	0.000104925	BMP4, HDAC3, UBC, UBB, RPS27A	137	25	13528	19.7489	0.171328	0.00193555	0.177925
GOTERM_BP_FAT	GO:0007423~sensory organ development	11	0.000104965	EGFR, BMP4, SP1, MAP3K1, SOX2, PAX6, RARB, ZEB1, CACNA1S, CTNNB1, TGFB2	137	229	13528	4.74319	0.171388	0.00191656	0.177994
GOTERM_BP_FAT	GO:0051174~regulation of phosphorus metabolic process	16	0.000107591	EGFR, BMP4, MET, YWHAB, SMAD4, PRKCE, PPP1CB, YWHAE, TGFB2, PRKACG, CDKN2A, KRAS, MAP3K1, ARR3, PRKACA, EGF	137	485	13528	3.25755	0.175275	0.00194462	0.182442
GOTERM_BP_FAT	GO:0019220~regulation of phosphate metabolic process	16	0.000107591	EGFR, BMP4, MET, YWHAB, SMAD4, PRKCE, PPP1CB, YWHAE, TGFB2, PRKACG, CDKN2A, KRAS, MAP3K1, ARR3, PRKACA, EGF	137	485	13528	3.25755	0.175275	0.00194462	0.182442
GOTERM_BP_FAT	GO:0031401~positive regulation of protein modification process	10	0.000112617	PSMB5, BMP4, PSMA6, PLK1, UBC, SMAD4, PSMD3, UBB, BRCA1, RPS27A	137	187	13528	5.28046	0.182667	0.00201505	0.190957
GOTERM_BP_FAT	GO:0001953~negative regulation of cell-matrix adhesion	4	0.000113261	CDKN2A, ACVRL1, RASA1, PIK3R1	137	10	13528	39.4978	0.183609	0.00200652	0.192048
GOTERM_BP_FAT	GO:0010558~negative regulation of macromolecule biosynthetic process	17	0.000120104	LDB1, SOX2, YWHAB, TP53, SMAD4, TLE1, NFKB1, CTCF, ITGB3, ZEB1, WWTR1, BRCA1, CTNNB1, HDAC3, SIN3A, EED, RARB	137	547	13528	3.06884	0.193555	0.0021068	0.203641
GOTERM_BP_FAT	GO:0008283~cell proliferation	15	0.00012488	EGFR, BMP4, NBN, AR, BCAR1, MET, TP53, ZEB1, SRC, CTNNB1, TGFB2, TAL1, PLK1, GNB1, PRMT5	137	436	13528	3.39717	0.200424	0.00216923	0.211729
GOTERM_BP_FAT	GO:0030278~regulation of ossification	7	0.000131149	BMP4, ESRRA, SOX2, JUND, GNAS, CTNNB1, TGFB2	137	78	13528	8.86169	0.209353	0.00225614	0.222348
GOTERM_BP_FAT	GO:0051960~regulation of nervous system development	10	0.000137611	BMP4, NBN, RELA, SOX2, UBC, PAX6, TP53, UBB, EGF, RPS27A	137	192	13528	5.14294	0.218452	0.00234467	0.233292
GOTERM_BP_FAT	GO:0051270~regulation of cell motion	10	0.000143129	EGFR, ACVRL1, ETS1, MAP3K1, BCAR1, STAT5B, PAX6, ITGB3, PIK3R1, TGFB2	137	193	13528	5.1163	0.226139	0.00241559	0.242635
GOTERM_BP_FAT	GO:0010812~negative regulation of cell-substrate adhesion	4	0.000154589	CDKN2A, ACVRL1, RASA1, PIK3R1	137	11	13528	35.9071	0.241862	0.00258441	0.262038
GOTERM_BP_FAT	GO:0001889~liver development	6	0.000185834	HDAC3, EP300, SP1, RELA, STAT5B, CTNNB1	137	53	13528	11.1786	0.28313	0.0030773	0.314923
GOTERM_BP_FAT	GO:0048641~regulation of skeletal muscle tissue development	5	0.000190958	BMP4, HDAC3, UBC, UBB, RPS27A	137	29	13528	17.0249	0.289679	0.00313304	0.323591
GOTERM_BP_FAT	GO:0045934~negative regulation of nucleobase, nucleoside, nucleotide and nucleic acid metabolic process	16	0.000194835	LDB1, SOX2, YWHAB, TP53, SMAD4, TLE1, NFKB1, CTCF, ZEB1, WWTR1, BRCA1, CTNNB1, HDAC3, SIN3A, EED, RARB	137	512	13528	3.08577	0.294595	0.00316755	0.330152
GOTERM_BP_FAT	GO:0009890~negative regulation of biosynthetic process	17	0.000204307	LDB1, SOX2, YWHAB, TP53, SMAD4, TLE1, NFKB1, CTCF, ITGB3, ZEB1, WWTR1, BRCA1, CTNNB1, HDAC3, SIN3A, EED, RARB	137	573	13528	2.92959	0.306463	0.00329142	0.346176
GOTERM_BP_FAT	GO:0051172~negative regulation of nitrogen compound metabolic process	16	0.000225631	LDB1, SOX2, YWHAB, TP53, SMAD4, TLE1, NFKB1, CTCF, ZEB1, WWTR1, BRCA1, CTNNB1, HDAC3, SIN3A, EED, RARB	137	519	13528	3.04415	0.332457	0.00360199	0.382243
GOTERM_BP_FAT	GO:0006916~anti-apoptosis	10	0.000233423	HDAC3, HTT, RELA, STAT5B, UBC, PIK3CA, NFKB1, UBB, PRNP, RPS27A	137	206	13528	4.79342	0.34171	0.00369325	0.395419
GOTERM_BP_FAT	GO:0045892~negative regulation of transcription, DNA-dependent	13	0.000248806	HDAC3, SIN3A, LDB1, SOX2, SMAD4, TP53, TLE1, NFKB1, CTCF, RARB, ZEB1, WWTR1, CTNNB1	137	356	13528	3.60584	0.359603	0.00390173	0.421426
GOTERM_BP_FAT	GO:0034613~cellular protein localization	14	0.000254555	EGFR, XPO1, STX4, HTT, YWHAB, TP53, PAX6, YWHAE, RAB3IP, TGFB2, CTNNB1, AP2A2, NUP214, AP2M1	137	411	13528	3.36356	0.366165	0.00395708	0.431144
GOTERM_BP_FAT	GO:0070727~cellular macromolecule localization	14	0.000273112	EGFR, XPO1, STX4, HTT, YWHAB, TP53, PAX6, YWHAE, RAB3IP, TGFB2, CTNNB1, AP2A2, NUP214, AP2M1	137	414	13528	3.33919	0.386889	0.00420845	0.462504
GOTERM_BP_FAT	GO:0022403~cell cycle phase	14	0.000273112	EGFR, TAF1, NBN, E2F4, AURKA, PPP1CB, HDAC3, RAD21, CDKN2A, PLK1, SEH1L, NUP37, ABL1, NFATC1	137	414	13528	3.33919	0.386889	0.00420845	0.462504
GOTERM_BP_FAT	GO:0051153~regulation of striated muscle cell differentiation	5	0.000282445	BMP4, HDAC3, UBC, UBB, RPS27A	137	32	13528	15.4288	0.397056	0.00431486	0.478275
GOTERM_BP_FAT	GO:0043254~regulation of protein complex assembly	7	0.000288128	WNT2, TAF1, MAP3K1, NCK1, SPTBN2, SPTA1, RASA1	137	90	13528	7.68013	0.403163	0.00436427	0.487875
GOTERM_BP_FAT	GO:0051253~negative regulation of RNA metabolic process	13	0.000289824	HDAC3, SIN3A, LDB1, SOX2, SMAD4, TP53, TLE1, NFKB1, CTCF, RARB, ZEB1, WWTR1, CTNNB1	137	362	13528	3.54607	0.404974	0.0043531	0.49074
GOTERM_BP_FAT	GO:0010038~response to metal ion	8	0.000320894	EGFR, ACTB, EP300, HTT, MAPK8, PRNP, CTNNB1, SREBF2	137	129	13528	6.12369	0.43719	0.00477866	0.543215
GOTERM_BP_FAT	GO:0007179~transforming growth factor beta receptor signaling pathway	6	0.000334343	ACVRL1, MAP3K1, COL3A1, SMAD4, BAMBI, TGFB2	137	60	13528	9.87445	0.450589	0.00493742	0.56592
GOTERM_BP_FAT	GO:0030030~cell projection organization	13	0.000336458	EGFR, ACTB, E2F4, NCK1, DYNC2H1, UBC, PAX6, PIP5K1C, L1CAM, UBB, WWTR1, RAB3IP, RPS27A	137	368	13528	3.48826	0.452667	0.00492797	0.569491
GOTERM_BP_FAT	GO:0001501~skeletal system development	12	0.000374149	EGFR, BMP4, ESRRA, SP1, JUND, COL3A1, GNAS, MAPK8, ZEB1, WWTR1, CACNA1S, CTNNB1	137	319	13528	3.71453	0.488407	0.00543417	0.633096
GOTERM_BP_FAT	GO:0032583~regulation of gene-specific transcription	8	0.000404172	TAL1, TAF1, HDAC3, ETS1, MAP3K1, TP53, NFKB1, CTNNB1	137	134	13528	5.8952	0.5152	0.00582185	0.683735
GOTERM_BP_FAT	GO:0030155~regulation of cell adhesion	8	0.000462048	CDKN2A, ACVRL1, STAT5B, L1CAM, RASA1, SRC, PIK3R1, TGFB2	137	137	13528	5.7661	0.562955	0.00659988	0.781282
GOTERM_BP_FAT	GO:0030182~neuron differentiation	14	0.000467927	EGFR, ACTB, BMP4, HTT, LDB1, SOX2, SMAD4, PAX6, PIP5K1C, L1CAM, TGFB2, UBC, UBB, RPS27A	137	438	13528	3.15622	0.567535	0.00663072	0.791186
GOTERM_BP_FAT	GO:0031145~anaphase-promoting complex-dependent proteasomal ubiquitin-dependent protein catabolic process	6	0.000485776	PSMB5, PSMA6, UBC, PSMD3, UBB, RPS27A	137	65	13528	9.11488	0.581147	0.00682883	0.821248
GOTERM_BP_FAT	GO:0051436~negative regulation of ubiquitin-protein ligase activity during mitotic cell cycle	6	0.000485776	PSMB5, PSMA6, UBC, PSMD3, UBB, RPS27A	137	65	13528	9.11488	0.581147	0.00682883	0.821248
GOTERM_BP_FAT	GO:0045165~cell fate commitment	8	0.000504155	BMP4, TAL1, SOX2, PAX6, SMAD4, TP53, CTNNB1, TGFB2	137	139	13528	5.68314	0.594717	0.00703118	0.852195
GOTERM_BP_FAT	GO:0043009~chordate embryonic development	12	0.000510454	BMP4, NBN, AR, ACVRL1, EP300, SP1, HTT, PAX6, TP53, GNAS, ZEB1, BRCA1	137	331	13528	3.57986	0.599266	0.00706374	0.862799
GOTERM_BP_FAT	GO:0031327~negative regulation of cellular biosynthetic process	16	0.000514369	LDB1, SOX2, YWHAB, TP53, SMAD4, TLE1, NFKB1, CTCF, ZEB1, WWTR1, BRCA1, CTNNB1, HDAC3, SIN3A, EED, RARB	137	561	13528	2.81624	0.602067	0.00706319	0.86939
GOTERM_BP_FAT	GO:0009792~embryonic development ending in birth or egg hatching	12	0.000550372	BMP4, NBN, AR, ACVRL1, EP300, SP1, HTT, PAX6, TP53, GNAS, ZEB1, BRCA1	137	334	13528	3.54771	0.626929	0.00749836	0.929973
GOTERM_BP_FAT	GO:0051329~interphase of mitotic cell cycle	7	0.000594918	EGFR, TAF1, CDKN2A, E2F4, ABL1, PPP1CB, NFATC1	137	103	13528	6.71079	0.655553	0.00804184	1.00489
GOTERM_BP_FAT	GO:0007178~transmembrane receptor protein serine/threonine kinase signaling pathway	7	0.000594918	BMP4, ACVRL1, MAP3K1, COL3A1, SMAD4, BAMBI, TGFB2	137	103	13528	6.71079	0.655553	0.00804184	1.00489
GOTERM_BP_FAT	GO:0032271~regulation of protein polymerization	6	0.000598494	WNT2, MAP3K1, NCK1, SPTBN2, SPTA1, RASA1	137	68	13528	8.71275	0.657753	0.00802942	1.0109
GOTERM_BP_FAT	GO:0001775~cell activation	11	0.000639466	EGFR, NBN, NCK1, STAT5B, COL3A1, ZAP70, TP53, NFKB2, ITGA4, PIK3R1, CTNNB1	137	287	13528	3.78463	0.681983	0.00851318	1.07975
GOTERM_BP_FAT	GO:0040008~regulation of growth	12	0.00065377	CDKN2A, ACVRL1, EP300, BCAR1, STAT5B, UBC, SMAD4, TP53, PIK3CA, UBB, RPS27A, TGFB2	137	341	13528	3.47488	0.690032	0.00863865	1.10378
GOTERM_BP_FAT	GO:0051325~interphase	7	0.000692589	EGFR, TAF1, CDKN2A, E2F4, ABL1, PPP1CB, NFATC1	137	106	13528	6.52086	0.710864	0.00908245	1.16895
GOTERM_BP_FAT	GO:0045646~regulation of erythrocyte differentiation	4	0.000726088	TAL1, ETS1, LDB1, STAT5B	137	18	13528	21.9432	0.727712	0.00945064	1.22517
GOTERM_BP_FAT	GO:0060541~respiratory system development	7	0.000764302	WNT2, BMP4, PPP1CA, EP300, SP1, SOX2, CTNNB1	137	108	13528	6.40011	0.745738	0.00987403	1.28925
GOTERM_BP_FAT	GO:0051240~positive regulation of multicellular organismal process	10	0.000799684	MAVS, EGFR, BMP4, STAT5B, UBC, POLR3A, UBB, RPS27A, TRADD, TGFB2	137	244	13528	4.04691	0.761362	0.010255	1.34856
GOTERM_BP_FAT	GO:0000904~cell morphogenesis involved in differentiation	10	0.000799684	ACTB, UBC, PAX6, PIP5K1C, L1CAM, UBB, RPS27A, CTNNB1, NFATC1, TGFB2	137	244	13528	4.04691	0.761362	0.010255	1.34856
GOTERM_BP_FAT	GO:0048663~neuron fate commitment	5	0.000813438	BMP4, SOX2, PAX6, SMAD4, TGFB2	137	42	13528	11.7553	0.767173	0.0103564	1.3716
GOTERM_BP_FAT	GO:0042325~regulation of phosphorylation	14	0.000833823	BMP4, EGFR, MET, SMAD4, PRKCE, PPP1CB, TGFB2, PRKACG, KRAS, CDKN2A, MAP3K1, ARR3, PRKACA, EGF	137	466	13528	2.96657	0.775527	0.0105398	1.40575
GOTERM_BP_FAT	GO:0007346~regulation of mitotic cell cycle	8	0.000857807	EGFR, HDAC3, NBN, CDKN2A, PRMT5, STAT5B, TP53, EGF	137	152	13528	5.19708	0.784973	0.0107655	1.4459
GOTERM_BP_FAT	GO:0030900~forebrain development	8	0.000857807	BMP4, HTT, SOX2, DYNC2H1, PAX6, YWHAE, SRC, CTNNB1	137	152	13528	5.19708	0.784973	0.0107655	1.4459
GOTERM_BP_FAT	GO:0008284~positive regulation of cell proliferation	13	0.000953926	EGFR, BMP4, NBN, KRAS, NCK1, RELA, SOX2, STAT5B, ZAP70, PAX6, EGF, PPP1CB, TGFB2	137	414	13528	3.10067	0.819007	0.011882	1.60669
GOTERM_BP_FAT	GO:0048593~camera-type eye morphogenesis	5	0.000971372	BMP4, SP1, SOX2, ZEB1, CTNNB1	137	44	13528	11.221	0.82458	0.0120146	1.63585
GOTERM_BP_FAT	GO:0042062~long-term strengthening of neuromuscular junction	3	0.000983583	UBC, UBB, RPS27A	137	5	13528	59.2467	0.828378	0.0120813	1.65625
GOTERM_BP_FAT	GO:0007017~microtubule-based process	10	0.00103261	WNT2, HDAC3, HTT, SEH1L, KIF5A, DYNC2H1, RHOT2, AURKA, BRCA1, CTNNB1	137	253	13528	3.90295	0.842819	0.0125937	1.73812
GOTERM_BP_FAT	GO:0008285~negative regulation of cell proliferation	12	0.00104215	WNT2, BMP4, CDKN2A, ACVRL1, KAT2B, ETS1, PAX6, SMAD4, TP53, RARB, ZEB1, TGFB2	137	361	13528	3.28237	0.845485	0.0126235	1.75405
GOTERM_BP_FAT	GO:0001503~ossification	7	0.00106142	EGFR, BMP4, SP1, JUND, GNAS, MAPK8, WWTR1	137	115	13528	6.01054	0.850731	0.0127692	1.7862
GOTERM_BP_FAT	GO:0051674~localization of cell	11	0.00107015	WNT2, ACVRL1, ETS1, NCK1, BCAR1, MET, PAX6, ITGA4, YWHAE, SRC, TGFB2	137	307	13528	3.53808	0.853051	0.0127878	1.80078
GOTERM_BP_FAT	GO:0048870~cell motility	11	0.00107015	WNT2, ACVRL1, ETS1, NCK1, BCAR1, MET, PAX6, ITGA4, YWHAE, SRC, TGFB2	137	307	13528	3.53808	0.853051	0.0127878	1.80078
GOTERM_BP_FAT	GO:0010035~response to inorganic substance	9	0.00108979	EGFR, ACTB, EP300, HTT, RELA, MAPK8, PRNP, CTNNB1, SREBF2	137	205	13528	4.33513	0.858134	0.0129348	1.83353
GOTERM_BP_FAT	GO:0008361~regulation of cell size	9	0.00112439	AR, CDKN2A, ACVRL1, EP300, E2F4, SMAD4, TP53, DDX5, TGFB2	137	206	13528	4.31408	0.866668	0.0132551	1.89122
GOTERM_BP_FAT	GO:0018108~peptidyl-tyrosine phosphorylation	5	0.00114972	TYK2, ZAP70, EGF, ABL1, SRC	137	46	13528	10.7331	0.872588	0.0134633	1.93344
GOTERM_BP_FAT	GO:0045786~negative regulation of cell cycle	6	0.00132572	EGFR, BMP4, HDAC3, CDKN2A, ETS1, TP53	137	81	13528	7.31441	0.907072	0.015409	2.22629
GOTERM_BP_FAT	GO:0018212~peptidyl-tyrosine modification	5	0.00134984	TYK2, ZAP70, EGF, ABL1, SRC	137	48	13528	10.2859	0.911007	0.0155863	2.26636
GOTERM_BP_FAT	GO:0070201~regulation of establishment of protein localization	7	0.00138056	BMP4, YWHAB, SMAD4, PRKACA, EGF, PIK3R1, TGFB2	137	121	13528	5.71249	0.915777	0.0158364	2.31737
GOTERM_BP_FAT	GO:0000122~negative regulation of transcription from RNA polymerase II promoter	10	0.00146351	HDAC3, SIN3A, SOX2, TP53, TLE1, NFKB1, RARB, ZEB1, WWTR1, CTNNB1	137	266	13528	3.7122	0.92742	0.0166739	2.45499
GOTERM_BP_FAT	GO:0007507~heart development	9	0.00147701	BMP4, DVL3, EP300, COL3A1, RARB, ITGA4, CTNNB1, NFATC1, TGFB2	137	215	13528	4.13349	0.929156	0.0167202	2.47736
GOTERM_BP_FAT	GO:0060348~bone development	7	0.00150174	EGFR, BMP4, SP1, JUND, GNAS, MAPK8, WWTR1	137	123	13528	5.61961	0.932231	0.0168914	2.51836
GOTERM_BP_FAT	GO:0016202~regulation of striated muscle tissue development	5	0.00157309	BMP4, HDAC3, UBC, UBB, RPS27A	137	50	13528	9.87445	0.940372	0.0175772	2.63651
GOTERM_BP_FAT	GO:0030334~regulation of cell migration	8	0.00158794	EGFR, ACVRL1, MAP3K1, BCAR1, PAX6, ITGB3, PIK3R1, TGFB2	137	169	13528	4.6743	0.941939	0.0176318	2.66107
GOTERM_BP_FAT	GO:0048634~regulation of muscle development	5	0.00169382	BMP4, HDAC3, UBC, UBB, RPS27A	137	51	13528	9.68084	0.951983	0.0186817	2.83612
GOTERM_BP_FAT	GO:0035295~tube development	9	0.00170786	WNT2, BMP4, PPP1CA, EP300, SP1, SMAD4, RARB, EGF, CTNNB1	137	220	13528	4.03955	0.953177	0.01872	2.85931
GOTERM_BP_FAT	GO:0070271~protein complex biogenesis	14	0.00172257	POLR2G, TAF1, XPO1, STX4, YWHAB, TP53, SMAD4, SRC, CTNNB1, WNT2, MAP3K1, NCK1, MED17, PRNP	137	505	13528	2.73747	0.954397	0.0187652	2.8836
GOTERM_BP_FAT	GO:0006461~protein complex assembly	14	0.00172257	POLR2G, TAF1, XPO1, STX4, YWHAB, TP53, SMAD4, SRC, CTNNB1, WNT2, MAP3K1, NCK1, MED17, PRNP	137	505	13528	2.73747	0.954397	0.0187652	2.8836
GOTERM_BP_FAT	GO:0009755~hormone-mediated signaling	5	0.00182083	PRKACG, GNB1, GNAS, PRKACA, GNB4	137	52	13528	9.49467	0.961768	0.0197062	3.04571
GOTERM_BP_FAT	GO:0045860~positive regulation of protein kinase activity	9	0.00185952	EGFR, PRKACG, KRAS, MAP3K1, MET, PRKACA, EGF, PPP1CB, TGFB2	137	223	13528	3.98521	0.964332	0.0200004	3.10947
GOTERM_BP_FAT	GO:0016477~cell migration	10	0.00188505	WNT2, ACVRL1, NCK1, BCAR1, MET, PAX6, ITGA4, YWHAE, SRC, TGFB2	137	276	13528	3.5777	0.965929	0.0201514	3.15151
GOTERM_BP_FAT	GO:0043086~negative regulation of catalytic activity	10	0.00193205	PSMB5, CDKN2A, PSMA6, UBC, TP53, PSMD3, NFKB1, UBB, RPS27A, TGFB2	137	277	13528	3.56478	0.968685	0.0205268	3.22889
GOTERM_BP_FAT	GO:0045669~positive regulation of osteoblast differentiation	4	0.00194403	BMP4, JUND, GNAS, CTNNB1	137	25	13528	15.7991	0.969351	0.0205312	3.2486
GOTERM_BP_FAT	GO:0007435~salivary gland morphogenesis	3	0.0020384	EGFR, PAX6, TGFB2	137	7	13528	42.3191	0.974126	0.0213922	3.40375
GOTERM_BP_FAT	GO:0008582~regulation of synaptic growth at neuromuscular junction	3	0.0020384	UBC, UBB, RPS27A	137	7	13528	42.3191	0.974126	0.0213922	3.40375
GOTERM_BP_FAT	GO:0043933~macromolecular complex subunit organization	17	0.00203946	POLR2G, TAF1, XPO1, STX4, YWHAB, TP53, SMAD4, CTCF, SRC, CTNNB1, WNT2, SEH1L, MED17, PRMT5, MAP3K1, NCK1, PRNP	137	710	13528	2.36431	0.974175	0.0212786	3.40549
GOTERM_BP_FAT	GO:0030833~regulation of actin filament polymerization	5	0.00209439	MAP3K1, NCK1, SPTBN2, SPTA1, RASA1	137	54	13528	9.14301	0.976599	0.0217196	3.49568
GOTERM_BP_FAT	GO:0016055~Wnt receptor signaling pathway	7	0.00223359	WNT2, DVL3, CSNK1D, LDB1, CTNND1, TLE1, CTNNB1	137	133	13528	5.19708	0.981773	0.023015	3.7239
GOTERM_BP_FAT	GO:0033674~positive regulation of kinase activity	9	0.00231644	EGFR, PRKACG, KRAS, MAP3K1, MET, PRKACA, EGF, PPP1CB, TGFB2	137	231	13528	3.84719	0.984292	0.0237231	3.85948
GOTERM_BP_FAT	GO:0051130~positive regulation of cellular component organization	8	0.0023443	WNT2, TAF1, MAP3K1, NCK1, SMAD4, EGF, PIK3R1, TGFB2	137	181	13528	4.3644	0.985058	0.0238689	3.90502
GOTERM_BP_FAT	GO:0000082~G1/S transition of mitotic cell cycle	5	0.0023951	EGFR, CDKN2A, E2F4, PPP1CB, NFATC1	137	56	13528	8.81648	0.98636	0.0242428	3.98803
GOTERM_BP_FAT	GO:0001952~regulation of cell-matrix adhesion	4	0.00243633	CDKN2A, ACVRL1, RASA1, PIK3R1	137	27	13528	14.6288	0.987333	0.0245171	4.05536
GOTERM_BP_FAT	GO:0033077~T cell differentiation in the thymus	4	0.00243633	STAT5B, ZAP70, TP53, CTNNB1	137	27	13528	14.6288	0.987333	0.0245171	4.05536
GOTERM_BP_FAT	GO:0050804~regulation of synaptic transmission	7	0.00249749	EGFR, KRAS, HTT, UBC, PRKACA, UBB, RPS27A	137	136	13528	5.08244	0.988651	0.0249854	4.15515
GOTERM_BP_FAT	GO:0045787~positive regulation of cell cycle	5	0.00255604	EGFR, STAT5B, EGF, PPP1CB, TGFB2	137	57	13528	8.6618	0.989783	0.0254226	4.25058
GOTERM_BP_FAT	GO:0010552~positive regulation of specific transcription from RNA polymerase II promoter	5	0.00255604	TAF1, ETS1, MAP3K1, TP53, CTNNB1	137	57	13528	8.6618	0.989783	0.0254226	4.25058
GOTERM_BP_FAT	GO:0032880~regulation of protein localization	7	0.0026892	BMP4, YWHAB, SMAD4, PRKACA, EGF, PIK3R1, TGFB2	137	138	13528	5.00878	0.991956	0.0265835	4.46728
GOTERM_BP_FAT	GO:0007173~epidermal growth factor receptor signaling pathway	4	0.00270878	EGFR, BCAR1, EGF, SRC	137	28	13528	14.1064	0.992234	0.026628	4.49912
GOTERM_BP_FAT	GO:0006351~transcription, DNA-dependent	10	0.00275683	TAF1, POLR2G, AR, CDKN2A, ETS1, MED17, TP53, NFKB1, POLR3A, NFATC1	137	292	13528	3.38166	0.992876	0.0269469	4.57717
GOTERM_BP_FAT	GO:0051347~positive regulation of transferase activity	9	0.00293135	EGFR, PRKACG, KRAS, MAP3K1, MET, PRKACA, EGF, PPP1CB, TGFB2	137	240	13528	3.70292	0.994793	0.0284755	4.86019
GOTERM_BP_FAT	GO:0051301~cell division	10	0.00295111	PPP1CA, RAD21, CDKN2A, SEH1L, PLK1, BCAR1, NUP37, PPP1CB, RASA1, TGFB2	137	295	13528	3.34727	0.994975	0.0285106	4.89219
GOTERM_BP_FAT	GO:0030856~regulation of epithelial cell differentiation	4	0.0029993	STAT5B, PAX6, ZEB1, CTNNB1	137	29	13528	13.6199	0.995391	0.0288148	4.97017
GOTERM_BP_FAT	GO:0032774~RNA biosynthetic process	10	0.00301822	TAF1, POLR2G, AR, CDKN2A, ETS1, MED17, TP53, NFKB1, POLR3A, NFATC1	137	296	13528	3.33596	0.995545	0.0288398	5.00078
GOTERM_BP_FAT	GO:0051272~positive regulation of cell motion	6	0.00306827	EGFR, ETS1, BCAR1, STAT5B, PIK3R1, TGFB2	137	98	13528	6.04558	0.995928	0.0291564	5.08168
GOTERM_BP_FAT	GO:0030324~lung development	6	0.00320586	WNT2, BMP4, PPP1CA, EP300, SP1, CTNNB1	137	99	13528	5.98452	0.99682	0.0302854	5.30375
GOTERM_BP_FAT	GO:0040012~regulation of locomotion	8	0.00325787	EGFR, ACVRL1, MAP3K1, BCAR1, PAX6, ITGB3, PIK3R1, TGFB2	137	192	13528	4.11436	0.997104	0.0306088	5.38758
GOTERM_BP_FAT	GO:0008064~regulation of actin polymerization or depolymerization	5	0.00327419	MAP3K1, NCK1, SPTBN2, SPTA1, RASA1	137	61	13528	8.09381	0.997188	0.0305998	5.41387
GOTERM_BP_FAT	GO:0001568~blood vessel development	9	0.00332416	BMP4, HDAC3, ACVRL1, COL3A1, ITGA4, EGF, RASA1, CTNNB1, TGFB2	137	245	13528	3.62735	0.997429	0.0308993	5.49432
GOTERM_BP_FAT	GO:0010498~proteasomal protein catabolic process	6	0.00364528	PSMB5, PSMA6, UBC, PSMD3, UBB, RPS27A	137	102	13528	5.8085	0.998556	0.0336644	6.00976
GOTERM_BP_FAT	GO:0043161~proteasomal ubiquitin-dependent protein catabolic process	6	0.00364528	PSMB5, PSMA6, UBC, PSMD3, UBB, RPS27A	137	102	13528	5.8085	0.998556	0.0336644	6.00976
GOTERM_BP_FAT	GO:0030323~respiratory tube development	6	0.00364528	WNT2, BMP4, PPP1CA, EP300, SP1, CTNNB1	137	102	13528	5.8085	0.998556	0.0336644	6.00976
GOTERM_BP_FAT	GO:0051969~regulation of transmission of nerve impulse	7	0.00367421	EGFR, KRAS, HTT, UBC, PRKACA, UBB, RPS27A	137	147	13528	4.70212	0.99863	0.0337538	6.05606
GOTERM_BP_FAT	GO:0030832~regulation of actin filament length	5	0.0036801	MAP3K1, NCK1, SPTBN2, SPTA1, RASA1	137	63	13528	7.83687	0.998644	0.0336349	6.06548
GOTERM_BP_FAT	GO:0003002~regionalization	8	0.00375347	BMP4, EP300, HTT, LDB1, DYNC2H1, PAX6, SMAD4, CTNNB1	137	197	13528	4.00993	0.998812	0.0341213	6.18281
GOTERM_BP_FAT	GO:0030098~lymphocyte differentiation	6	0.00380091	STAT5B, ZAP70, TP53, ITGA4, PIK3R1, CTNNB1	137	103	13528	5.75211	0.998909	0.0343718	6.25862
GOTERM_BP_FAT	GO:0001944~vasculature development	9	0.0038483	BMP4, HDAC3, ACVRL1, COL3A1, ITGA4, EGF, RASA1, CTNNB1, TGFB2	137	251	13528	3.54064	0.998998	0.0346192	6.33426
GOTERM_BP_FAT	GO:0048167~regulation of synaptic plasticity	5	0.0038953	KRAS, HTT, UBC, UBB, RPS27A	137	64	13528	7.71442	0.999079	0.0348607	6.40924
GOTERM_BP_FAT	GO:0046649~lymphocyte activation	8	0.00396701	NBN, NCK1, STAT5B, ZAP70, TP53, ITGA4, PIK3R1, CTNNB1	137	199	13528	3.96963	0.99919	0.0353161	6.52353
GOTERM_BP_FAT	GO:0009628~response to abiotic stimulus	11	0.00401449	EGFR, BMP4, KRAS, HTT, MAP3K1, RELA, SOX2, COL3A1, TP53, MAPK8, BRCA1	137	368	13528	2.9516	0.999257	0.0355556	6.59912
GOTERM_BP_FAT	GO:0009314~response to radiation	8	0.00407719	EGFR, KRAS, HTT, RELA, COL3A1, TP53, MAPK8, BRCA1	137	200	13528	3.94978	0.999336	0.0359247	6.69885
GOTERM_BP_FAT	GO:0021537~telencephalon development	5	0.00411888	BMP4, HTT, SOX2, PAX6, YWHAE	137	65	13528	7.59573	0.999384	0.0361088	6.76512
GOTERM_BP_FAT	GO:0048754~branching morphogenesis of a tube	5	0.00411888	BMP4, PPP1CA, SMAD4, EGF, CTNNB1	137	65	13528	7.59573	0.999384	0.0361088	6.76512
GOTERM_BP_FAT	GO:0043627~response to estrogen stimulus	6	0.00412638	WNT2, BMP4, STAT5B, AURKA, BRCA1, CTNNB1	137	105	13528	5.64254	0.999392	0.0359976	6.77703
GOTERM_BP_FAT	GO:0007265~Ras protein signal transduction	6	0.00412638	KRAS, GNB1, YWHAB, MAPK11, RHOD, SRC	137	105	13528	5.64254	0.999392	0.0359976	6.77703
GOTERM_BP_FAT	GO:0060271~cilium morphogenesis	4	0.00434936	E2F4, DYNC2H1, WWTR1, RAB3IP	137	33	13528	11.969	0.999593	0.0377266	7.13065
GOTERM_BP_FAT	GO:0007569~cell aging	4	0.00434936	CDKN2A, KRAS, HTT, TP53	137	33	13528	11.969	0.999593	0.0377266	7.13065
GOTERM_BP_FAT	GO:0031644~regulation of neurological system process	7	0.00446726	EGFR, KRAS, HTT, UBC, PRKACA, UBB, RPS27A	137	153	13528	4.51772	0.999671	0.0385453	7.31712
GOTERM_BP_FAT	GO:0007010~cytoskeleton organization	12	0.00452082	WNT2, HDAC3, KRAS, SEH1L, NCK1, BCAR1, AURKA, SPTA1, ABL1, RHOF, BRCA1, CTNNB1	137	436	13528	2.71774	0.999701	0.0388128	7.40171
GOTERM_BP_FAT	GO:0043434~response to peptide hormone stimulus	7	0.00461082	WNT2, AR, KAT2B, RELA, BCAR1, STAT5B, PIK3R1	137	154	13528	4.48839	0.999746	0.0393834	7.54368
GOTERM_BP_FAT	GO:0050806~positive regulation of synaptic transmission	4	0.00473556	EGFR, UBC, UBB, RPS27A	137	34	13528	11.617	0.999797	0.0402383	7.74013
GOTERM_BP_FAT	GO:0007568~aging	6	0.00502652	CDKN2A, KRAS, HTT, RELA, TP53, SREBF2	137	110	13528	5.38607	0.99988	0.0424625	8.19681
GOTERM_BP_FAT	GO:0010720~positive regulation of cell development	5	0.00509985	RELA, SOX2, PAX6, SMAD4, TGFB2	137	69	13528	7.1554	0.999895	0.0428684	8.31157
GOTERM_BP_FAT	GO:0031334~positive regulation of protein complex assembly	4	0.00514185	WNT2, TAF1, MAP3K1, NCK1	137	35	13528	11.2851	0.999902	0.0430133	8.37725
GOTERM_BP_FAT	GO:0046686~response to cadmium ion	3	0.00519973	MAPK8, PRNP, CTNNB1	137	11	13528	26.9303	0.999912	0.0432864	8.46766
GOTERM_BP_FAT	GO:0043586~tongue development	3	0.00519973	EGFR, BMP4, SOX2	137	11	13528	26.9303	0.999912	0.0432864	8.46766
GOTERM_BP_FAT	GO:0007229~integrin-mediated signaling pathway	5	0.00536749	BCAR1, COL3A1, ITGB6, ITGB3, ITGA4	137	70	13528	7.05318	0.999935	0.0444491	8.72928
GOTERM_BP_FAT	GO:0048514~blood vessel morphogenesis	8	0.00544822	BMP4, HDAC3, ACVRL1, ITGA4, EGF, RASA1, CTNNB1, TGFB2	137	211	13528	3.74387	0.999944	0.0448972	8.85493
GOTERM_BP_FAT	GO:0007389~pattern specification process	9	0.00556113	BMP4, EP300, HTT, LDB1, DYNC2H1, PAX6, SMAD4, ZEB1, CTNNB1	137	267	13528	3.32847	0.999954	0.0455995	9.03038
GOTERM_BP_FAT	GO:0030521~androgen receptor signaling pathway	4	0.00556852	AR, MED17, BRCA1, CTNNB1	137	36	13528	10.9716	0.999955	0.0454514	9.04186
GOTERM_BP_FAT	GO:0048812~neuron projection morphogenesis	8	0.00573072	EGFR, ACTB, UBC, PAX6, PIP5K1C, L1CAM, UBB, RPS27A	137	213	13528	3.70871	0.999966	0.0465363	9.29332
GOTERM_BP_FAT	GO:0010564~regulation of cell cycle process	6	0.00584068	XPO1, CDKN2A, PRMT5, CTCF, EGF, BRCA1	137	114	13528	5.19708	0.999972	0.047197	9.46342
GOTERM_BP_FAT	GO:0051223~regulation of protein transport	6	0.00584068	BMP4, YWHAB, SMAD4, PRKACA, EGF, TGFB2	137	114	13528	5.19708	0.999972	0.047197	9.46342
GOTERM_BP_FAT	GO:0032147~activation of protein kinase activity	6	0.00584068	EGFR, PRKACG, MAP3K1, PRKACA, EGF, TGFB2	137	114	13528	5.19708	0.999972	0.047197	9.46342
GOTERM_BP_FAT	GO:0051971~positive regulation of transmission of nerve impulse	4	0.00601584	EGFR, UBC, UBB, RPS27A	137	37	13528	10.6751	0.99998	0.0483643	9.73376
GOTERM_BP_FAT	GO:0042493~response to drug	8	0.00617488	WNT2, HDAC3, NBN, EP300, RELA, TP53, GNAS, SREBF2	137	216	13528	3.6572	0.999985	0.0493937	9.97857
GOTERM_BP_FAT	GO:0048048~embryonic eye morphogenesis	3	0.00619875	SP1, RARB, ZEB1	137	12	13528	24.6861	0.999985	0.0493607	10.0153
GOTERM_BP_FAT	GO:0007431~salivary gland development	3	0.00619875	EGFR, PAX6, TGFB2	137	12	13528	24.6861	0.999985	0.0493607	10.0153
GOTERM_BP_FAT	GO:0001763~morphogenesis of a branching structure	5	0.00653182	BMP4, PPP1CA, SMAD4, EGF, CTNNB1	137	74	13528	6.67193	0.999992	0.0517224	10.5257
GOTERM_BP_FAT	GO:0044092~negative regulation of molecular function	10	0.0066024	PSMB5, CDKN2A, PSMA6, UBC, TP53, PSMD3, NFKB1, UBB, RPS27A, TGFB2	137	334	13528	2.95642	0.999993	0.052039	10.6335
GOTERM_BP_FAT	GO:0031646~positive regulation of neurological system process	4	0.0069734	EGFR, UBC, UBB, RPS27A	137	39	13528	10.1276	0.999996	0.0546521	11.1983
GOTERM_BP_FAT	GO:0016567~protein ubiquitination	6	0.00698393	MAP3K1, DDB1, UBC, UBB, BRCA1, RPS27A	137	119	13528	4.97872	0.999996	0.0544951	11.2143
GOTERM_BP_FAT	GO:0065003~macromolecular complex assembly	15	0.00701875	POLR2G, TAF1, XPO1, STX4, YWHAB, TP53, SMAD4, SRC, CTNNB1, WNT2, MAP3K1, MED17, NCK1, PRMT5, PRNP	137	665	13528	2.22732	0.999997	0.0545235	11.2671
GOTERM_BP_FAT	GO:0008104~protein localization	18	0.00724058	EGFR, XPO1, STX4, HTT, YWHAB, TP53, PAX6, YWHAE, RAB3IP, TGFB2, CTNNB1, NUP214, AP2A2, SEH1L, DYNC2H1, GNAS, NUP37, AP2M1	137	882	13528	2.01519	0.999998	0.0559619	11.6029
GOTERM_BP_FAT	GO:0048666~neuron development	10	0.0072497	EGFR, ACTB, HTT, UBC, PAX6, PIP5K1C, L1CAM, UBB, RPS27A, TGFB2	137	339	13528	2.91282	0.999998	0.0557908	11.6167
GOTERM_BP_FAT	GO:0051341~regulation of oxidoreductase activity	4	0.00748412	EGFR, KRAS, NFKB1, ABL1	137	40	13528	9.87445	0.999999	0.0573034	11.9702
GOTERM_BP_FAT	GO:0001704~formation of primary germ layer	4	0.00748412	BMP4, HTT, PRKACA, CTNNB1	137	40	13528	9.87445	0.999999	0.0573034	11.9702
GOTERM_BP_FAT	GO:0007169~transmembrane receptor protein tyrosine kinase signaling pathway	8	0.00748508	EGFR, NCK1, BCAR1, MET, STAT5B, EGF, SRC, PIK3R1	137	224	13528	3.52659	0.999999	0.0570676	11.9717
GOTERM_BP_FAT	GO:0001932~regulation of protein amino acid phosphorylation	7	0.00803275	EGFR, BMP4, MAP3K1, ARR3, SMAD4, EGF, PRKCE	137	173	13528	3.99544	0.999999	0.0608718	12.7924
GOTERM_BP_FAT	GO:0045859~regulation of protein kinase activity	10	0.00808955	EGFR, PRKACG, CDKN2A, KRAS, MAP3K1, MET, PRKACA, EGF, PPP1CB, TGFB2	137	345	13528	2.86216	1	0.0610334	12.8771
GOTERM_BP_FAT	GO:0032330~regulation of chondrocyte differentiation	3	0.00843516	BMP4, RELA, CTNNB1	137	14	13528	21.1595	1	0.0633019	13.3909
GOTERM_BP_FAT	GO:0070507~regulation of microtubule cytoskeleton organization	4	0.00857049	WNT2, XPO1, BRCA1, CTNNB1	137	42	13528	9.40424	1	0.0640214	13.5913
GOTERM_BP_FAT	GO:0007059~chromosome segregation	5	0.0089508	RAD21, SEH1L, CTCF, NUP37, BRCA1	137	81	13528	6.09534	1	0.066502	14.1521
GOTERM_BP_FAT	GO:0007162~negative regulation of cell adhesion	4	0.00914653	CDKN2A, ACVRL1, RASA1, PIK3R1	137	43	13528	9.18554	1	0.0676332	14.4394
GOTERM_BP_FAT	GO:0007166~cell surface receptor linked signal transduction	30	0.00952397	ACVRL1, BCAR1, COL3A1, STAT5B, CTNND1, L1CAM, ITGB3, SRC, TGFB2, CTNNB1, WNT2, MAP3K1, ITGB6, ZAP70, EGF, PIK3R1, BMP4, EGFR, DVL3, HTT, LDB1, MET, SMAD4, TLE1, ITGA4, CSNK1D, GNB1, NCK1, GNAS, BAMBI	137	1856	13528	1.59609	1	0.0700492	14.9909
GOTERM_BP_FAT	GO:0046854~phosphoinositide phosphorylation	3	0.00966921	PIK3C3, PIK3CA, PIK3R1	137	15	13528	19.7489	1	0.0707945	15.2022
GOTERM_BP_FAT	GO:0001817~regulation of cytokine production	7	0.00991494	MAVS, RELA, STAT5B, SMAD4, NFKB1, POLR3A, TGFB2	137	181	13528	3.81885	1	0.072242	15.5586
GOTERM_BP_FAT	GO:0043549~regulation of kinase activity	10	0.00999021	EGFR, PRKACG, CDKN2A, KRAS, MAP3K1, MET, PRKACA, EGF, PPP1CB, TGFB2	137	357	13528	2.76595	1	0.0724795	15.6675
GOTERM_BP_FAT	GO:0002521~leukocyte differentiation	6	0.0103492	STAT5B, ZAP70, TP53, ITGA4, PIK3R1, CTNNB1	137	131	13528	4.52265	1	0.0746963	16.1849
GOTERM_BP_FAT	GO:0032446~protein modification by small protein conjugation	6	0.010672	MAP3K1, DDB1, UBC, UBB, BRCA1, RPS27A	137	132	13528	4.48839	1	0.0766394	16.6477
GOTERM_BP_FAT	GO:0022612~gland morphogenesis	3	0.0109783	EGFR, PAX6, TGFB2	137	16	13528	18.5146	1	0.0784494	17.0846
GOTERM_BP_FAT	GO:0046834~lipid phosphorylation	3	0.0109783	PIK3C3, PIK3CA, PIK3R1	137	16	13528	18.5146	1	0.0784494	17.0846
GOTERM_BP_FAT	GO:0010810~regulation of cell-substrate adhesion	4	0.0110081	CDKN2A, ACVRL1, RASA1, PIK3R1	137	46	13528	8.58648	1	0.0783447	17.127
GOTERM_BP_FAT	GO:0006511~ubiquitin-dependent protein catabolic process	8	0.0111731	PSMB5, PSMA6, MAP3K1, DDB1, UBC, PSMD3, UBB, RPS27A	137	242	13528	3.26428	1	0.0791644	17.3613
GOTERM_BP_FAT	GO:0045321~leukocyte activation	8	0.0111731	NBN, NCK1, STAT5B, ZAP70, TP53, ITGA4, PIK3R1, CTNNB1	137	242	13528	3.26428	1	0.0791644	17.3613
GOTERM_BP_FAT	GO:0043193~positive regulation of gene-specific transcription	5	0.0114375	TAF1, ETS1, MAP3K1, TP53, CTNNB1	137	87	13528	5.67497	1	0.0806537	17.7356
GOTERM_BP_FAT	GO:0051028~mRNA transport	5	0.0114375	XPO1, NUP214, SEH1L, RBM8A, NUP37	137	87	13528	5.67497	1	0.0806537	17.7356
GOTERM_BP_FAT	GO:0007264~small GTPase mediated signal transduction	9	0.011924	KRAS, GNB1, YWHAB, RHOT2, RAP1A, MAPK11, RHOD, RHOF, SRC	137	305	13528	2.91377	1	0.0836296	18.42
GOTERM_BP_FAT	GO:0032956~regulation of actin cytoskeleton organization	5	0.0123556	MAP3K1, NCK1, SPTBN2, SPTA1, RASA1	137	89	13528	5.54745	1	0.0862049	19.0227
GOTERM_BP_FAT	GO:0007160~cell-matrix adhesion	5	0.0123556	COL3A1, ITGB6, ITGB3, ACTN3, CTNNB1	137	89	13528	5.54745	1	0.0862049	19.0227
GOTERM_BP_FAT	GO:0009416~response to light stimulus	6	0.0127646	EGFR, KRAS, HTT, RELA, TP53, MAPK8	137	138	13528	4.29324	1	0.0886028	19.5899
GOTERM_BP_FAT	GO:0051338~regulation of transferase activity	10	0.0128197	EGFR, PRKACG, CDKN2A, KRAS, MAP3K1, MET, PRKACA, EGF, PPP1CB, TGFB2	137	372	13528	2.65442	1	0.0886291	19.666
GOTERM_BP_FAT	GO:0043523~regulation of neuron apoptosis	5	0.0128319	KRAS, HTT, TP53, RASA1, TGFB2	137	90	13528	5.48581	1	0.0883713	19.6828
GOTERM_BP_FAT	GO:0032886~regulation of microtubule-based process	4	0.013073	WNT2, XPO1, BRCA1, CTNNB1	137	49	13528	8.06078	1	0.0896236	20.0151
GOTERM_BP_FAT	GO:0006886~intracellular protein transport	10	0.013238	XPO1, STX4, NUP214, AP2A2, HTT, YWHAB, TP53, YWHAE, AP2M1, TGFB2	137	374	13528	2.64023	1	0.0903654	20.2417
GOTERM_BP_FAT	GO:0007409~axonogenesis	7	0.0132989	ACTB, UBC, PAX6, PIP5K1C, L1CAM, UBB, RPS27A	137	193	13528	3.58141	1	0.0904229	20.3253
GOTERM_BP_FAT	GO:0000075~cell cycle checkpoint	5	0.0133197	NBN, CDKN2A, DDB1, TP53, BRCA1	137	91	13528	5.42552	1	0.0902185	20.3538
GOTERM_BP_FAT	GO:0009952~anterior/posterior pattern formation	6	0.0135197	EP300, HTT, LDB1, PAX6, SMAD4, CTNNB1	137	140	13528	4.23191	1	0.091176	20.6273
GOTERM_BP_FAT	GO:0001558~regulation of cell growth	7	0.0136133	CDKN2A, ACVRL1, EP300, BCAR1, SMAD4, TP53, TGFB2	137	194	13528	3.56295	1	0.0914397	20.755
GOTERM_BP_FAT	GO:0051963~regulation of synaptogenesis	3	0.0138151	UBC, UBB, RPS27A	137	18	13528	16.4574	1	0.0923959	21.0298
GOTERM_BP_FAT	GO:0035116~embryonic hindlimb morphogenesis	3	0.0138151	GNAS, RARB, CTNNB1	137	18	13528	16.4574	1	0.0923959	21.0298
GOTERM_BP_FAT	GO:0001837~epithelial to mesenchymal transition	3	0.0138151	CTNNB1, NFATC1, TGFB2	137	18	13528	16.4574	1	0.0923959	21.0298
GOTERM_BP_FAT	GO:0030308~negative regulation of cell growth	5	0.0138192	CDKN2A, ACVRL1, SMAD4, TP53, TGFB2	137	92	13528	5.36655	1	0.0920809	21.0353
GOTERM_BP_FAT	GO:0032970~regulation of actin filament-based process	5	0.0138192	MAP3K1, NCK1, SPTBN2, SPTA1, RASA1	137	92	13528	5.36655	1	0.0920809	21.0353
GOTERM_BP_FAT	GO:0045580~regulation of T cell differentiation	4	0.0145641	CDKN2A, STAT5B, ZAP70, ZEB1	137	51	13528	7.74467	1	0.0964759	22.0415
GOTERM_BP_FAT	GO:0031175~neuron projection development	8	0.0148426	EGFR, ACTB, UBC, PAX6, PIP5K1C, L1CAM, UBB, RPS27A	137	256	13528	3.08577	1	0.0978814	22.4146
GOTERM_BP_FAT	GO:0035272~exocrine system development	3	0.0153397	EGFR, PAX6, TGFB2	137	19	13528	15.5912	1	0.100645	23.0764
GOTERM_BP_FAT	GO:0050688~regulation of defense response to virus	3	0.0153397	MAVS, AP2A2, AP2M1	137	19	13528	15.5912	1	0.100645	23.0764
GOTERM_BP_FAT	GO:0042176~regulation of protein catabolic process	4	0.0153443	XPO1, TAF1, RELA, PSMD3	137	52	13528	7.59573	1	0.10031	23.0825
GOTERM_BP_FAT	GO:0009894~regulation of catabolic process	5	0.0159357	XPO1, TAF1, RELA, PSMD3, PPP1CB	137	96	13528	5.14294	1	0.103623	23.8628
GOTERM_BP_FAT	GO:0033365~protein localization in organelle	6	0.0159372	XPO1, HTT, PAX6, TP53, RAB3IP, TGFB2	137	146	13528	4.05799	1	0.103261	23.8646
GOTERM_BP_FAT	GO:0000226~microtubule cytoskeleton organization	6	0.016369	WNT2, HDAC3, SEH1L, AURKA, BRCA1, CTNNB1	137	147	13528	4.03039	1	0.105549	24.4296
GOTERM_BP_FAT	GO:0050657~nucleic acid transport	5	0.0164949	XPO1, NUP214, SEH1L, RBM8A, NUP37	137	97	13528	5.08992	1	0.105945	24.5937
GOTERM_BP_FAT	GO:0051236~establishment of RNA localization	5	0.0164949	XPO1, NUP214, SEH1L, RBM8A, NUP37	137	97	13528	5.08992	1	0.105945	24.5937
GOTERM_BP_FAT	GO:0050658~RNA transport	5	0.0164949	XPO1, NUP214, SEH1L, RBM8A, NUP37	137	97	13528	5.08992	1	0.105945	24.5937
GOTERM_BP_FAT	GO:0001525~angiogenesis	6	0.0168085	BMP4, HDAC3, ACVRL1, EGF, CTNNB1, TGFB2	137	148	13528	4.00316	1	0.107481	25.0007
GOTERM_BP_FAT	GO:0031589~cell-substrate adhesion	5	0.0170662	COL3A1, ITGB6, ITGB3, ACTN3, CTNNB1	137	98	13528	5.03799	1	0.108665	25.3337
GOTERM_BP_FAT	GO:0045792~negative regulation of cell size	5	0.0176498	CDKN2A, ACVRL1, SMAD4, TP53, TGFB2	137	99	13528	4.9871	1	0.111803	26.0825
GOTERM_BP_FAT	GO:0051592~response to calcium ion	4	0.0178244	EGFR, ACTB, EP300, HTT	137	55	13528	7.18142	1	0.11246	26.3051
GOTERM_BP_FAT	GO:0051494~negative regulation of cytoskeleton organization	4	0.0178244	MAP3K1, SPTBN2, SPTA1, BRCA1	137	55	13528	7.18142	1	0.11246	26.3051
GOTERM_BP_FAT	GO:0006403~RNA localization	5	0.0182458	XPO1, NUP214, SEH1L, RBM8A, NUP37	137	100	13528	4.93723	1	0.114584	26.8398
GOTERM_BP_FAT	GO:0032868~response to insulin stimulus	5	0.0182458	AR, KAT2B, RELA, BCAR1, PIK3R1	137	100	13528	4.93723	1	0.114584	26.8398
GOTERM_BP_FAT	GO:0001702~gastrulation with mouth forming second	3	0.0185936	LDB1, SMAD4, CTNNB1	137	21	13528	14.1064	1	0.116252	27.2786
GOTERM_BP_FAT	GO:0050807~regulation of synapse organization	3	0.0185936	UBC, UBB, RPS27A	137	21	13528	14.1064	1	0.116252	27.2786
GOTERM_BP_FAT	GO:0048667~cell morphogenesis involved in neuron differentiation	7	0.018971	ACTB, UBC, PAX6, PIP5K1C, L1CAM, UBB, RPS27A	137	209	13528	3.30723	1	0.11808	27.7517
GOTERM_BP_FAT	GO:0043406~positive regulation of MAP kinase activity	5	0.0194748	EGFR, KRAS, MAP3K1, MET, EGF	137	102	13528	4.84042	1	0.120633	28.3788
GOTERM_BP_FAT	GO:0007050~cell cycle arrest	5	0.0201081	NBN, CDKN2A, KAT2B, TP53, TGFB2	137	103	13528	4.79342	1	0.123916	29.1599
GOTERM_BP_FAT	GO:0045670~regulation of osteoclast differentiation	3	0.02032	ESRRA, GNAS, CTNNB1	137	22	13528	13.4652	1	0.124725	29.4193
GOTERM_BP_FAT	GO:0008633~activation of pro-apoptotic gene products	3	0.02032	YWHAB, MAPK8, TRADD	137	22	13528	13.4652	1	0.124725	29.4193
GOTERM_BP_FAT	GO:0046822~regulation of nucleocytoplasmic transport	4	0.0205147	BMP4, CDKN2A, SMAD4, PRKACA	137	58	13528	6.80997	1	0.125429	29.6571
GOTERM_BP_FAT	GO:0030518~steroid hormone receptor signaling pathway	4	0.0205147	AR, MED17, BRCA1, CTNNB1	137	58	13528	6.80997	1	0.125429	29.6571
GOTERM_BP_FAT	GO:0009411~response to UV	4	0.0214584	EGFR, RELA, TP53, MAPK8	137	59	13528	6.69454	1	0.130424	30.7984
GOTERM_BP_FAT	GO:0006605~protein targeting	7	0.021469	XPO1, NUP214, HTT, YWHAB, TP53, YWHAE, TGFB2	137	215	13528	3.21494	1	0.130049	30.8112
GOTERM_BP_FAT	GO:0002088~lens development in camera-type eye	3	0.0221105	BMP4, SOX2, PAX6	137	23	13528	12.8797	1	0.133259	31.577
GOTERM_BP_FAT	GO:0009953~dorsal/ventral pattern formation	4	0.0224255	BMP4, DYNC2H1, PAX6, CTNNB1	137	60	13528	6.58297	1	0.134597	31.9501
GOTERM_BP_FAT	GO:0070647~protein modification by small protein conjugation or removal	6	0.0227046	MAP3K1, DDB1, UBC, UBB, BRCA1, RPS27A	137	160	13528	3.70292	1	0.135722	32.2791
GOTERM_BP_FAT	GO:0007411~axon guidance	5	0.0227677	UBC, PAX6, L1CAM, UBB, RPS27A	137	107	13528	4.61423	1	0.13563	32.3532
GOTERM_BP_FAT	GO:0030433~ER-associated protein catabolic process	3	0.0239639	UBC, UBB, RPS27A	137	24	13528	12.3431	1	0.14184	33.7449
GOTERM_BP_FAT	GO:0050803~regulation of synapse structure and activity	3	0.0239639	UBC, UBB, RPS27A	137	24	13528	12.3431	1	0.14184	33.7449
GOTERM_BP_FAT	GO:0006302~double-strand break repair	4	0.0244301	NBN, RAD21, TP53, BRCA1	137	62	13528	6.37061	1	0.143953	34.28
GOTERM_BP_FAT	GO:0042129~regulation of T cell proliferation	4	0.0244301	CDKN2A, NCK1, STAT5B, ZAP70	137	62	13528	6.37061	1	0.143953	34.28
GOTERM_BP_FAT	GO:0051276~chromosome organization	11	0.024481	HDAC3, NBN, EP300, KAT2B, SMARCD2, SEH1L, PRMT5, SOX2, EED, TP53, CTCF	137	485	13528	2.23957	1	0.143768	34.3381
GOTERM_BP_FAT	GO:0045926~negative regulation of growth	5	0.0248967	CDKN2A, ACVRL1, SMAD4, TP53, TGFB2	137	110	13528	4.48839	1	0.14558	34.8114
GOTERM_BP_FAT	GO:0001655~urogenital system development	5	0.0248967	BMP4, AR, SMAD4, RARB, WWTR1	137	110	13528	4.48839	1	0.14558	34.8114
GOTERM_BP_FAT	GO:0045619~regulation of lymphocyte differentiation	4	0.0254676	CDKN2A, STAT5B, ZAP70, ZEB1	137	63	13528	6.26949	1	0.148221	35.4561
GOTERM_BP_FAT	GO:0032273~positive regulation of protein polymerization	3	0.0258787	WNT2, MAP3K1, NCK1	137	25	13528	11.8493	1	0.149974	35.9166
GOTERM_BP_FAT	GO:0000186~activation of MAPKK activity	3	0.0258787	EGFR, MAP3K1, EGF	137	25	13528	11.8493	1	0.149974	35.9166
GOTERM_BP_FAT	GO:0032768~regulation of monooxygenase activity	3	0.0258787	EGFR, KRAS, NFKB1	137	25	13528	11.8493	1	0.149974	35.9166
GOTERM_BP_FAT	GO:0050767~regulation of neurogenesis	6	0.0260991	BMP4, NBN, RELA, SOX2, PAX6, TP53	137	166	13528	3.56908	1	0.150685	36.1622
GOTERM_BP_FAT	GO:0008624~induction of apoptosis by extracellular signals	5	0.0263807	UBC, MAPK8, UBB, YWHAE, RPS27A	137	112	13528	4.40824	1	0.151719	36.4748
GOTERM_BP_FAT	GO:0001764~neuron migration	4	0.0265285	WNT2, MET, PAX6, YWHAE	137	64	13528	6.17153	1	0.152031	36.6383
GOTERM_BP_FAT	GO:0015931~nucleobase, nucleoside, nucleotide and nucleic acid transport	5	0.0271422	XPO1, NUP214, SEH1L, RBM8A, NUP37	137	113	13528	4.36923	1	0.154818	37.3128
GOTERM_BP_FAT	GO:0030217~T cell differentiation	4	0.0276129	STAT5B, ZAP70, TP53, CTNNB1	137	65	13528	6.07659	1	0.156824	37.8256
GOTERM_BP_FAT	GO:0034621~cellular macromolecular complex subunit organization	9	0.0277313	WNT2, XPO1, TAF1, SEH1L, PRMT5, NCK1, SMAD4, CTCF, SRC	137	357	13528	2.48936	1	0.15696	37.9539
GOTERM_BP_FAT	GO:0035303~regulation of dephosphorylation	3	0.0278534	YWHAB, YWHAE, TGFB2	137	26	13528	11.3936	1	0.157114	38.0861
GOTERM_BP_FAT	GO:0030330~DNA damage response, signal transduction by p53 class mediator	3	0.0278534	NBN, TP53, BRCA1	137	26	13528	11.3936	1	0.157114	38.0861
GOTERM_BP_FAT	GO:0035137~hindlimb morphogenesis	3	0.0278534	GNAS, RARB, CTNNB1	137	26	13528	11.3936	1	0.157114	38.0861
GOTERM_BP_FAT	GO:0042698~ovulation cycle	4	0.0298516	EGFR, BMP4, STAT5B, TGFB2	137	67	13528	5.8952	1	0.167029	40.2108
GOTERM_BP_FAT	GO:0051222~positive regulation of protein transport	4	0.0298516	BMP4, SMAD4, PRKACA, TGFB2	137	67	13528	5.8952	1	0.167029	40.2108
GOTERM_BP_FAT	GO:0035305~negative regulation of dephosphorylation	2	0.0298597	YWHAB, YWHAE	137	3	13528	65.8297	1	0.166559	40.2192
GOTERM_BP_FAT	GO:0018076~N-terminal peptidyl-lysine acetylation	2	0.0298597	EP300, KAT2B	137	3	13528	65.8297	1	0.166559	40.2192
GOTERM_BP_FAT	GO:0018394~peptidyl-lysine acetylation	2	0.0298597	EP300, KAT2B	137	3	13528	65.8297	1	0.166559	40.2192
GOTERM_BP_FAT	GO:0035308~negative regulation of protein amino acid dephosphorylation	2	0.0298597	YWHAB, YWHAE	137	3	13528	65.8297	1	0.166559	40.2192
GOTERM_BP_FAT	GO:0050863~regulation of T cell activation	5	0.0303194	CDKN2A, NCK1, STAT5B, ZAP70, ZEB1	137	117	13528	4.21985	1	0.168415	40.6982
GOTERM_BP_FAT	GO:0048584~positive regulation of response to stimulus	7	0.0319434	RELA, BCAR1, STAT5B, ZAP70, BRCA1, SRC, TGFB2	137	236	13528	2.92886	1	0.176189	42.3614
GOTERM_BP_FAT	GO:0007595~lactation	3	0.0319774	WNT2, MET, STAT5B	137	28	13528	10.5798	1	0.175831	42.3958
GOTERM_BP_FAT	GO:0042384~cilium assembly	3	0.0319774	E2F4, DYNC2H1, RAB3IP	137	28	13528	10.5798	1	0.175831	42.3958
GOTERM_BP_FAT	GO:0021983~pituitary gland development	3	0.0319774	BMP4, SOX2, PAX6	137	28	13528	10.5798	1	0.175831	42.3958
GOTERM_BP_FAT	GO:0046907~intracellular transport	13	0.0329273	XPO1, STX4, HTT, YWHAB, TP53, YWHAE, RAB3IP, TGFB2, AP2A2, NUP214, RHOT2, GNAS, AP2M1	137	657	13528	1.95385	1	0.180091	43.3476
GOTERM_BP_FAT	GO:0019221~cytokine-mediated signaling pathway	4	0.0333842	KRAS, RELA, STAT5B, TRADD	137	70	13528	5.64254	1	0.181842	43.8002
GOTERM_BP_FAT	GO:0042692~muscle cell differentiation	5	0.0337077	BMP4, KRAS, RARB, CACNA1S, CTNNB1	137	121	13528	4.08035	1	0.182914	44.1185
GOTERM_BP_FAT	GO:0002831~regulation of response to biotic stimulus	3	0.0341239	MAVS, AP2A2, AP2M1	137	29	13528	10.215	1	0.184439	44.5256
GOTERM_BP_FAT	GO:0018105~peptidyl-serine phosphorylation	3	0.0341239	TAF1, MAP3K1, PRKACA	137	29	13528	10.215	1	0.184439	44.5256
GOTERM_BP_FAT	GO:0032386~regulation of intracellular transport	4	0.034608	BMP4, CDKN2A, SMAD4, PRKACA	137	71	13528	5.56307	1	0.186287	44.9956
GOTERM_BP_FAT	GO:0048729~tissue morphogenesis	6	0.0352351	BMP4, HTT, SMAD4, PRKACA, CTNNB1, TGFB2	137	180	13528	3.29148	1	0.188821	45.5989
GOTERM_BP_FAT	GO:0007015~actin filament organization	4	0.0358549	NCK1, BCAR1, SPTA1, RHOF	137	72	13528	5.48581	1	0.191297	46.1889
GOTERM_BP_FAT	GO:0045638~negative regulation of myeloid cell differentiation	3	0.0363251	LDB1, STAT5B, CTNNB1	137	30	13528	9.87445	1	0.193026	46.6326
GOTERM_BP_FAT	GO:0032388~positive regulation of intracellular transport	3	0.0363251	BMP4, SMAD4, PRKACA	137	30	13528	9.87445	1	0.193026	46.6326
GOTERM_BP_FAT	GO:0009798~axis specification	3	0.0363251	LDB1, PAX6, CTNNB1	137	30	13528	9.87445	1	0.193026	46.6326
GOTERM_BP_FAT	GO:0044057~regulation of system process	8	0.0365105	EGFR, KRAS, HTT, UBC, PRKACA, UBB, RPS27A, TGFB2	137	309	13528	2.55649	1	0.193365	46.8066
GOTERM_BP_FAT	GO:0046661~male sex differentiation	4	0.0371247	PRKACG, AR, SOX2, STAT5B	137	73	13528	5.41066	1	0.195766	47.3792
GOTERM_BP_FAT	GO:0030384~phosphoinositide metabolic process	4	0.0371247	PIK3C3, PIK3CA, PIP5K1C, PIK3R1	137	73	13528	5.41066	1	0.195766	47.3792
GOTERM_BP_FAT	GO:0042110~T cell activation	5	0.0382421	NCK1, STAT5B, ZAP70, TP53, CTNNB1	137	126	13528	3.91843	1	0.200551	48.406
GOTERM_BP_FAT	GO:0051216~cartilage development	4	0.0384173	BMP4, ESRRA, GNAS, ZEB1	137	74	13528	5.33754	1	0.200812	48.5653
GOTERM_BP_FAT	GO:0008637~apoptotic mitochondrial changes	3	0.0385795	CDKN2A, MAP3K1, TP53	137	31	13528	9.55592	1	0.201011	48.7123
GOTERM_BP_FAT	GO:0043900~regulation of multi-organism process	3	0.0385795	MAVS, AP2A2, AP2M1	137	31	13528	9.55592	1	0.201011	48.7123
GOTERM_BP_FAT	GO:0035239~tube morphogenesis	5	0.039189	BMP4, PPP1CA, SMAD4, EGF, CTNNB1	137	127	13528	3.88758	1	0.203319	49.2614
GOTERM_BP_FAT	GO:0045137~development of primary sexual characteristics	5	0.039189	BMP4, PRKACG, AR, SOX2, STAT5B	137	127	13528	3.88758	1	0.203319	49.2614
GOTERM_BP_FAT	GO:0007267~cell-cell signaling	12	0.0393994	WNT2, BMP4, STX4, AR, HTT, KIF5A, SOX2, UBC, UBB, RPS27A, CTNNB1, TGFB2	137	600	13528	1.97489	1	0.203735	49.4496
GOTERM_BP_FAT	GO:0051798~positive regulation of hair follicle development	2	0.0396149	TRADD, TGFB2	137	4	13528	49.3723	1	0.204172	49.6417
GOTERM_BP_FAT	GO:0060235~lens induction in camera-type eye	2	0.0396149	BMP4, SOX2	137	4	13528	49.3723	1	0.204172	49.6417
GOTERM_BP_FAT	GO:0032909~regulation of transforming growth factor-beta2 production	2	0.0396149	SMAD4, TGFB2	137	4	13528	49.3723	1	0.204172	49.6417
GOTERM_BP_FAT	GO:0030522~intracellular receptor-mediated signaling pathway	4	0.0397328	AR, MED17, BRCA1, CTNNB1	137	75	13528	5.26637	1	0.20415	49.7465
GOTERM_BP_FAT	GO:0010627~regulation of protein kinase cascade	7	0.039859	MAVS, HDAC3, MAP3K1, RELA, CTNNB1, TRADD, TGFB2	137	249	13528	2.77595	1	0.204168	49.8585
GOTERM_BP_FAT	GO:0006970~response to osmotic stress	3	0.0408859	EGFR, MAP3K1, TP53	137	32	13528	9.2573	1	0.208356	50.7609
GOTERM_BP_FAT	GO:0042113~B cell activation	4	0.0410709	NBN, TP53, ITGA4, PIK3R1	137	76	13528	5.19708	1	0.208631	50.9218
GOTERM_BP_FAT	GO:0015031~protein transport	14	0.0430163	XPO1, STX4, HTT, YWHAB, TP53, YWHAE, RAB3IP, TGFB2, NUP214, AP2A2, SEH1L, NUP37, GNAS, AP2M1	137	762	13528	1.8142	1	0.216951	52.5845
GOTERM_BP_FAT	GO:0045639~positive regulation of myeloid cell differentiation	3	0.0432431	TAL1, ETS1, GNAS	137	33	13528	8.97678	1	0.217387	52.7749
GOTERM_BP_FAT	GO:0001709~cell fate determination	3	0.0432431	BMP4, PAX6, CTNNB1	137	33	13528	8.97678	1	0.217387	52.7749
GOTERM_BP_FAT	GO:0045665~negative regulation of neuron differentiation	3	0.0432431	NBN, SOX2, PAX6	137	33	13528	8.97678	1	0.217387	52.7749
GOTERM_BP_FAT	GO:0008630~DNA damage response, signal transduction resulting in induction of apoptosis	3	0.0432431	TP53, ABL1, BRCA1	137	33	13528	8.97678	1	0.217387	52.7749
GOTERM_BP_FAT	GO:0048562~embryonic organ morphogenesis	5	0.045151	SP1, SOX2, GNAS, RARB, ZEB1	137	133	13528	3.7122	1	0.225389	54.3479
GOTERM_BP_FAT	GO:0034097~response to cytokine stimulus	4	0.0452202	RELA, COL3A1, SRC, CTNNB1	137	79	13528	4.99972	1	0.22509	54.4041
GOTERM_BP_FAT	GO:0045184~establishment of protein localization	14	0.0457063	XPO1, STX4, HTT, YWHAB, TP53, YWHAE, RAB3IP, TGFB2, NUP214, AP2A2, SEH1L, NUP37, GNAS, AP2M1	137	769	13528	1.79769	1	0.22665	54.7965
GOTERM_BP_FAT	GO:0042770~DNA damage response, signal transduction	4	0.046648	NBN, TP53, ABL1, BRCA1	137	80	13528	4.93723	1	0.230216	55.5476
GOTERM_BP_FAT	GO:0001657~ureteric bud development	3	0.0481048	BMP4, SMAD4, RARB	137	35	13528	8.46382	1	0.236008	56.6865
GOTERM_BP_FAT	GO:0045647~negative regulation of erythrocyte differentiation	2	0.0492727	LDB1, STAT5B	137	5	13528	39.4978	1	0.240476	57.5796
GOTERM_BP_FAT	GO:0032331~negative regulation of chondrocyte differentiation	2	0.0492727	BMP4, CTNNB1	137	5	13528	39.4978	1	0.240476	57.5796
GOTERM_BP_FAT	GO:0007155~cell adhesion	13	0.0493598	EGFR, BCAR1, ITGB6, COL3A1, CTNND1, L1CAM, ITGB3, ACTN3, ITGA4, PCDHA1, ABL1, SRC, CTNNB1	137	700	13528	1.83383	1	0.24022	57.6455
GOTERM_BP_FAT	GO:0010639~negative regulation of organelle organization	4	0.0495698	MAP3K1, SPTBN2, SPTA1, BRCA1	137	82	13528	4.81681	1	0.240498	57.804
GOTERM_BP_FAT	GO:0022610~biological adhesion	13	0.0497989	EGFR, BCAR1, ITGB6, COL3A1, CTNND1, L1CAM, ITGB3, ACTN3, ITGA4, PCDHA1, ABL1, SRC, CTNNB1	137	701	13528	1.83121	1	0.240856	57.9763
GOTERM_BP_FAT	GO:0007398~ectoderm development	6	0.0504644	CDKN2A, RELA, COL3A1, PAX6, CTNNB1, TGFB2	137	199	13528	2.97722	1	0.243085	58.473
GOTERM_BP_FAT	GO:0001707~mesoderm formation	3	0.050607	BMP4, HTT, PRKACA	137	36	13528	8.22871	1	0.243064	58.5787
GOTERM_BP_FAT	GO:0030031~cell projection assembly	4	0.0510636	E2F4, NCK1, DYNC2H1, RAB3IP	137	83	13528	4.75877	1	0.24438	58.9155
GOTERM_BP_FAT	GO:0010638~positive regulation of organelle organization	4	0.0510636	WNT2, MAP3K1, NCK1, EGF	137	83	13528	4.75877	1	0.24438	58.9155
GOTERM_BP_FAT	GO:0050670~regulation of lymphocyte proliferation	4	0.0510636	CDKN2A, NCK1, STAT5B, ZAP70	137	83	13528	4.75877	1	0.24438	58.9155
GOTERM_BP_FAT	GO:0070663~regulation of leukocyte proliferation	4	0.0525791	CDKN2A, NCK1, STAT5B, ZAP70	137	84	13528	4.70212	1	0.250165	60.015
GOTERM_BP_FAT	GO:0032944~regulation of mononuclear cell proliferation	4	0.0525791	CDKN2A, NCK1, STAT5B, ZAP70	137	84	13528	4.70212	1	0.250165	60.015
GOTERM_BP_FAT	GO:0021536~diencephalon development	3	0.0531551	BMP4, SOX2, PAX6	137	37	13528	8.00631	1	0.251946	60.4256
GOTERM_BP_FAT	GO:0043405~regulation of MAP kinase activity	5	0.0538463	EGFR, KRAS, MAP3K1, MET, EGF	137	141	13528	3.50158	1	0.254195	60.9131
GOTERM_BP_FAT	GO:0031960~response to corticosteroid stimulus	4	0.0541162	BMP4, EP300, KRAS, SRC	137	85	13528	4.6468	1	0.254673	61.1018
GOTERM_BP_FAT	GO:0051129~negative regulation of cellular component organization	5	0.0549932	ACVRL1, MAP3K1, SPTBN2, SPTA1, BRCA1	137	142	13528	3.47692	1	0.257665	61.7094
GOTERM_BP_FAT	GO:0006606~protein import into nucleus	4	0.0556748	XPO1, HTT, TP53, TGFB2	137	86	13528	4.59277	1	0.259826	62.1754
GOTERM_BP_FAT	GO:0048332~mesoderm morphogenesis	3	0.0557479	BMP4, HTT, PRKACA	137	38	13528	7.79562	1	0.259475	62.2251
GOTERM_BP_FAT	GO:0048609~reproductive process in a multicellular organism	10	0.0571011	EGFR, WNT2, BMP4, PRKACG, SP1, HTT, MET, STAT5B, SREBF2, TGFB2	137	487	13528	2.02761	1	0.264356	63.1334
GOTERM_BP_FAT	GO:0032504~multicellular organism reproduction	10	0.0571011	EGFR, WNT2, BMP4, PRKACG, SP1, HTT, MET, STAT5B, SREBF2, TGFB2	137	487	13528	2.02761	1	0.264356	63.1334
GOTERM_BP_FAT	GO:0030326~embryonic limb morphogenesis	4	0.0572547	DYNC2H1, GNAS, RARB, CTNNB1	137	87	13528	4.53998	1	0.264323	63.2352
GOTERM_BP_FAT	GO:0035113~embryonic appendage morphogenesis	4	0.0572547	DYNC2H1, GNAS, RARB, CTNNB1	137	87	13528	4.53998	1	0.264323	63.2352
GOTERM_BP_FAT	GO:0016568~chromatin modification	7	0.0583426	HDAC3, EP300, KAT2B, SMARCD2, PRMT5, EED, CTCF	137	274	13528	2.52267	1	0.268069	63.9486
GOTERM_BP_FAT	GO:0018209~peptidyl-serine modification	3	0.0583843	TAF1, MAP3K1, PRKACA	137	39	13528	7.59573	1	0.267577	63.9758
GOTERM_BP_FAT	GO:0042102~positive regulation of T cell proliferation	3	0.0583843	NCK1, STAT5B, ZAP70	137	39	13528	7.59573	1	0.267577	63.9758
GOTERM_BP_FAT	GO:0050778~positive regulation of immune response	5	0.0585126	RELA, BCAR1, STAT5B, ZAP70, TGFB2	137	145	13528	3.40498	1	0.267434	64.059
GOTERM_BP_FAT	GO:0010824~regulation of centrosome duplication	2	0.0588341	XPO1, BRCA1	137	6	13528	32.9148	1	0.268066	64.2667
GOTERM_BP_FAT	GO:0042634~regulation of hair cycle	2	0.0588341	TRADD, TGFB2	137	6	13528	32.9148	1	0.268066	64.2667
GOTERM_BP_FAT	GO:0060391~positive regulation of SMAD protein nuclear translocation	2	0.0588341	BMP4, SMAD4	137	6	13528	32.9148	1	0.268066	64.2667
GOTERM_BP_FAT	GO:0051797~regulation of hair follicle development	2	0.0588341	TRADD, TGFB2	137	6	13528	32.9148	1	0.268066	64.2667
GOTERM_BP_FAT	GO:0060390~regulation of SMAD protein nuclear translocation	2	0.0588341	BMP4, SMAD4	137	6	13528	32.9148	1	0.268066	64.2667
GOTERM_BP_FAT	GO:0035304~regulation of protein amino acid dephosphorylation	2	0.0588341	YWHAB, YWHAE	137	6	13528	32.9148	1	0.268066	64.2667
GOTERM_BP_FAT	GO:0048015~phosphoinositide-mediated signaling	4	0.0588557	GNB1, PIK3C3, PIK3CA, AURKA	137	88	13528	4.48839	1	0.267498	64.2806
GOTERM_BP_FAT	GO:0051170~nuclear import	4	0.0588557	XPO1, HTT, TP53, TGFB2	137	88	13528	4.48839	1	0.267498	64.2806
GOTERM_BP_FAT	GO:0016337~cell-cell adhesion	7	0.0600109	EGFR, CTNND1, L1CAM, PCDHA1, ITGA4, SRC, CTNNB1	137	276	13528	2.50439	1	0.27144	65.0175
GOTERM_BP_FAT	GO:0030335~positive regulation of cell migration	4	0.0604778	EGFR, BCAR1, PIK3R1, TGFB2	137	89	13528	4.43796	1	0.272628	65.3112
GOTERM_BP_FAT	GO:0044265~cellular macromolecule catabolic process	13	0.061156	DDB1, RELA, NFKB1, BRCA1, PSMB5, CDKN2A, PSMA6, RBM8A, MAP3K1, UBC, PSMD3, UBB, RPS27A	137	725	13528	1.77059	1	0.27464	65.7337
GOTERM_BP_FAT	GO:0051249~regulation of lymphocyte activation	5	0.0621498	CDKN2A, NCK1, STAT5B, ZAP70, ZEB1	137	148	13528	3.33596	1	0.277871	66.3441
GOTERM_BP_FAT	GO:0002761~regulation of myeloid leukocyte differentiation	3	0.0637837	ESRRA, GNAS, CTNNB1	137	41	13528	7.22521	1	0.283555	67.3255
GOTERM_BP_FAT	GO:0007548~sex differentiation	5	0.065904	BMP4, PRKACG, AR, SOX2, STAT5B	137	151	13528	3.26969	1	0.291038	68.559
GOTERM_BP_FAT	GO:0001649~osteoblast differentiation	3	0.0665443	BMP4, JUND, WWTR1	137	42	13528	7.05318	1	0.292796	68.9227
GOTERM_BP_FAT	GO:0006281~DNA repair	7	0.066968	NBN, RAD21, CSNK1D, DDB1, TP53, ABL1, BRCA1	137	284	13528	2.43384	1	0.29372	69.1612
GOTERM_BP_FAT	GO:0010718~positive regulation of epithelial to mesenchymal transition	2	0.0683	SMAD4, TGFB2	137	7	13528	28.2127	1	0.298069	69.9
GOTERM_BP_FAT	GO:0033160~positive regulation of protein import into nucleus, translocation	2	0.0683	BMP4, SMAD4	137	7	13528	28.2127	1	0.298069	69.9
GOTERM_BP_FAT	GO:0048103~somatic stem cell division	2	0.0683	CDKN2A, TGFB2	137	7	13528	28.2127	1	0.298069	69.9
GOTERM_BP_FAT	GO:0006474~N-terminal protein amino acid acetylation	2	0.0683	EP300, KAT2B	137	7	13528	28.2127	1	0.298069	69.9
GOTERM_BP_FAT	GO:0010770~positive regulation of cell morphogenesis involved in differentiation	2	0.0683	SMAD4, TGFB2	137	7	13528	28.2127	1	0.298069	69.9
GOTERM_BP_FAT	GO:0051098~regulation of binding	5	0.0684714	CDKN2A, EP300, KRAS, RELA, SMAD4	137	153	13528	3.22695	1	0.298021	69.9938
GOTERM_BP_FAT	GO:0034504~protein localization in nucleus	4	0.0688981	XPO1, HTT, TP53, TGFB2	137	94	13528	4.20189	1	0.298931	70.2263
GOTERM_BP_FAT	GO:0006259~DNA metabolic process	10	0.0691098	NBN, RAD21, CDKN2A, CSNK1D, DDB1, TP53, CTCF, EGF, ABL1, BRCA1	137	506	13528	1.95147	1	0.299031	70.3409
GOTERM_BP_FAT	GO:0030218~erythrocyte differentiation	3	0.0693442	BMP4, TAL1, SP1	137	43	13528	6.88915	1	0.299217	70.4674
GOTERM_BP_FAT	GO:0006112~energy reserve metabolic process	3	0.0693442	PPP1CA, GNAS, PPP1CB	137	43	13528	6.88915	1	0.299217	70.4674
GOTERM_BP_FAT	GO:0001656~metanephros development	3	0.0721823	BMP4, SMAD4, RARB	137	44	13528	6.73258	1	0.309021	71.9592
GOTERM_BP_FAT	GO:0001822~kidney development	4	0.0724078	BMP4, SMAD4, RARB, WWTR1	137	96	13528	4.11436	1	0.309146	72.0747
GOTERM_BP_FAT	GO:0006913~nucleocytoplasmic transport	5	0.0724185	XPO1, NUP214, HTT, TP53, TGFB2	137	156	13528	3.16489	1	0.308485	72.0802
GOTERM_BP_FAT	GO:0042327~positive regulation of phosphorylation	4	0.0741922	EGFR, BMP4, SMAD4, EGF	137	97	13528	4.07194	1	0.314241	72.9725
GOTERM_BP_FAT	GO:0051495~positive regulation of cytoskeleton organization	3	0.0750575	WNT2, MAP3K1, NCK1	137	45	13528	6.58297	1	0.316661	73.398
GOTERM_BP_FAT	GO:0051169~nuclear transport	5	0.0751134	XPO1, NUP214, HTT, TP53, TGFB2	137	158	13528	3.12483	1	0.316155	73.4253
GOTERM_BP_FAT	GO:0042592~homeostatic process	13	0.0752883	BMP4, TAL1, NBN, EP300, E2F4, SP1, HTT, GNB1, STAT5B, TP53, RHOT2, PRNP, CTNNB1	137	751	13528	1.70929	1	0.316078	73.5105
GOTERM_BP_FAT	GO:0040017~positive regulation of locomotion	4	0.0759962	EGFR, BCAR1, PIK3R1, TGFB2	137	98	13528	4.03039	1	0.317909	73.8525
GOTERM_BP_FAT	GO:0009950~dorsal/ventral axis specification	2	0.0776715	PAX6, CTNNB1	137	8	13528	24.6861	1	0.323161	74.6456
GOTERM_BP_FAT	GO:0048011~nerve growth factor receptor signaling pathway	2	0.0776715	BCAR1, SRC	137	8	13528	24.6861	1	0.323161	74.6456
GOTERM_BP_FAT	GO:0002052~positive regulation of neuroblast proliferation	2	0.0776715	SOX2, PAX6	137	8	13528	24.6861	1	0.323161	74.6456
GOTERM_BP_FAT	GO:0048596~embryonic camera-type eye morphogenesis	2	0.0776715	SP1, ZEB1	137	8	13528	24.6861	1	0.323161	74.6456
GOTERM_BP_FAT	GO:0046605~regulation of centrosome cycle	2	0.0776715	XPO1, BRCA1	137	8	13528	24.6861	1	0.323161	74.6456
GOTERM_BP_FAT	GO:0060396~growth hormone receptor signaling pathway	2	0.0776715	STAT5B, PIK3R1	137	8	13528	24.6861	1	0.323161	74.6456
GOTERM_BP_FAT	GO:0050690~regulation of defense response to virus by virus	2	0.0776715	AP2A2, AP2M1	137	8	13528	24.6861	1	0.323161	74.6456
GOTERM_BP_FAT	GO:0032728~positive regulation of interferon-beta production	2	0.0776715	MAVS, POLR3A	137	8	13528	24.6861	1	0.323161	74.6456
GOTERM_BP_FAT	GO:0045737~positive regulation of cyclin-dependent protein kinase activity	2	0.0776715	EGFR, PPP1CB	137	8	13528	24.6861	1	0.323161	74.6456
GOTERM_BP_FAT	GO:0035107~appendage morphogenesis	4	0.0778195	DYNC2H1, GNAS, RARB, CTNNB1	137	99	13528	3.98968	1	0.322973	74.7146
GOTERM_BP_FAT	GO:0035108~limb morphogenesis	4	0.0778195	DYNC2H1, GNAS, RARB, CTNNB1	137	99	13528	3.98968	1	0.322973	74.7146
GOTERM_BP_FAT	GO:0030036~actin cytoskeleton organization	6	0.0778431	KRAS, NCK1, BCAR1, SPTA1, ABL1, RHOF	137	226	13528	2.62154	1	0.322348	74.7255
GOTERM_BP_FAT	GO:0021543~pallium development	3	0.0779688	SOX2, PAX6, YWHAE	137	46	13528	6.43986	1	0.322086	74.7839
GOTERM_BP_FAT	GO:0060429~epithelium development	6	0.0789857	BMP4, E2F4, HTT, PAX6, SMAD4, CTNNB1	137	227	13528	2.60999	1	0.324949	75.2518
GOTERM_BP_FAT	GO:0048585~negative regulation of response to stimulus	4	0.079662	HDAC3, RELA, COL3A1, TGFB2	137	100	13528	3.94978	1	0.326604	75.5584
GOTERM_BP_FAT	GO:0048872~homeostasis of number of cells	4	0.079662	BMP4, TAL1, SP1, STAT5B	137	100	13528	3.94978	1	0.326604	75.5584
GOTERM_BP_FAT	GO:0010562~positive regulation of phosphorus metabolic process	4	0.079662	EGFR, BMP4, SMAD4, EGF	137	100	13528	3.94978	1	0.326604	75.5584
GOTERM_BP_FAT	GO:0045937~positive regulation of phosphate metabolic process	4	0.079662	EGFR, BMP4, SMAD4, EGF	137	100	13528	3.94978	1	0.326604	75.5584
GOTERM_BP_FAT	GO:0007268~synaptic transmission	7	0.0802337	WNT2, STX4, KIF5A, UBC, UBB, RPS27A, CTNNB1	137	298	13528	2.3195	1	0.327884	75.8148
GOTERM_BP_FAT	GO:0051603~proteolysis involved in cellular protein catabolic process	11	0.0803911	PSMB5, PSMA6, MAP3K1, RELA, DDB1, UBC, PSMD3, NFKB1, UBB, BRCA1, RPS27A	137	600	13528	1.81032	1	0.327723	75.8849
GOTERM_BP_FAT	GO:0043623~cellular protein complex assembly	5	0.0806536	WNT2, XPO1, NCK1, SMAD4, SRC	137	162	13528	3.04767	1	0.327926	76.0015
GOTERM_BP_FAT	GO:0048638~regulation of developmental growth	3	0.0809153	UBC, UBB, RPS27A	137	47	13528	6.30284	1	0.328124	76.1172
GOTERM_BP_FAT	GO:0006414~translational elongation	4	0.0815235	UBC, FAU, UBB, RPS27A	137	101	13528	3.91067	1	0.329512	76.384
GOTERM_BP_FAT	GO:0002009~morphogenesis of an epithelium	4	0.0815235	BMP4, HTT, SMAD4, CTNNB1	137	101	13528	3.91067	1	0.329512	76.384
GOTERM_BP_FAT	GO:0002697~regulation of immune effector process	4	0.0815235	MAVS, AP2A2, STAT5B, AP2M1	137	101	13528	3.91067	1	0.329512	76.384
GOTERM_BP_FAT	GO:0043062~extracellular structure organization	5	0.0820697	COL3A1, NFKB2, CACNA1S, CTNNB1, TGFB2	137	163	13528	3.02897	1	0.33068	76.6212
GOTERM_BP_FAT	GO:0006974~response to DNA damage stimulus	8	0.0823748	NBN, RAD21, CSNK1D, DDB1, TP53, ABL1, PPP1CB, BRCA1	137	373	13528	2.11785	1	0.331018	76.7527
GOTERM_BP_FAT	GO:0044257~cellular protein catabolic process	11	0.0824625	PSMB5, PSMA6, MAP3K1, RELA, DDB1, UBC, PSMD3, NFKB1, UBB, BRCA1, RPS27A	137	603	13528	1.80131	1	0.330616	76.7904
GOTERM_BP_FAT	GO:0006979~response to oxidative stress	5	0.0834981	EGFR, PSMB5, EP300, RELA, PRNP	137	164	13528	3.0105	1	0.333429	77.231
GOTERM_BP_FAT	GO:0045936~negative regulation of phosphate metabolic process	3	0.0838959	CDKN2A, YWHAB, YWHAE	137	48	13528	6.17153	1	0.334071	77.3982
GOTERM_BP_FAT	GO:0010563~negative regulation of phosphorus metabolic process	3	0.0838959	CDKN2A, YWHAB, YWHAE	137	48	13528	6.17153	1	0.334071	77.3982
GOTERM_BP_FAT	GO:0030183~B cell differentiation	3	0.0838959	TP53, ITGA4, PIK3R1	137	48	13528	6.17153	1	0.334071	77.3982
GOTERM_BP_FAT	GO:0000077~DNA damage checkpoint	3	0.0838959	NBN, TP53, BRCA1	137	48	13528	6.17153	1	0.334071	77.3982
GOTERM_BP_FAT	GO:0060173~limb development	4	0.0853026	DYNC2H1, GNAS, RARB, CTNNB1	137	103	13528	3.83474	1	0.338095	77.98
GOTERM_BP_FAT	GO:0080135~regulation of cellular response to stress	4	0.0853026	HDAC3, MAP3K1, BRCA1, TGFB2	137	103	13528	3.83474	1	0.338095	77.98
GOTERM_BP_FAT	GO:0048736~appendage development	4	0.0853026	DYNC2H1, GNAS, RARB, CTNNB1	137	103	13528	3.83474	1	0.338095	77.98
GOTERM_BP_FAT	GO:0051090~regulation of transcription factor activity	4	0.0853026	CDKN2A, EP300, KRAS, RELA	137	103	13528	3.83474	1	0.338095	77.98
GOTERM_BP_FAT	GO:0002694~regulation of leukocyte activation	5	0.0863916	CDKN2A, NCK1, STAT5B, ZAP70, ZEB1	137	166	13528	2.97423	1	0.341024	78.4208
GOTERM_BP_FAT	GO:0034101~erythrocyte homeostasis	3	0.0869096	BMP4, TAL1, SP1	137	49	13528	6.04558	1	0.342038	78.6275
GOTERM_BP_FAT	GO:0006325~chromatin organization	8	0.0869387	HDAC3, EP300, KAT2B, SMARCD2, PRMT5, SOX2, EED, CTCF	137	378	13528	2.08983	1	0.341428	78.639
GOTERM_BP_FAT	GO:0045684~positive regulation of epidermis development	2	0.0869493	TRADD, TGFB2	137	9	13528	21.9432	1	0.340759	78.6432
GOTERM_BP_FAT	GO:0060416~response to growth hormone stimulus	2	0.0869493	STAT5B, PIK3R1	137	9	13528	21.9432	1	0.340759	78.6432
GOTERM_BP_FAT	GO:0031076~embryonic camera-type eye development	2	0.0869493	SP1, ZEB1	137	9	13528	21.9432	1	0.340759	78.6432
GOTERM_BP_FAT	GO:0017145~stem cell division	2	0.0869493	CDKN2A, TGFB2	137	9	13528	21.9432	1	0.340759	78.6432
GOTERM_BP_FAT	GO:0010717~regulation of epithelial to mesenchymal transition	2	0.0869493	SMAD4, TGFB2	137	9	13528	21.9432	1	0.340759	78.6432
GOTERM_BP_FAT	GO:0033158~regulation of protein import into nucleus, translocation	2	0.0869493	BMP4, SMAD4	137	9	13528	21.9432	1	0.340759	78.6432
GOTERM_BP_FAT	GO:0006366~transcription from RNA polymerase II promoter	6	0.0872353	TAF1, POLR2G, ETS1, MED17, NFKB1, NFATC1	137	234	13528	2.53191	1	0.341001	78.7565
GOTERM_BP_FAT	GO:0010740~positive regulation of protein kinase cascade	5	0.0878566	MAVS, RELA, CTNNB1, TRADD, TGFB2	137	167	13528	2.95642	1	0.342346	79.0005
GOTERM_BP_FAT	GO:0019932~second-messenger-mediated signaling	6	0.0884495	EGFR, GNB1, PIK3C3, PIK3CA, GNAS, AURKA	137	235	13528	2.52114	1	0.343589	79.231
GOTERM_BP_FAT	GO:0002684~positive regulation of immune system process	6	0.0921452	RELA, NCK1, BCAR1, STAT5B, ZAP70, TGFB2	137	238	13528	2.48936	1	0.354882	80.6147
GOTERM_BP_FAT	GO:0001708~cell fate specification	3	0.0930327	BMP4, SOX2, CTNNB1	137	51	13528	5.8085	1	0.357019	80.9339
GOTERM_BP_FAT	GO:0043524~negative regulation of neuron apoptosis	3	0.0930327	KRAS, HTT, RASA1	137	51	13528	5.8085	1	0.357019	80.9339
GOTERM_BP_FAT	GO:0014031~mesenchymal cell development	3	0.0930327	CTNNB1, NFATC1, TGFB2	137	51	13528	5.8085	1	0.357019	80.9339
GOTERM_BP_FAT	GO:0048762~mesenchymal cell differentiation	3	0.0930327	CTNNB1, NFATC1, TGFB2	137	51	13528	5.8085	1	0.357019	80.9339
GOTERM_BP_FAT	GO:0009057~macromolecule catabolic process	13	0.0940353	DDB1, RELA, NFKB1, BRCA1, PSMB5, CDKN2A, PSMA6, RBM8A, MAP3K1, UBC, PSMD3, UBB, RPS27A	137	781	13528	1.64363	1	0.359507	81.2884
GOTERM_BP_FAT	GO:0048568~embryonic organ development	5	0.095361	SP1, SOX2, GNAS, RARB, ZEB1	137	172	13528	2.87048	1	0.363001	81.7477
GOTERM_BP_FAT	GO:0030029~actin filament-based process	6	0.0959198	KRAS, NCK1, BCAR1, SPTA1, ABL1, RHOF	137	241	13528	2.45837	1	0.364047	81.9381
GOTERM_BP_FAT	GO:0032481~positive regulation of type I interferon production	2	0.0961346	MAVS, POLR3A	137	10	13528	19.7489	1	0.364004	82.0108
GOTERM_BP_FAT	GO:0030858~positive regulation of epithelial cell differentiation	2	0.0961346	PAX6, CTNNB1	137	10	13528	19.7489	1	0.364004	82.0108
GOTERM_BP_FAT	GO:0006997~nucleus organization	3	0.0961403	CDKN2A, ETS1, SEH1L	137	52	13528	5.6968	1	0.363303	82.0127
GOTERM_BP_FAT	GO:0060485~mesenchyme development	3	0.0961403	CTNNB1, NFATC1, TGFB2	137	52	13528	5.6968	1	0.363303	82.0127
GOTERM_BP_FAT	GO:0002757~immune response-activating signal transduction	3	0.0961403	RELA, BCAR1, ZAP70	137	52	13528	5.6968	1	0.363303	82.0127
GOTERM_BP_FAT	GO:0031570~DNA integrity checkpoint	3	0.0961403	NBN, TP53, BRCA1	137	52	13528	5.6968	1	0.363303	82.0127
GOTERM_BP_FAT	GO:0030163~protein catabolic process	11	0.0963447	PSMB5, PSMA6, MAP3K1, RELA, DDB1, UBC, PSMD3, NFKB1, UBB, BRCA1, RPS27A	137	622	13528	1.74629	1	0.36323	82.0817
GOTERM_BP_FAT	GO:0043408~regulation of MAPKKK cascade	4	0.0970758	HDAC3, MAP3K1, CTNNB1, TGFB2	137	109	13528	3.62365	1	0.364805	82.3261
GOTERM_BP_FAT	GO:0051259~protein oligomerization	5	0.0984453	MAP3K1, YWHAB, TP53, PRNP, CTNNB1	137	174	13528	2.83749	1	0.368356	82.7756
GOTERM_BP_FAT	GO:0033157~regulation of intracellular protein transport	3	0.0992772	BMP4, SMAD4, PRKACA	137	53	13528	5.58931	1	0.370216	83.0434
GOTERM_CC_FAT	GO:0005654~nucleoplasm	39	1.31824e-16	XPO1, POLR2G, NBN, E2F4, SOX2, NFKB1, CTCF, NFKB2, ZEB1, ATF1, CTNNB1, TAL1, SIN3A, CDKN2A, RBM8A, OGT, RPS27A, ACTB, TAF1, KAT2B, RELA, DDB1, YWHAB, TP53, SMAD4, POLR3A, MAPK11, TLE1, WWTR1, PPP1CB, BRCA1, HDAC3, PPP1CA, EP300, PLK1, MED17, UBC, MAPK8, UBB	118	882	12782	4.78975	3.37508e-14	3.37508e-14	1.44329e-13
GOTERM_CC_FAT	GO:0005829~cytosol	47	1.34646e-16	XPO1, BCAR1, STAT5B, NFKB1, NFKB2, SRC, RAB3IP, ATF2, CTNNB1, WNT2, PRKACG, PSMB5, PLCB3, NUP214, MAP3K1, PIK3C3, ZAP70, PIK3CA, PSMD3, FAU, PRKACA, OGT, YES1, RPS27A, PIK3R1, AP2M1, ACTB, STX4, RELA, YWHAB, SMAD4, TP53, MAPK11, YWHAE, TRADD, EIF4G1, AP2A2, PPP1CA, CSNK1D, PLK1, UBC, SPTBN2, RAP1A, MAPK8, SPTA1, UBB, ABL1	118	1330	12782	3.82792	3.37508e-14	1.68754e-14	1.44329e-13
GOTERM_CC_FAT	GO:0031981~nuclear lumen	42	1.13332e-11	XPO1, POLR2G, NBN, E2F4, SOX2, NFKB1, CTCF, NFKB2, ZEB1, ATF1, CTNNB1, TAL1, SIN3A, CDKN2A, RBM8A, OGT, RPS27A, ACTB, TAF1, KAT2B, RELA, DDB1, YWHAB, TP53, SMAD4, POLR3A, MAPK11, TLE1, DDX5, WWTR1, PPP1CB, BRCA1, HDAC3, PPP1CA, EP300, SP1, PLK1, MED17, UBC, MAPK8, UBB, ABL1	118	1450	12782	3.1376	3.44531e-09	1.14844e-09	1.51753e-08
GOTERM_CC_FAT	GO:0044451~nucleoplasm part	26	2.50153e-11	POLR2G, XPO1, E2F4, SOX2, ZEB1, ATF1, CTNNB1, TAL1, SIN3A, RBM8A, OGT, ACTB, TAF1, KAT2B, RELA, YWHAB, SMAD4, TP53, POLR3A, TLE1, WWTR1, PPP1CB, HDAC3, PPP1CA, EP300, MED17	118	555	12782	5.07455	7.60466e-09	1.90116e-09	3.34955e-08
GOTERM_CC_FAT	GO:0043233~organelle lumen	44	1.01158e-09	XPO1, POLR2G, NBN, E2F4, SOX2, NFKB1, CTCF, NFKB2, ZEB1, ATF1, TGFB2, CTNNB1, TAL1, SIN3A, CDKN2A, RBM8A, OGT, EGF, RPS27A, ACTB, TAF1, KAT2B, RELA, DDB1, YWHAB, TP53, SMAD4, POLR3A, MAPK11, TLE1, DDX5, WWTR1, PPP1CB, BRCA1, PPP1CA, HDAC3, EP300, SP1, PLK1, MED17, UBC, MAPK8, UBB, ABL1	118	1820	12782	2.61877	3.07521e-07	6.15042e-08	1.35451e-06
GOTERM_CC_FAT	GO:0031974~membrane-enclosed lumen	44	1.8738e-09	XPO1, POLR2G, NBN, E2F4, SOX2, NFKB1, CTCF, NFKB2, ZEB1, ATF1, TGFB2, CTNNB1, TAL1, SIN3A, CDKN2A, RBM8A, OGT, EGF, RPS27A, ACTB, TAF1, KAT2B, RELA, DDB1, YWHAB, TP53, SMAD4, POLR3A, MAPK11, TLE1, DDX5, WWTR1, PPP1CB, BRCA1, PPP1CA, HDAC3, EP300, SP1, PLK1, MED17, UBC, MAPK8, UBB, ABL1	118	1856	12782	2.56798	5.69635e-07	9.49392e-08	2.50902e-06
GOTERM_CC_FAT	GO:0070013~intracellular organelle lumen	42	6.31923e-09	XPO1, POLR2G, NBN, E2F4, SOX2, NFKB1, CTCF, NFKB2, ZEB1, ATF1, CTNNB1, TAL1, SIN3A, CDKN2A, RBM8A, OGT, RPS27A, ACTB, TAF1, KAT2B, RELA, DDB1, YWHAB, TP53, SMAD4, POLR3A, MAPK11, TLE1, DDX5, WWTR1, PPP1CB, BRCA1, HDAC3, PPP1CA, EP300, SP1, PLK1, MED17, UBC, MAPK8, UBB, ABL1	118	1779	12782	2.55735	1.92104e-06	2.74435e-07	8.46145e-06
GOTERM_CC_FAT	GO:0005667~transcription factor complex	13	4.76895e-07	TAF1, EP300, E2F4, RELA, MED17, SOX2, SMAD4, TP53, TLE1, ZEB1, WWTR1, ATF1, CTNNB1	118	210	12782	6.70565	0.000144966	1.81219e-05	0.000638561
GOTERM_CC_FAT	GO:0042995~cell projection	21	4.70383e-06	ACTB, AR, HTT, KIF5A, BCAR1, MET, CTNND1, L1CAM, ACTN3, RAB3IP, CTNNB1, TGFB2, SREBF2, WNT2, PPP1CA, GNB1, ARR3, DYNC2H1, PIK3CA, GNAS, RASA1	118	697	12782	3.26365	0.00142894	0.000158873	0.00629824
GOTERM_CC_FAT	GO:0070688~MLL5-L complex	4	4.04827e-05	ACTB, PPP1CA, OGT, PPP1CB	118	8	12782	54.161	0.0122316	0.00122994	0.0541927
GOTERM_CC_FAT	GO:0044445~cytosolic part	8	0.000487338	PIK3C3, UBC, PIK3CA, FAU, UBB, RPS27A, PIK3R1, CTNNB1	118	152	12782	5.70116	0.13773	0.0133812	0.650579
GOTERM_CC_FAT	GO:0034708~methyltransferase complex	4	0.000881445	ACTB, PPP1CA, OGT, PPP1CB	118	21	12782	20.6328	0.235151	0.0220921	1.17383
GOTERM_CC_FAT	GO:0035097~histone methyltransferase complex	4	0.000881445	ACTB, PPP1CA, OGT, PPP1CB	118	21	12782	20.6328	0.235151	0.0220921	1.17383
GOTERM_CC_FAT	GO:0000267~cell fraction	21	0.00186069	ACTB, STX4, HTT, KIF5A, BCAR1, MET, TP53, CTNND1, L1CAM, CTNNB1, SREBF2, ATF2, WNT2, PLCB3, KRAS, MAP3K1, ARR3, GNAS, PRKACA, YES1, EGF	118	1083	12782	2.10043	0.432308	0.0426173	2.46295
GOTERM_CC_FAT	GO:0043232~intracellular non-membrane-bounded organelle	38	0.00251282	XPO1, NBN, AURKA, CTCF, RAB3IP, CTNNB1, TAL1, SIN3A, CDKN2A, RAD21, SEH1L, MAP3K1, JUND, DYNC2H1, FAU, NUP37, RHOF, DLG2, RPS27A, ACTB, TAF1, KIF5A, TP53, ACTN3, DDX5, WWTR1, BRCA1, TRADD, TYK2, HDAC3, EP300, SP1, PLK1, UBC, SPTBN2, SPTA1, UBB, ABL1	118	2596	12782	1.58561	0.5346	0.0531672	3.31279
GOTERM_CC_FAT	GO:0043228~non-membrane-bounded organelle	38	0.00251282	XPO1, NBN, AURKA, CTCF, RAB3IP, CTNNB1, TAL1, SIN3A, CDKN2A, RAD21, SEH1L, MAP3K1, JUND, DYNC2H1, FAU, NUP37, RHOF, DLG2, RPS27A, ACTB, TAF1, KIF5A, TP53, ACTN3, DDX5, WWTR1, BRCA1, TRADD, TYK2, HDAC3, EP300, SP1, PLK1, UBC, SPTBN2, SPTA1, UBB, ABL1	118	2596	12782	1.58561	0.5346	0.0531672	3.31279
GOTERM_CC_FAT	GO:0031982~vesicle	15	0.00319456	BMP4, EGFR, STX4, HTT, YWHAB, ITGB3, YWHAE, TGFB2, SREBF2, WNT2, AP2A2, NCK1, GNAS, EGF, AP2M1	118	670	12782	2.42512	0.62194	0.0627889	4.19389
GOTERM_CC_FAT	GO:0005694~chromosome	12	0.0032662	TAL1, XPO1, HDAC3, NBN, RAD21, SIN3A, SEH1L, JUND, TP53, CTCF, NUP37, BRCA1	118	460	12782	2.82579	0.63011	0.0602669	4.28604
GOTERM_CC_FAT	GO:0030132~clathrin coat of coated pit	3	0.00356319	EGFR, AP2A2, AP2M1	118	10	12782	32.4966	0.662147	0.0618374	4.66721
GOTERM_CC_FAT	GO:0005626~insoluble fraction	17	0.0040234	STX4, KIF5A, BCAR1, MET, TP53, CTNND1, L1CAM, CTNNB1, ATF2, SREBF2, WNT2, PLCB3, KRAS, MAP3K1, GNAS, PRKACA, YES1	118	839	12782	2.19484	0.706412	0.0658215	5.25508
GOTERM_CC_FAT	GO:0016585~chromatin remodeling complex	5	0.00404239	TAL1, HDAC3, SIN3A, KAT2B, SMARCD2	118	71	12782	7.62831	0.708109	0.0627538	5.27927
GOTERM_CC_FAT	GO:0005942~phosphoinositide 3-kinase complex	3	0.00516387	PIK3C3, PIK3CA, PIK3R1	118	12	12782	27.0805	0.792761	0.0756774	6.69751
GOTERM_CC_FAT	GO:0022627~cytosolic small ribosomal subunit	4	0.00577169	UBC, FAU, UBB, RPS27A	118	40	12782	10.8322	0.827899	0.0803794	7.45793
GOTERM_CC_FAT	GO:0031988~membrane-bounded vesicle	13	0.00577344	EGFR, WNT2, BMP4, STX4, AP2A2, HTT, NCK1, YWHAB, ITGB3, EGF, YWHAE, AP2M1, TGFB2	118	568	12782	2.4792	0.827992	0.0768926	7.46012
GOTERM_CC_FAT	GO:0044433~cytoplasmic vesicle part	7	0.00741284	EGFR, WNT2, AP2A2, ITGB3, EGF, AP2M1, TGFB2	118	187	12782	4.05484	0.895847	0.0936623	9.48257
GOTERM_CC_FAT	GO:0031252~cell leading edge	6	0.00871134	BCAR1, CTNND1, PIK3CA, GNAS, RASA1, CTNNB1	118	138	12782	4.70965	0.930041	0.104906	11.0554
GOTERM_CC_FAT	GO:0044427~chromosomal part	10	0.00894959	TAL1, XPO1, HDAC3, NBN, SIN3A, SEH1L, JUND, TP53, CTCF, NUP37	118	386	12782	2.80627	0.934971	0.103554	11.3412
GOTERM_CC_FAT	GO:0016323~basolateral plasma membrane	7	0.0108619	EGFR, WNT2, STX4, BCAR1, MET, ACTN3, CTNNB1	118	203	12782	3.73524	0.96385	0.119878	13.6046
GOTERM_CC_FAT	GO:0012506~vesicle membrane	6	0.0125296	EGFR, WNT2, AP2A2, NCK1, ITGB3, AP2M1	118	151	12782	4.30419	0.978356	0.132348	15.5348
GOTERM_CC_FAT	GO:0043005~neuron projection	9	0.0132406	ACTB, PPP1CA, AR, HTT, KIF5A, L1CAM, CTNNB1, SREBF2, TGFB2	118	342	12782	2.85058	0.982613	0.134731	16.3456
GOTERM_CC_FAT	GO:0005624~membrane fraction	15	0.0157594	STX4, KIF5A, BCAR1, MET, CTNND1, L1CAM, CTNNB1, ATF2, SREBF2, WNT2, KRAS, MAP3K1, GNAS, PRKACA, YES1	118	809	12782	2.00844	0.992006	0.153392	19.16
GOTERM_CC_FAT	GO:0015935~small ribosomal subunit	4	0.0199394	UBC, FAU, UBB, RPS27A	118	63	12782	6.87759	0.997808	0.184614	23.6381
GOTERM_CC_FAT	GO:0043235~receptor complex	5	0.021802	ITGB6, ZAP70, ITGB3, ITGA4, TRADD	118	116	12782	4.66905	0.99877	0.194398	25.5586
GOTERM_CC_FAT	GO:0000775~chromosome, centromeric region	5	0.0270344	XPO1, SIN3A, SEH1L, CTCF, NUP37	118	124	12782	4.36782	0.999759	0.229228	30.7172
GOTERM_CC_FAT	GO:0008305~integrin complex	3	0.0287144	ITGB6, ITGB3, ITGA4	118	29	12782	11.2057	0.999858	0.235392	32.302
GOTERM_CC_FAT	GO:0030131~clathrin adaptor complex	3	0.0287144	EGFR, AP2A2, AP2M1	118	29	12782	11.2057	0.999858	0.235392	32.302
GOTERM_CC_FAT	GO:0016023~cytoplasmic membrane-bounded vesicle	11	0.0292613	EGFR, WNT2, STX4, AP2A2, HTT, YWHAB, ITGB3, EGF, YWHAE, AP2M1, TGFB2	118	550	12782	2.16644	0.99988	0.233204	32.8107
GOTERM_CC_FAT	GO:0030119~AP-type membrane coat adaptor complex	3	0.0305844	EGFR, AP2A2, AP2M1	118	30	12782	10.8322	0.999921	0.236464	34.0266
GOTERM_CC_FAT	GO:0031410~cytoplasmic vesicle	12	0.0330952	EGFR, WNT2, STX4, AP2A2, HTT, YWHAB, ITGB3, EGF, YWHAE, AP2M1, SREBF2, TGFB2	118	642	12782	2.02471	0.999964	0.247383	36.2782
GOTERM_CC_FAT	GO:0000776~kinetochore	4	0.0335215	XPO1, SIN3A, SEH1L, NUP37	118	77	12782	5.62712	0.999968	0.244324	36.6534
GOTERM_CC_FAT	GO:0005643~nuclear pore	4	0.0357702	XPO1, NUP214, SEH1L, NUP37	118	79	12782	5.48466	0.999984	0.252787	38.5987
GOTERM_CC_FAT	GO:0033256~I-kappaB/NF-kappaB complex	2	0.0361185	NFKB1, NFKB2	118	4	12782	54.161	0.999986	0.2493	38.8951
GOTERM_CC_FAT	GO:0030666~endocytic vesicle membrane	3	0.0364726	EGFR, AP2A2, AP2M1	118	33	12782	9.84746	0.999988	0.246008	39.195
GOTERM_CC_FAT	GO:0022626~cytosolic ribosome	4	0.0380948	UBC, FAU, UBB, RPS27A	118	81	12782	5.34924	0.999993	0.250224	40.5515
GOTERM_CC_FAT	GO:0030659~cytoplasmic vesicle membrane	5	0.0387191	EGFR, WNT2, AP2A2, ITGB3, AP2M1	118	139	12782	3.89648	0.999994	0.248604	41.0661
GOTERM_CC_FAT	GO:0044459~plasma membrane part	29	0.0396953	ACVRL1, HLA-DRB1, BCAR1, PIP5K1C, L1CAM, ITGB3, PCDHA1, SRC, CTNNB1, WNT2, KRAS, GPC6, ITGB6, ZAP70, RHOD, RHOF, DLG2, AP2M1, EGFR, STX4, MUC21, MET, ACTN3, ITGA4, CACNA1S, AP2A2, GNB1, GNAS, SPTA1	118	2203	12782	1.42594	0.999996	0.249007	41.8624
GOTERM_CC_FAT	GO:0030122~AP-2 adaptor complex	2	0.0449442	EGFR, AP2A2	118	5	12782	43.3288	0.999999	0.272192	45.9762
GOTERM_CC_FAT	GO:0030118~clathrin coat	3	0.0494138	EGFR, AP2A2, AP2M1	118	39	12782	8.33246	1	0.289899	49.2652
GOTERM_CC_FAT	GO:0030128~clathrin coat of endocytic vesicle	2	0.0536897	EGFR, AP2A2	118	6	12782	36.1073	1	0.305594	52.2372
GOTERM_CC_FAT	GO:0000118~histone deacetylase complex	3	0.0540454	TAL1, HDAC3, SIN3A	118	41	12782	7.926	1	0.301885	52.4771
GOTERM_CC_FAT	GO:0005730~nucleolus	12	0.0547244	XPO1, TAF1, NBN, CDKN2A, SIN3A, EP300, SP1, TP53, CTCF, WWTR1, ABL1, DDX5	118	698	12782	1.86227	1	0.29983	52.9318
GOTERM_CC_FAT	GO:0046930~pore complex	4	0.0564465	XPO1, NUP214, SEH1L, NUP37	118	95	12782	4.56093	1	0.302652	54.0671
GOTERM_CC_FAT	GO:0030424~axon	5	0.0581599	ACTB, AR, HTT, L1CAM, TGFB2	118	159	12782	3.40635	1	0.305326	55.1715
GOTERM_CC_FAT	GO:0005905~coated pit	3	0.0612663	EGFR, AP2A2, AP2M1	118	44	12782	7.38559	1	0.313989	57.1113
GOTERM_CC_FAT	GO:0009898~internal side of plasma membrane	7	0.0700975	AP2A2, KRAS, PIP5K1C, RHOD, SPTA1, RHOF, AP2M1	118	316	12782	2.39954	1	0.346147	62.21
GOTERM_CC_FAT	GO:0009897~external side of plasma membrane	5	0.0707133	MUC21, GPC6, L1CAM, ITGB3, ITGA4	118	170	12782	3.18594	1	0.343384	62.5438
GOTERM_CC_FAT	GO:0030669~clathrin-coated endocytic vesicle membrane	2	0.0709432	EGFR, AP2A2	118	8	12782	27.0805	1	0.33917	62.6676
GOTERM_CC_FAT	GO:0030863~cortical cytoskeleton	3	0.0739753	ACTB, SPTBN2, SPTA1	118	49	12782	6.63196	1	0.346096	64.2665
GOTERM_CC_FAT	GO:0000123~histone acetyltransferase complex	3	0.076611	ACTB, EP300, KAT2B	118	50	12782	6.49932	1	0.351234	65.6046
GOTERM_CC_FAT	GO:0019897~extrinsic to plasma membrane	3	0.076611	GNB1, GNAS, CTNNB1	118	50	12782	6.49932	1	0.351234	65.6046
GOTERM_CC_FAT	GO:0008091~spectrin	2	0.0794527	SPTBN2, SPTA1	118	9	12782	24.0716	1	0.356948	66.9952
GOTERM_CC_FAT	GO:0016234~inclusion body	2	0.0878848	NBN, HTT	118	10	12782	21.6644	1	0.382545	70.8214
GOTERM_CC_FAT	GO:0031080~Nup107-160 complex	2	0.0878848	SEH1L, NUP37	118	10	12782	21.6644	1	0.382545	70.8214
GOTERM_CC_FAT	GO:0031091~platelet alpha granule	3	0.0930188	ITGB3, EGF, TGFB2	118	56	12782	5.80297	1	0.395323	72.9454
GOTERM_CC_FAT	GO:0045334~clathrin-coated endocytic vesicle	2	0.0962404	EGFR, AP2A2	118	11	12782	19.6949	1	0.401127	74.2043
GOTERM_CC_FAT	GO:0030529~ribonucleoprotein complex	9	0.0999377	ACTB, XPO1, RBM8A, UBC, FAU, UBB, DDX5, BRCA1, RPS27A	118	515	12782	1.89301	1	0.408285	75.582
GOTERM_CC_FAT	GO:0009986~cell surface	7	0.0999574	STX4, ACVRL1, MUC21, GPC6, L1CAM, ITGB3, ITGA4	118	348	12782	2.17889	1	0.40332	75.5892
GOTERM_MF_FAT	GO:0019899~enzyme binding	26	5.66384e-11	BCAR1, AURKA, RAB3IP, CTNNB1, WNT2, TAL1, CDKN2A, MAP3K1, PRKACA, RASA1, PIK3R1, ACTB, EGFR, STX4, KAT2B, RELA, YWHAB, TP53, PRKCE, YWHAE, PPP1CB, BRCA1, TRADD, HDAC3, SP1, RAP1A	131	523	12983	4.92692	1.89172e-08	1.89172e-08	7.69242e-08
GOTERM_MF_FAT	GO:0008134~transcription factor binding	25	2.2554e-10	NBN, E2F4, CTCF, NFKB2, ZEB1, ATF2, CTNNB1, SIN3A, CDKN2A, SMARCD2, TAF1, KAT2B, HTT, LDB1, RELA, TP53, YWHAB, TLE1, WWTR1, DDX5, BRCA1, HDAC3, EP300, ETS1, MED17	131	513	12983	4.82977	7.53302e-08	3.76651e-08	3.06319e-07
GOTERM_MF_FAT	GO:0030528~transcription regulator activity	42	1.06656e-09	E2F4, SOX2, STAT5B, PAX6, NFKB1, CTCF, NFKB2, ZEB1, ATF1, ATF2, CTNNB1, TAL1, SIN3A, CDKN2A, SMARCD2, JUND, EED, RARB, RPS27A, NFATC1, TAF1, AR, ESRRA, KAT2B, HTT, LDB1, RELA, YWHAB, SMAD4, TP53, TLE1, DDX5, WWTR1, BRCA1, SREBF2, HDAC3, EP300, SP1, ETS1, MED17, UBC, UBB	131	1512	12983	2.75297	3.56232e-07	1.18744e-07	1.44857e-06
GOTERM_MF_FAT	GO:0003712~transcription cofactor activity	19	2.10869e-08	TAF1, KAT2B, HTT, LDB1, YWHAB, TLE1, CTCF, NFKB2, ZEB1, WWTR1, DDX5, BRCA1, CTNNB1, ATF2, HDAC3, EP300, SIN3A, SMARCD2, MED17	131	363	12983	5.18741	7.04301e-06	1.76076e-06	2.86395e-05
GOTERM_MF_FAT	GO:0004672~protein kinase activity	22	5.86236e-07	EGFR, POLR2G, TAF1, ACVRL1, MET, MAPK11, AURKA, PRKCE, SRC, TGFB2, WNT2, TYK2, PRKACG, CSNK1D, PLK1, MAP3K1, PIK3C3, ZAP70, MAPK8, PRKACA, ABL1, YES1	131	606	12983	3.59794	0.000195784	3.91598e-05	0.0007962
GOTERM_MF_FAT	GO:0010843~promoter binding	8	1.49627e-06	TAL1, TAF1, SP1, SMAD4, TP53, NFKB1, CTCF, CTNNB1	131	57	12983	13.9097	0.000499631	8.32891e-05	0.00203216
GOTERM_MF_FAT	GO:0043565~sequence-specific DNA binding	21	2.44514e-06	TAF1, AR, ESRRA, RELA, SOX2, STAT5B, TP53, SMAD4, PAX6, CTCF, NFKB1, ZEB1, ATF1, CTNNB1, ATF2, TAL1, SP1, ETS1, JUND, RARB, NFATC1	131	607	12983	3.42874	0.000816343	0.000116661	0.00332084
GOTERM_MF_FAT	GO:0016563~transcription activator activity	17	3.29252e-06	TAF1, AR, KAT2B, SMAD4, CTCF, NFKB2, ZEB1, WWTR1, BRCA1, CTNNB1, ATF2, EP300, SMARCD2, SP1, MED17, RARB, NFATC1	131	410	12983	4.10931	0.0010991	0.000137454	0.00447169
GOTERM_MF_FAT	GO:0003677~DNA binding	46	3.81095e-06	NBN, E2F4, SOX2, STAT5B, PAX6, NFKB1, CTCF, NFKB2, ZEB1, ATF1, ATF2, CTNNB1, TAL1, SIN3A, CDKN2A, ZNF429, JUND, ZNF302, RARB, ZNF266, NFATC1, ZNF595, EGFR, TAF1, ESRRA, AR, LDB1, RELA, DDB1, ZNF621, TP53, SMAD4, ZNF160, ZNF25, POLR3A, ZNF626, BRCA1, SREBF2, ZNF629, HDAC3, EP300, ZNF672, SP1, ETS1, ZNF761, ABL1	131	2331	12983	1.95578	0.00127205	0.000141419	0.00517576
GOTERM_MF_FAT	GO:0032403~protein complex binding	12	4.26437e-06	UQCRC2, ACVRL1, RELA, COL3A1, ITGB6, YWHAB, L1CAM, PRKACA, ITGB3, ACTN3, PIK3R1, TRADD	131	196	12983	6.06777	0.00142329	0.00014242	0.00579155
GOTERM_MF_FAT	GO:0042826~histone deacetylase binding	6	1.28468e-05	TAL1, HDAC3, KAT2B, SP1, YWHAB, YWHAE	131	31	12983	19.182	0.00428165	0.000390001	0.0174466
GOTERM_MF_FAT	GO:0003700~transcription factor activity	25	3.23749e-05	E2F4, SOX2, STAT5B, PAX6, CTCF, NFKB1, ZEB1, NFKB2, ATF1, CTNNB1, ATF2, TAL1, CDKN2A, JUND, RARB, NFATC1, AR, ESRRA, RELA, TP53, SMAD4, SREBF2, EP300, SP1, ETS1	131	975	12983	2.5412	0.0107552	0.000900711	0.0439615
GOTERM_MF_FAT	GO:0003713~transcription coactivator activity	11	5.71657e-05	TAF1, EP300, KAT2B, SMARCD2, MED17, NFKB2, ZEB1, WWTR1, BRCA1, CTNNB1, ATF2	131	214	12983	5.09428	0.0189128	0.00146768	0.0776124
GOTERM_MF_FAT	GO:0042802~identical protein binding	19	6.73284e-05	EGFR, BMP4, RELA, LDB1, SMAD4, L1CAM, NFKB1, ITGB3, ACTN3, ITGA4, WWTR1, BRCA1, TGFB2, TRADD, SP1, MAP3K1, EED, GNAS, PRNP	131	640	12983	2.94224	0.0222374	0.00160503	0.0914041
GOTERM_MF_FAT	GO:0019900~kinase binding	10	7.75191e-05	WNT2, ACTB, CDKN2A, MAP3K1, RELA, BCAR1, PRKACA, PPP1CB, CTNNB1, TRADD	131	179	12983	5.5367	0.02556	0.00172467	0.105232
GOTERM_MF_FAT	GO:0003714~transcription corepressor activity	9	0.000102873	HDAC3, SIN3A, HTT, LDB1, YWHAB, TLE1, CTCF, ZEB1, WWTR1	131	145	12983	6.15146	0.0337777	0.00214528	0.139628
GOTERM_MF_FAT	GO:0004715~non-membrane spanning protein tyrosine kinase activity	5	0.000729548	TYK2, ZAP70, ABL1, YES1, SRC	131	41	12983	12.0862	0.216323	0.0142364	0.98631
GOTERM_MF_FAT	GO:0004674~protein serine/threonine kinase activity	13	0.00126324	EGFR, PRKACG, TAF1, ACVRL1, CSNK1D, PLK1, MAP3K1, MAPK11, MAPK8, PRKACA, AURKA, PRKCE, TGFB2	131	430	12983	2.99625	0.34439	0.023182	1.70212
GOTERM_MF_FAT	GO:0016564~transcription repressor activity	11	0.0012808	HDAC3, SIN3A, HTT, LDB1, YWHAB, EED, TLE1, NFKB1, CTCF, ZEB1, WWTR1	131	316	12983	3.44992	0.34823	0.0222777	1.72559
GOTERM_MF_FAT	GO:0004713~protein tyrosine kinase activity	8	0.00139438	EGFR, WNT2, TYK2, MET, ZAP70, ABL1, YES1, SRC	131	166	12983	4.77623	0.372524	0.0230331	1.87728
GOTERM_MF_FAT	GO:0019904~protein domain specific binding	11	0.00180747	ESRRA, KRAS, E2F4, LDB1, NCK1, BCAR1, ARR3, YWHAB, YWHAE, SRC, TRADD	131	331	12983	3.29358	0.453511	0.0283634	2.42712
GOTERM_MF_FAT	GO:0032555~purine ribonucleotide binding	32	0.0020296	ACVRL1, PIP5K1C, AURKA, SRC, PRKACG, KRAS, MAP3K1, PIK3C3, DYNC2H1, ZAP70, PIK3CA, PRKACA, RHOD, YES1, RHOF, EGFR, ACTB, TAF1, KIF5A, MET, TP53, MAPK11, PRKCE, DDX5, TYK2, CSNK1D, PLK1, RAP1A, RHOT2, MAPK8, GNAS, ABL1	131	1836	12983	1.72735	0.492661	0.0303735	2.7216
GOTERM_MF_FAT	GO:0032553~ribonucleotide binding	32	0.0020296	ACVRL1, PIP5K1C, AURKA, SRC, PRKACG, KRAS, MAP3K1, PIK3C3, DYNC2H1, ZAP70, PIK3CA, PRKACA, RHOD, YES1, RHOF, EGFR, ACTB, TAF1, KIF5A, MET, TP53, MAPK11, PRKCE, DDX5, TYK2, CSNK1D, PLK1, RAP1A, RHOT2, MAPK8, GNAS, ABL1	131	1836	12983	1.72735	0.492661	0.0303735	2.7216
GOTERM_MF_FAT	GO:0051219~phosphoprotein binding	4	0.00240693	ARR3, YWHAB, ZAP70, YWHAE	131	27	12983	14.6825	0.55286	0.0343897	3.21996
GOTERM_MF_FAT	GO:0005178~integrin binding	5	0.00285448	COL3A1, ITGB6, L1CAM, ITGB3, ACTN3	131	59	12983	8.39889	0.615095	0.0390007	3.80799
GOTERM_MF_FAT	GO:0003690~double-stranded DNA binding	6	0.00287884	EGFR, SP1, STAT5B, TP53, ZEB1, CTNNB1	131	97	12983	6.13032	0.618223	0.0377844	3.8399
GOTERM_MF_FAT	GO:0008022~protein C-terminus binding	7	0.00292383	EP300, SP1, YWHAB, ABL1, SRC, CTNNB1, SREBF2	131	141	12983	4.9202	0.623933	0.0369163	3.89881
GOTERM_MF_FAT	GO:0046983~protein dimerization activity	14	0.00304729	EGFR, BMP4, AR, LDB1, TP53, SMAD4, NFKB1, ACTN3, WWTR1, ATF1, TGFB2, ATF2, SP1, JUND	131	542	12983	2.55996	0.63917	0.0370499	4.0603
GOTERM_MF_FAT	GO:0043566~structure-specific DNA binding	7	0.00335828	EGFR, SP1, STAT5B, TP53, CTCF, ZEB1, CTNNB1	131	145	12983	4.78447	0.674878	0.0393325	4.46597
GOTERM_MF_FAT	GO:0019901~protein kinase binding	7	0.00359274	ACTB, CDKN2A, MAP3K1, RELA, BCAR1, PRKACA, PPP1CB	131	147	12983	4.71937	0.699448	0.0406055	4.77075
GOTERM_MF_FAT	GO:0003682~chromatin binding	7	0.00396698	SOX2, TP53, TLE1, CTCF, ZEB1, CTNNB1, SREBF2	131	150	12983	4.62499	0.734889	0.0432886	5.25538
GOTERM_MF_FAT	GO:0017076~purine nucleotide binding	32	0.00400575	ACVRL1, PIP5K1C, AURKA, SRC, PRKACG, KRAS, MAP3K1, PIK3C3, DYNC2H1, ZAP70, PIK3CA, PRKACA, RHOD, YES1, RHOF, EGFR, ACTB, TAF1, KIF5A, MET, TP53, MAPK11, PRKCE, DDX5, TYK2, CSNK1D, PLK1, RAP1A, RHOT2, MAPK8, GNAS, ABL1	131	1918	12983	1.6535	0.738313	0.0423236	5.30546
GOTERM_MF_FAT	GO:0001882~nucleoside binding	28	0.00466671	ACVRL1, PIP5K1C, AURKA, SRC, PRKACG, KRAS, MAP3K1, PIK3C3, DYNC2H1, ZAP70, PIK3CA, PRKACA, YES1, EGFR, ACTB, TAF1, KIF5A, MET, TP53, POLR3A, MAPK11, PRKCE, DDX5, TYK2, CSNK1D, PLK1, MAPK8, ABL1	131	1612	12983	1.72146	0.790353	0.0476501	6.15538
GOTERM_MF_FAT	GO:0005524~ATP binding	26	0.00575855	ACVRL1, PIP5K1C, AURKA, SRC, PRKACG, MAP3K1, PIK3C3, DYNC2H1, ZAP70, PIK3CA, PRKACA, YES1, EGFR, ACTB, TAF1, KIF5A, MET, TP53, MAPK11, PRKCE, DDX5, TYK2, CSNK1D, PLK1, MAPK8, ABL1	131	1477	12983	1.7446	0.854694	0.0567765	7.54393
GOTERM_MF_FAT	GO:0045309~protein phosphorylated amino acid binding	3	0.00614917	YWHAB, ZAP70, YWHAE	131	12	12983	24.7767	0.872567	0.0587938	8.03605
GOTERM_MF_FAT	GO:0032559~adenyl ribonucleotide binding	26	0.00682366	ACVRL1, PIP5K1C, AURKA, SRC, PRKACG, MAP3K1, PIK3C3, DYNC2H1, ZAP70, PIK3CA, PRKACA, YES1, EGFR, ACTB, TAF1, KIF5A, MET, TP53, MAPK11, PRKCE, DDX5, TYK2, CSNK1D, PLK1, MAPK8, ABL1	131	1497	12983	1.7213	0.898421	0.0632515	8.8801
GOTERM_MF_FAT	GO:0019903~protein phosphatase binding	4	0.0068922	EGFR, BCAR1, PIK3R1, CTNNB1	131	39	12983	10.1648	0.900735	0.0621504	8.96548
GOTERM_MF_FAT	GO:0001883~purine nucleoside binding	27	0.00825116	ACVRL1, PIP5K1C, AURKA, SRC, PRKACG, KRAS, MAP3K1, PIK3C3, DYNC2H1, ZAP70, PIK3CA, PRKACA, YES1, EGFR, ACTB, TAF1, KIF5A, MET, TP53, MAPK11, PRKCE, DDX5, TYK2, CSNK1D, PLK1, MAPK8, ABL1	131	1601	12983	1.67138	0.93717	0.072064	10.6429
GOTERM_MF_FAT	GO:0019902~phosphatase binding	4	0.00963294	EGFR, BCAR1, PIK3R1, CTNNB1	131	44	12983	9.00972	0.960561	0.0815602	12.319
GOTERM_MF_FAT	GO:0046332~SMAD binding	4	0.0108826	ACVRL1, COL3A1, SMAD4, CTNNB1	131	46	12983	8.61799	0.974131	0.089454	13.8098
GOTERM_MF_FAT	GO:0051427~hormone receptor binding	5	0.0117178	TYK2, MED17, STAT5B, BRCA1, CTNNB1	131	88	12983	5.63107	0.98049	0.0937329	14.793
GOTERM_MF_FAT	GO:0030554~adenyl nucleotide binding	26	0.0128574	ACVRL1, PIP5K1C, AURKA, SRC, PRKACG, MAP3K1, PIK3C3, DYNC2H1, ZAP70, PIK3CA, PRKACA, YES1, EGFR, ACTB, TAF1, KIF5A, MET, TP53, MAPK11, PRKCE, DDX5, TYK2, CSNK1D, PLK1, MAPK8, ABL1	131	1577	12983	1.63398	0.98673	0.100053	16.1178
GOTERM_MF_FAT	GO:0000166~nucleotide binding	33	0.0210762	ACVRL1, PIP5K1C, AURKA, SRC, PRKACG, KRAS, RBM8A, MAP3K1, PIK3C3, DYNC2H1, ZAP70, PIK3CA, PRKACA, RHOD, YES1, RHOF, EGFR, ACTB, TAF1, KIF5A, MET, TP53, MAPK11, PRKCE, DDX5, TYK2, CSNK1D, PLK1, RAP1A, RHOT2, MAPK8, GNAS, ABL1	131	2245	12983	1.4568	0.999187	0.155827	25.1219
GOTERM_MF_FAT	GO:0001727~lipid kinase activity	3	0.0338682	PIK3C3, PIK3CA, PIP5K1C	131	29	12983	10.2524	0.99999	0.234807	37.3718
GOTERM_MF_FAT	GO:0003702~RNA polymerase II transcription factor activity	7	0.0360173	SP1, ETS1, RELA, MED17, JUND, ATF2, SREBF2	131	244	12983	2.84323	0.999995	0.243043	39.2376
GOTERM_MF_FAT	GO:0050815~phosphoserine binding	2	0.0394593	YWHAB, YWHAE	131	4	12983	49.5534	0.999999	0.2583	42.119
GOTERM_MF_FAT	GO:0035257~nuclear hormone receptor binding	4	0.0419922	MED17, STAT5B, BRCA1, CTNNB1	131	77	12983	5.14841	0.999999	0.267643	44.1579
GOTERM_MF_FAT	GO:0042803~protein homodimerization activity	8	0.0506879	BMP4, SP1, LDB1, SMAD4, NFKB1, ACTN3, WWTR1, TGFB2	131	334	12983	2.37382	1	0.309029	50.6624
GOTERM_MF_FAT	GO:0004428~inositol or phosphatidylinositol kinase activity	3	0.0527689	PIK3C3, PIK3CA, PIP5K1C	131	37	12983	8.03569	1	0.314239	52.1113
GOTERM_MF_FAT	GO:0035258~steroid hormone receptor binding	3	0.0553445	STAT5B, BRCA1, CTNNB1	131	38	12983	7.82423	1	0.321647	53.8498
GOTERM_MF_FAT	GO:0004468~lysine N-acetyltransferase activity	3	0.0553445	TAF1, EP300, KAT2B	131	38	12983	7.82423	1	0.321647	53.8498
GOTERM_MF_FAT	GO:0004402~histone acetyltransferase activity	3	0.0553445	TAF1, EP300, KAT2B	131	38	12983	7.82423	1	0.321647	53.8498
GOTERM_MF_FAT	GO:0016909~SAP kinase activity	2	0.0586056	MAPK11, MAPK8	131	6	12983	33.0356	1	0.331972	55.9672
GOTERM_MF_FAT	GO:0003924~GTPase activity	6	0.0608971	KRAS, GNB1, RAP1A, GNAS, RHOD, RHOF	131	211	12983	2.8182	1	0.337329	57.4008
GOTERM_MF_FAT	GO:0019207~kinase regulator activity	4	0.0665126	CDKN2A, PRKACA, EGF, PIK3R1	131	93	12983	4.26266	1	0.357306	60.7333
GOTERM_MF_FAT	GO:0004691~cAMP-dependent protein kinase activity	2	0.0680362	PRKACG, PRKACA	131	7	12983	28.3162	1	0.35856	61.5948
GOTERM_MF_FAT	GO:0030145~manganese ion binding	5	0.0689251	PPP1CA, ACVRL1, PIK3C3, ABL1, PPP1CB	131	154	12983	3.21776	1	0.357069	62.0894
GOTERM_MF_FAT	GO:0003707~steroid hormone receptor activity	3	0.0863077	AR, ESRRA, RARB	131	49	12983	6.06777	1	0.421972	70.6505
GOTERM_MF_FAT	GO:0004690~cyclic nucleotide-dependent protein kinase activity	2	0.0866171	PRKACG, PRKACA	131	9	12983	22.0237	1	0.417464	70.7852
GOTERM_MF_FAT	GO:0050998~nitric-oxide synthase binding	2	0.0866171	WNT2, ACTB	131	9	12983	22.0237	1	0.417464	70.7852
GOTERM_MF_FAT	GO:0003684~damaged DNA binding	3	0.089335	NBN, DDB1, BRCA1	131	50	12983	5.94641	1	0.422096	71.9441
GOTERM_MF_FAT	GO:0051020~GTPase binding	4	0.09617	STX4, RAP1A, RASA1, RAB3IP	131	109	12983	3.63695	1	0.441375	74.6728
BBID	51.CD40_and_EBV	4	0.00278327	NFKB1, MAPK8, TRAF3, TRADD	18	7	358	11.3651	0.115413	0.115413	2.57389
BBID	77.IkBa_Kinase_JNK_MEKK1	3	0.0387762	MAP3K1, NFKB1, MAPK8	18	7	358	8.52381	0.8245	0.581072	30.9267
BBID	99.NF-kB_activation	4	0.0400412	RELA, TP53, NFKB1, TRADD	18	17	358	4.67974	0.834379	0.450832	31.7724
BIOCARTA	h_egfPathway:EGF Signaling Pathway	7	0.000903259	EGFR, MAP3K1, PIK3CA, MAPK8, EGF, RASA1, PIK3R1	68	26	1437	5.68948	0.158526	0.158526	1.11781
BIOCARTA	h_atmPathway:ATM Signaling Pathway	6	0.00170508	NBN, TP53, NFKB1, MAPK8, ABL1, BRCA1	68	20	1437	6.33971	0.278157	0.150387	2.10045
BIOCARTA	h_RELAPathway:Acetylation and Deacetylation of RelA in The Nucleus	5	0.00224707	HDAC3, EP300, RELA, NFKB1, TRADD	68	13	1437	8.12783	0.349279	0.133441	2.75958
BIOCARTA	h_keratinocytePathway:Keratinocyte Differentiation	7	0.00695193	EGFR, SP1, ETS1, MAP3K1, NFKB1, MAPK8, EGF	68	38	1437	3.8928	0.736171	0.283311	8.31211
BIOCARTA	h_cblPathway:CBL mediated ligand-induced downregulation of EGF receptors	4	0.0122187	EGFR, MET, EGF, SRC	68	11	1437	7.68449	0.904454	0.374766	14.181
BIOCARTA	h_tcrPathway:T Cell Receptor Signaling Pathway	6	0.0184175	MAP3K1, ZAP70, NFKB1, MAPK8, RASA1, NFATC1	68	34	1437	3.72924	0.971291	0.446646	20.6451
BIOCARTA	h_cxcr4Pathway:CXCR4 Signaling Pathway	5	0.0195543	GNB1, BCAR1, PIK3CA, NFKB1, PIK3R1	68	23	1437	4.59399	0.976991	0.416575	21.7807
BIOCARTA	h_nthiPathway:NFkB activation by Nontypeable Hemophilus influenzae	5	0.022657	EP300, RELA, SMAD4, NFKB1, MAPK11	68	24	1437	4.40257	0.98744	0.421408	24.8047
BIOCARTA	h_stressPathway:TNF/Stress Related Signaling	5	0.022657	MAP3K1, NFKB1, MAPK8, ATF1, TRADD	68	24	1437	4.40257	0.98744	0.421408	24.8047
BIOCARTA	h_gsPathway:Activation of cAMP-dependent protein kinase, PKA	3	0.0284517	GNB1, GNAS, PRKACA	68	6	1437	10.5662	0.995966	0.45804	30.1664
BIOCARTA	h_spryPathway:Sprouty regulation of tyrosine kinase signals	4	0.0294762	EGFR, EGF, RASA1, SRC	68	15	1437	5.63529	0.996702	0.435299	31.0769
BIOCARTA	h_At1rPathway:Angiotensin II mediated activation of JNK Pathway via Pyk2 dependent signaling	5	0.0336949	EGFR, MAP3K1, MAPK8, SRC, ATF2	68	27	1437	3.9134	0.998565	0.44852	34.7124
BIOCARTA	h_41bbPathway:The 4-1BB-dependent immune response	4	0.04122	MAP3K1, NFKB1, MAPK8, ATF2	68	17	1437	4.97232	0.999678	0.488287	40.7628
BIOCARTA	h_CSKPathway:Activation of Csk by cAMP-dependent Protein Kinase Inhibits Signaling through the T Cell Receptor	4	0.04122	HLA-DRB1, GNB1, ZAP70, GNAS	68	17	1437	4.97232	0.999678	0.488287	40.7628
BIOCARTA	h_pcafpathway:The information-processing pathway at the IFN-beta enhancer	3	0.0499988	KAT2B, NFKB1, ATF2	68	8	1437	7.92463	0.999944	0.52933	47.1674
BIOCARTA	h_ctcfPathway:CTCF: First Multivalent Nuclear Factor	4	0.0625817	CDKN2A, SMAD4, TP53, CTCF	68	20	1437	4.22647	0.999996	0.585913	55.2422
BIOCARTA	h_metPathway:Signaling of Hepatocyte Growth Factor Receptor	5	0.0698308	MET, RAP1A, MAPK8, RASA1, SRC	68	34	1437	3.1077	0.999999	0.602178	59.3623
BIOCARTA	h_ceramidePathway:Ceramide Signaling Pathway	4	0.0706489	MAP3K1, NFKB1, MAPK8, TRADD	68	21	1437	4.02521	0.999999	0.58299	59.8047
BIOCARTA	h_nfkbPathway:NF-kB Signaling Pathway	4	0.0791624	MAP3K1, RELA, NFKB1, TRADD	68	22	1437	3.84225	1	0.604099	64.1526
BIOCARTA	h_g2Pathway:Cell Cycle: G2/M Checkpoint	4	0.0881036	EP300, PLK1, TP53, BRCA1	68	23	1437	3.67519	1	0.624182	68.2499
BIOCARTA	h_akap95Pathway:AKAP95 role in mitosis and chromosome dynamics	3	0.0897843	PPP1CA, PRKACA, DDX5	68	11	1437	5.76337	1	0.611588	68.9702
BIOCARTA	h_egfr_smrtePathway:Map Kinase Inactivation of SMRT Corepressor	3	0.0897843	EGFR, MAP3K1, EGF	68	11	1437	5.76337	1	0.611588	68.9702
BIOCARTA	h_cell2cellPathway:Cell to Cell Adhesion Signaling	3	0.0897843	BCAR1, SRC, CTNNB1	68	11	1437	5.76337	1	0.611588	68.9702
BIOCARTA	h_RacCycDPathway:Influence of Ras and Rho proteins on G1 to S Transition	4	0.0974531	RELA, PIK3CA, NFKB1, PIK3R1	68	24	1437	3.52206	1	0.624391	72.0701
BIOCARTA	h_p53hypoxiaPathway:Hypoxia and p53 in the Cardiovascular system	4	0.0974531	TAF1, EP300, TP53, MAPK8	68	24	1437	3.52206	1	0.624391	72.0701
KEGG_PATHWAY	hsa05200:Pathways in cancer	25	4.29736e-09	STAT5B, NFKB1, NFKB2, CTNNB1, TGFB2, WNT2, CDKN2A, KRAS, PIK3CA, RARB, EGF, PIK3R1, TRAF3, EGFR, BMP4, DVL3, AR, RELA, MET, TP53, SMAD4, EP300, ETS1, MAPK8, ABL1	97	328	5085	3.99563	4.5552e-07	4.5552e-07	4.82207e-06
KEGG_PATHWAY	hsa04510:Focal adhesion	19	2.34317e-08	EGFR, ACTB, BCAR1, COL3A1, MET, PIP5K1C, ITGB3, ACTN3, ITGA4, PPP1CB, SRC, CTNNB1, PPP1CA, ITGB6, PIK3CA, RAP1A, MAPK8, EGF, PIK3R1	97	201	5085	4.95538	2.48376e-06	1.24188e-06	2.62928e-05
KEGG_PATHWAY	hsa05212:Pancreatic cancer	12	7.10564e-08	EGFR, CDKN2A, KRAS, RELA, SMAD4, TP53, PIK3CA, NFKB1, MAPK8, EGF, PIK3R1, TGFB2	97	72	5085	8.73711	7.53195e-06	2.51066e-06	7.97325e-05
KEGG_PATHWAY	hsa05220:Chronic myeloid leukemia	11	1.07811e-06	CDKN2A, KRAS, RELA, STAT5B, SMAD4, TP53, PIK3CA, NFKB1, ABL1, PIK3R1, TGFB2	97	75	5085	7.68866	0.000114274	2.85696e-05	0.00120975
KEGG_PATHWAY	hsa04722:Neurotrophin signaling pathway	13	2.85477e-06	RELA, YWHAB, TP53, MAPK11, NFKB1, YWHAE, KRAS, MAP3K1, PIK3CA, RAP1A, MAPK8, ABL1, PIK3R1	97	124	5085	5.49593	0.00030256	6.05193e-05	0.00320329
KEGG_PATHWAY	hsa05210:Colorectal cancer	11	3.12161e-06	EGFR, DVL3, KRAS, MET, SMAD4, TP53, PIK3CA, MAPK8, PIK3R1, CTNNB1, TGFB2	97	84	5085	6.86487	0.000330836	5.51469e-05	0.0035027
KEGG_PATHWAY	hsa05215:Prostate cancer	11	5.31858e-06	EGFR, AR, EP300, KRAS, RELA, TP53, PIK3CA, NFKB1, EGF, PIK3R1, CTNNB1	97	89	5085	6.47921	0.000563612	8.05355e-05	0.00596783
KEGG_PATHWAY	hsa04010:MAPK signaling pathway	18	7.68254e-06	EGFR, RELA, TP53, MAPK11, NFKB1, NFKB2, CACNA1S, TGFB2, ATF2, PRKACG, KRAS, MAP3K1, JUND, RAP1A, MAPK8, PRKACA, EGF, RASA1	97	267	5085	3.53411	0.000814021	0.000101789	0.00862025
KEGG_PATHWAY	hsa04520:Adherens junction	10	1.16803e-05	EGFR, ACTB, EP300, MET, SMAD4, CTNND1, ACTN3, YES1, SRC, CTNNB1	97	77	5085	6.80814	0.00123735	0.000137559	0.0131057
KEGG_PATHWAY	hsa04912:GnRH signaling pathway	11	1.27336e-05	EGFR, PRKACG, PLCB3, KRAS, MAP3K1, GNAS, MAPK11, MAPK8, PRKACA, CACNA1S, SRC	97	98	5085	5.88418	0.00134886	0.000134967	0.0142874
KEGG_PATHWAY	hsa04012:ErbB signaling pathway	10	3.17892e-05	EGFR, KRAS, NCK1, STAT5B, PIK3CA, MAPK8, EGF, ABL1, SRC, PIK3R1	97	87	5085	6.0256	0.00336403	0.00030629	0.0356649
KEGG_PATHWAY	hsa05223:Non-small cell lung cancer	8	5.88605e-05	EGFR, CDKN2A, KRAS, TP53, PIK3CA, RARB, EGF, PIK3R1	97	54	5085	7.76632	0.00621998	0.000519815	0.0660277
KEGG_PATHWAY	hsa04110:Cell cycle	11	0.000105905	RAD21, CDKN2A, EP300, E2F4, PLK1, YWHAB, SMAD4, TP53, ABL1, YWHAE, TGFB2	97	125	5085	4.6132	0.0111638	0.000863208	0.118772
KEGG_PATHWAY	hsa04810:Regulation of actin cytoskeleton	14	0.000172217	EGFR, ACTB, PPP1CA, KRAS, BCAR1, ITGB6, PIK3CA, PIP5K1C, ITGB3, ACTN3, ITGA4, EGF, PPP1CB, PIK3R1	97	215	5085	3.41357	0.0180909	0.00130319	0.193075
KEGG_PATHWAY	hsa04062:Chemokine signaling pathway	13	0.000179025	RELA, BCAR1, STAT5B, NFKB1, PRKACG, PLCB3, KRAS, GNB1, PIK3CA, RAP1A, GNB4, PRKACA, PIK3R1	97	187	5085	3.64436	0.0187994	0.00126443	0.200701
KEGG_PATHWAY	hsa04914:Progesterone-mediated oocyte maturation	9	0.00019039	PRKACG, KRAS, PLK1, PIK3CA, MAPK11, MAPK8, PRKACA, PPP1CB, PIK3R1	97	86	5085	5.48609	0.019981	0.00126066	0.213429
KEGG_PATHWAY	hsa04540:Gap junction	9	0.000241923	EGFR, PRKACG, PLCB3, KRAS, CSNK1D, GNAS, PRKACA, EGF, SRC	97	89	5085	5.30117	0.0253208	0.0015075	0.271127
KEGG_PATHWAY	hsa04720:Long-term potentiation	8	0.000259805	PRKACG, PPP1CA, PLCB3, EP300, KRAS, RAP1A, PRKACA, PPP1CB	97	68	5085	6.16737	0.0271671	0.00152899	0.291141
KEGG_PATHWAY	hsa05414:Dilated cardiomyopathy	9	0.000304386	PRKACG, ACTB, ITGB6, GNAS, PRKACA, ITGB3, ITGA4, CACNA1S, TGFB2	97	92	5085	5.12831	0.0317547	0.00169697	0.341021
KEGG_PATHWAY	hsa05211:Renal cell carcinoma	8	0.000311546	EP300, KRAS, ETS1, MET, RAP1A, PIK3CA, PIK3R1, TGFB2	97	70	5085	5.99116	0.0324895	0.00165009	0.34903
KEGG_PATHWAY	hsa05218:Melanoma	8	0.000340354	EGFR, CDKN2A, KRAS, MET, TP53, PIK3CA, EGF, PIK3R1	97	71	5085	5.90678	0.0354404	0.0017168	0.381249
KEGG_PATHWAY	hsa04622:RIG-I-like receptor signaling pathway	8	0.000340354	MAVS, MAP3K1, RELA, NFKB1, MAPK11, MAPK8, TRAF3, TRADD	97	71	5085	5.90678	0.0354404	0.0017168	0.381249
KEGG_PATHWAY	hsa04670:Leukocyte transendothelial migration	10	0.000342283	ACTB, BCAR1, CTNND1, RAP1A, PIK3CA, MAPK11, ACTN3, ITGA4, PIK3R1, CTNNB1	97	118	5085	4.4426	0.0356376	0.0016481	0.383405
KEGG_PATHWAY	hsa05213:Endometrial cancer	7	0.000390945	EGFR, KRAS, TP53, PIK3CA, EGF, PIK3R1, CTNNB1	97	52	5085	7.0569	0.0406011	0.00180048	0.437805
KEGG_PATHWAY	hsa04310:Wnt signaling pathway	11	0.000498863	WNT2, PRKACG, DVL3, PLCB3, EP300, SMAD4, TP53, MAPK8, PRKACA, CTNNB1, NFATC1	97	151	5085	3.81887	0.0515181	0.00220143	0.55835
KEGG_PATHWAY	hsa04916:Melanogenesis	9	0.000502419	WNT2, PRKACG, DVL3, PLCB3, EP300, KRAS, GNAS, PRKACA, CTNNB1	97	99	5085	4.7657	0.0518758	0.00212852	0.56232
KEGG_PATHWAY	hsa04660:T cell receptor signaling pathway	9	0.000898963	KRAS, RELA, NCK1, ZAP70, PIK3CA, NFKB1, MAPK11, PIK3R1, NFATC1	97	108	5085	4.36856	0.0909298	0.00365994	1.00411
KEGG_PATHWAY	hsa04114:Oocyte meiosis	9	0.00101444	PRKACG, PPP1CA, AR, PLK1, YWHAB, PRKACA, AURKA, PPP1CB, YWHAE	97	110	5085	4.28913	0.102	0.0039767	1.13242
KEGG_PATHWAY	hsa05214:Glioma	7	0.00110431	EGFR, CDKN2A, KRAS, TP53, PIK3CA, EGF, PIK3R1	97	63	5085	5.82474	0.110523	0.00417418	1.23218
KEGG_PATHWAY	hsa04210:Apoptosis	8	0.00117003	PRKACG, RELA, TP53, PIK3CA, NFKB1, PRKACA, PIK3R1, TRADD	97	87	5085	4.82048	0.116705	0.00427004	1.30508
KEGG_PATHWAY	hsa05120:Epithelial cell signaling in Helicobacter pylori infection	7	0.00164927	EGFR, RELA, MET, NFKB1, MAPK11, MAPK8, SRC	97	68	5085	5.39645	0.160515	0.00581525	1.83513
KEGG_PATHWAY	hsa05412:Arrhythmogenic right ventricular cardiomyopathy (ARVC)	7	0.00291904	ACTB, ITGB6, ITGB3, ACTN3, ITGA4, CACNA1S, CTNNB1	97	76	5085	4.8284	0.266458	0.00994604	3.22703
KEGG_PATHWAY	hsa05221:Acute myeloid leukemia	6	0.00449086	KRAS, RELA, STAT5B, PIK3CA, NFKB1, PIK3R1	97	58	5085	5.42304	0.379422	0.0147989	4.92513
KEGG_PATHWAY	hsa05222:Small cell lung cancer	7	0.00481045	RELA, TP53, PIK3CA, NFKB1, RARB, PIK3R1, TRAF3	97	84	5085	4.36856	0.400188	0.0153697	5.26706
KEGG_PATHWAY	hsa04270:Vascular smooth muscle contraction	8	0.00494969	PRKACG, PPP1CA, PLCB3, GNAS, PRKACA, PRKCE, PPP1CB, CACNA1S	97	112	5085	3.74448	0.409018	0.0153506	5.41568
KEGG_PATHWAY	hsa04350:TGF-beta signaling pathway	7	0.00571209	BMP4, ACVRL1, EP300, E2F4, SP1, SMAD4, TGFB2	97	87	5085	4.21792	0.455135	0.0171995	6.22569
KEGG_PATHWAY	hsa05016:Huntington's disease	10	0.00653036	UQCRC2, POLR2G, PLCB3, AP2A2, SIN3A, EP300, SP1, HTT, TP53, AP2M1	97	180	5085	2.91237	0.50067	0.0191065	7.08802
KEGG_PATHWAY	hsa05219:Bladder cancer	5	0.00771337	EGFR, CDKN2A, KRAS, TP53, EGF	97	42	5085	6.2408	0.559915	0.0219392	8.32197
KEGG_PATHWAY	hsa04360:Axon guidance	8	0.0105404	KRAS, NCK1, MET, L1CAM, RHOD, ABL1, RASA1, NFATC1	97	129	5085	3.25102	0.674765	0.0291255	11.2105
KEGG_PATHWAY	hsa04620:Toll-like receptor signaling pathway	7	0.0116155	RELA, PIK3CA, NFKB1, MAPK11, MAPK8, PIK3R1, TRAF3	97	101	5085	3.63326	0.710166	0.0312562	12.287
KEGG_PATHWAY	hsa04662:B cell receptor signaling pathway	6	0.0131648	KRAS, RELA, PIK3CA, NFKB1, PIK3R1, NFATC1	97	75	5085	4.19381	0.754567	0.0345088	13.8175
KEGG_PATHWAY	hsa04370:VEGF signaling pathway	6	0.0131648	KRAS, PIK3CA, MAPK11, SRC, PIK3R1, NFATC1	97	75	5085	4.19381	0.754567	0.0345088	13.8175
KEGG_PATHWAY	hsa04910:Insulin signaling pathway	8	0.0133264	PRKACG, PPP1CA, KRAS, PIK3CA, MAPK8, PRKACA, PPP1CB, PIK3R1	97	135	5085	3.10653	0.758791	0.0340905	13.9757
KEGG_PATHWAY	hsa04664:Fc epsilon RI signaling pathway	6	0.0154085	KRAS, PIK3CA, MAPK11, MAPK8, PRKCE, PIK3R1	97	78	5085	4.03251	0.807183	0.0384328	15.9909
KEGG_PATHWAY	hsa05217:Basal cell carcinoma	5	0.0195244	WNT2, BMP4, DVL3, TP53, CTNNB1	97	55	5085	4.7657	0.87632	0.0474436	19.8484
KEGG_PATHWAY	hsa04340:Hedgehog signaling pathway	5	0.0207296	WNT2, BMP4, PRKACG, CSNK1D, PRKACA	97	56	5085	4.6806	0.891438	0.0492123	20.9471
KEGG_PATHWAY	hsa05410:Hypertrophic cardiomyopathy (HCM)	6	0.0216062	ACTB, ITGB6, ITGB3, ITGA4, CACNA1S, TGFB2	97	85	5085	3.70042	0.90127	0.0501513	21.7375
KEGG_PATHWAY	hsa04530:Tight junction	7	0.0402027	ACTB, KRAS, ACTN3, YES1, PRKCE, SRC, CTNNB1	97	134	5085	2.7385	0.987087	0.0902219	36.899
KEGG_PATHWAY	hsa04070:Phosphatidylinositol signaling system	5	0.0503611	PLCB3, PIK3C3, PIK3CA, PIP5K1C, PIK3R1	97	74	5085	3.54207	0.99582	0.110006	44.0006
KEGG_PATHWAY	hsa04930:Type II diabetes mellitus	4	0.0582144	PIK3CA, MAPK8, PRKCE, PIK3R1	97	47	5085	4.4615	0.998267	0.124054	48.983
KEGG_PATHWAY	hsa04742:Taste transduction	4	0.0742472	PRKACG, GNB1, GNAS, PRKACA	97	52	5085	4.03251	0.999719	0.153709	57.9234
KEGG_PATHWAY	hsa04320:Dorso-ventral axis formation	3	0.0799265	EGFR, KRAS, ETS1	97	25	5085	6.29072	0.999854	0.161885	60.7308
KEGG_PATHWAY	hsa00562:Inositol phosphate metabolism	4	0.0811556	PLCB3, PIK3C3, PIK3CA, PIP5K1C	97	54	5085	3.88316	0.999873	0.161311	61.3155
KEGG_PATHWAY	hsa04623:Cytosolic DNA-sensing pathway	4	0.0847113	MAVS, RELA, NFKB1, POLR3A	97	55	5085	3.81256	0.999916	0.165094	62.9624
KEGG_PATHWAY	hsa05110:Vibrio cholerae infection	4	0.0883329	PRKACG, ACTB, GNAS, PRKACA	97	56	5085	3.74448	0.999945	0.168863	64.574
KEGG_PATHWAY	hsa05130:Pathogenic Escherichia coli infection	4	0.0920191	ACTB, NCK1, ABL1, CTNNB1	97	57	5085	3.67878	0.999964	0.172618	66.1485

## Sheet: S6 Table
Supplementary Table 6. Functional Annotation about biomarker in BRCA using DAVID
Category	Term	Count	PValue	Genes	List Total	Pop Hits	Pop Total	Fold Enrichment	Bonferroni	Benjamini	FDR
OMIM_DISEASE	Colorectal cancer	4	0.000570407	EP300, TP53, PIK3CA, APC	54	12	3671	22.6605	0.0950266	0.0950266	0.69705
OMIM_DISEASE	Gastric cancer, somatic	3	0.00410082	ERBB2, PIK3CA, APC	54	7	3671	29.1349	0.512819	0.302016	4.91296
OMIM_DISEASE	Osteosarcoma	2	0.0427016	TP53, RB1	54	3	3671	45.321	0.999518	0.92158	41.4335
OMIM_DISEASE	Hepatocellular carcinoma, somatic	2	0.0427016	CASP8, PIK3CA	54	3	3671	45.321	0.999518	0.92158	41.4335
OMIM_DISEASE	Ovarian cancer, somatic	2	0.0565339	ERBB2, PIK3CA	54	4	3671	33.9907	0.999962	0.921607	51.0044
OMIM_DISEASE	Breast cancer	2	0.0968647	TP53, PIK3CA	54	7	3671	19.4233	1	0.971729	71.3219
GOTERM_BP_FAT	GO:0010604~positive regulation of macromolecule metabolic process	44	3.4345e-18	PSMB10, NCBP1, PPARG, BMPR2, NFKBIA, CTCF, NFYB, ZEB1, TCF7L2, TGFB1, FOS, PTK2B, SMARCD3, GATA4, PSMD1, PSMD2, BCL3, CD4, PSMD7, APC, TAF1, IL2RB, EPAS1, FOXA1, TP53, RB1, JUNB, PSMA1, PSMD14, PSMC6, EP300, NCOA2, PSME1, NCOA3, PSMD12, ETS1, PSMD11, JUN, SMARCC1, UBC, IRF4, TBL1X, SMARCA2, UBA52	147	857	13528	4.72485	6.60798e-15	6.60798e-15	5.87829e-15
GOTERM_BP_FAT	GO:0044092~negative regulation of molecular function	25	1.44965e-13	PSMB10, GNAI2, PPARG, NFKBIA, PDPK1, PAK2, PSMD1, PSMD2, PSMD7, BUB3, APC, TP53, RB1, FLNA, PSMA1, PSMD14, PSMC6, YWHAG, CDKN1B, PSMD12, PSME1, PSMD11, UBC, UBA52, CALM1	147	334	13528	6.88826	2.78971e-10	1.39485e-10	2.48168e-10
GOTERM_BP_FAT	GO:0043086~negative regulation of catalytic activity	23	2.19133e-13	PSMB10, GNAI2, PPARG, TP53, RB1, FLNA, PSMA1, YWHAG, PSMC6, PSMD14, PDPK1, CDKN1B, PSME1, PAK2, PSMD12, PSMD11, PSMD1, UBC, PSMD2, PSMD7, UBA52, BUB3, APC	147	277	13528	7.64125	4.2166e-10	1.40553e-10	3.751e-10
GOTERM_BP_FAT	GO:0051247~positive regulation of protein metabolic process	21	1.52876e-12	PSMB10, TAF1, BMPR2, NFKBIA, TGFB1, PSMA1, PSMC6, PSMD14, EP300, PSME1, PSMD12, PTK2B, PSMD11, PSMD1, UBC, PSMD2, BCL3, CD4, PSMD7, UBA52, APC	147	243	13528	7.95297	2.94137e-09	7.35342e-10	2.61656e-09
GOTERM_BP_FAT	GO:0031400~negative regulation of protein modification process	16	2.40324e-12	PSMB10, YWHAB, TGFB1, PSMA1, PSMC6, PSMD14, PSMD12, PSME1, PSMD11, JUN, PSMD1, UBC, PSMD2, PSMD7, UBA52, BUB3	147	119	13528	12.3734	4.62374e-09	9.24747e-10	4.11317e-09
GOTERM_BP_FAT	GO:0051436~negative regulation of ubiquitin-protein ligase activity during mitotic cell cycle	13	3.90155e-12	PSMB10, PSMA1, PSMC6, PSMD14, PSMD12, PSME1, PSMD11, PSMD1, PSMD2, UBC, PSMD7, BUB3, UBA52	147	65	13528	18.4054	7.50657e-09	1.2511e-09	6.67766e-09
GOTERM_BP_FAT	GO:0031145~anaphase-promoting complex-dependent proteasomal ubiquitin-dependent protein catabolic process	13	3.90155e-12	PSMB10, PSMA1, PSMC6, PSMD14, PSMD12, PSME1, PSMD11, PSMD1, PSMD2, UBC, PSMD7, BUB3, UBA52	147	65	13528	18.4054	7.50657e-09	1.2511e-09	6.67766e-09
GOTERM_BP_FAT	GO:0051352~negative regulation of ligase activity	13	5.70315e-12	PSMB10, PSMA1, PSMC6, PSMD14, PSMD12, PSME1, PSMD11, PSMD1, PSMD2, UBC, PSMD7, BUB3, UBA52	147	67	13528	17.856	1.09728e-08	1.56754e-09	9.7611e-09
GOTERM_BP_FAT	GO:0051444~negative regulation of ubiquitin-protein ligase activity	13	5.70315e-12	PSMB10, PSMA1, PSMC6, PSMD14, PSMD12, PSME1, PSMD11, PSMD1, PSMD2, UBC, PSMD7, BUB3, UBA52	147	67	13528	17.856	1.09728e-08	1.56754e-09	9.7611e-09
GOTERM_BP_FAT	GO:0032270~positive regulation of cellular protein metabolic process	20	6.79771e-12	PSMB10, TAF1, BMPR2, NFKBIA, TGFB1, PSMA1, PSMC6, PSMD14, EP300, PSME1, PSMD12, PTK2B, PSMD11, PSMD1, UBC, PSMD2, BCL3, CD4, PSMD7, UBA52	147	233	13528	7.89933	1.30787e-08	1.63484e-09	1.16345e-08
GOTERM_BP_FAT	GO:0051254~positive regulation of RNA metabolic process	27	8.97535e-12	NCBP1, PPARG, NFKBIA, NFYB, CTCF, ZEB1, TCF7L2, TGFB1, FOS, SMARCD3, GATA4, BCL3, TAF1, EPAS1, FOXA1, TP53, RB1, JUNB, NCOA2, EP300, NCOA3, ETS1, JUN, SMARCC1, IRF4, TBL1X, SMARCA2	147	481	13528	5.16577	1.72686e-08	1.91874e-09	1.53617e-08
GOTERM_BP_FAT	GO:0000278~mitotic cell cycle	24	9.87654e-12	PSMB10, TAF1, E2F4, NEK2, RB1, ACVR1B, PSMA1, CUL5, PSMC6, PSMD14, CDKN1B, PSME1, PSMD12, PSMD11, PSMD1, UBC, PSMD2, PAFAH1B1, DYNC1H1, PSMD7, UBA52, BUB3, NFATC1, APC	147	370	13528	5.96933	1.90025e-08	1.90025e-09	1.69041e-08
GOTERM_BP_FAT	GO:0051439~regulation of ubiquitin-protein ligase activity during mitotic cell cycle	13	1.17355e-11	PSMB10, PSMA1, PSMC6, PSMD14, PSMD12, PSME1, PSMD11, PSMD1, PSMD2, UBC, PSMD7, BUB3, UBA52	147	71	13528	16.8501	2.25791e-08	2.05265e-09	2.00858e-08
GOTERM_BP_FAT	GO:0051248~negative regulation of protein metabolic process	18	1.66069e-11	PSMB10, YWHAB, GRIN2A, FLNA, TGFB1, PSMA1, PSMC6, PSMD14, PSME1, PSMD12, PSMD11, JUN, PSMD1, UBC, PSMD2, PSMD7, UBA52, BUB3	147	187	13528	8.85823	3.19517e-08	2.66265e-09	2.84235e-08
GOTERM_BP_FAT	GO:0031397~negative regulation of protein ubiquitination	13	1.95673e-11	PSMB10, PSMA1, PSMC6, PSMD14, PSMD12, PSME1, PSMD11, PSMD1, PSMD2, UBC, PSMD7, BUB3, UBA52	147	74	13528	16.1669	3.76476e-08	2.89597e-09	3.34904e-08
GOTERM_BP_FAT	GO:0010628~positive regulation of gene expression	29	1.96157e-11	PPARG, NFKBIA, NFYB, CTCF, ZEB1, TCF7L2, TGFB1, FOS, SMARCD3, GATA4, BCL3, TAF1, IL2RB, EPAS1, FOXA1, TP53, RB1, JUNB, NCOA2, EP300, NCOA3, ETS1, JUN, SMARCC1, UBC, IRF4, TBL1X, SMARCA2, UBA52	147	581	13528	4.59344	3.77405e-08	2.69575e-09	3.3573e-08
GOTERM_BP_FAT	GO:0044093~positive regulation of molecular function	29	2.40028e-11	PSMB10, GNAI2, ERBB2, TGFB1, PDPK1, PTK2B, GAB1, PSMD1, PSMD2, CD4, PSMD7, PIK3CB, YWHAB, TP53, PTPN11, PSMA1, PSMD14, PSMC6, EP300, PSMD12, NCOA3, PSME1, PSMD11, GNB1, UBC, GNAS, IRF4, UBA52, CALM1	147	586	13528	4.55425	4.61814e-08	3.07876e-09	4.10818e-08
GOTERM_BP_FAT	GO:0031328~positive regulation of cellular biosynthetic process	31	3.61898e-11	PPARG, NFKBIA, CTCF, NFYB, ZEB1, TCF7L2, TGFB1, FOS, SMARCD3, PTK2B, GATA4, BCL3, CD4, TAF1, HSP90AA1, EPAS1, FOXA1, TP53, RB1, JUNB, NCOA2, EP300, NCOA3, ETS1, JUN, SMARCC1, UBC, IRF4, TBL1X, SMARCA2, UBA52	147	685	13528	4.16474	6.96292e-08	4.35183e-09	6.19404e-08
GOTERM_BP_FAT	GO:0051438~regulation of ubiquitin-protein ligase activity	13	3.73277e-11	PSMB10, PSMA1, PSMC6, PSMD14, PSMD12, PSME1, PSMD11, PSMD1, PSMD2, UBC, PSMD7, BUB3, UBA52	147	78	13528	15.3379	7.18185e-08	4.22462e-09	6.3888e-08
GOTERM_BP_FAT	GO:0032268~regulation of cellular protein metabolic process	26	4.03051e-11	PSMB10, NCBP1, BMPR2, NFKBIA, TGFB1, PTK2B, PSMD1, GAB1, PSMD2, BCL3, CD4, PSMD7, BUB3, TAF1, YWHAB, EIF4G1, PSMA1, PSMD14, PSMC6, EP300, PSMD12, PSME1, PSMD11, JUN, UBC, UBA52	147	474	13528	5.04791	7.7547e-08	4.30817e-09	6.89839e-08
GOTERM_BP_FAT	GO:0010605~negative regulation of macromolecule metabolic process	32	4.03065e-11	PSMB10, BCLAF1, PPARG, CTCF, ZEB1, TGFB1, PSMD1, PSMD2, BCL3, PSMD7, BUB3, FOXA1, YWHAB, GRIN2A, TP53, RB1, ATR, FLNA, PSMA1, PSMD14, PSMC6, NCOA2, CDKN1B, PSME1, PSMD12, PSMD11, JUN, RPS14, UBC, TBL1X, SMARCA2, UBA52	147	734	13528	4.01209	7.75498e-08	4.08157e-09	6.89864e-08
GOTERM_BP_FAT	GO:0051173~positive regulation of nitrogen compound metabolic process	30	4.18152e-11	NCBP1, PPARG, NFKBIA, NFYB, CTCF, ZEB1, TCF7L2, TGFB1, FOS, SMARCD3, GATA4, BCL3, TAF1, HSP90AA1, EPAS1, FOXA1, TP53, RB1, JUNB, NCOA2, EP300, NCOA3, ETS1, JUN, SMARCC1, UBC, IRF4, TBL1X, SMARCA2, UBA52	147	644	13528	4.28698	8.04523e-08	4.02261e-09	7.15683e-08
GOTERM_BP_FAT	GO:0045893~positive regulation of transcription, DNA-dependent	26	4.61408e-11	PPARG, NFKBIA, NFYB, CTCF, ZEB1, TCF7L2, TGFB1, FOS, SMARCD3, GATA4, BCL3, TAF1, EPAS1, FOXA1, TP53, RB1, JUNB, NCOA2, EP300, NCOA3, ETS1, SMARCC1, JUN, IRF4, TBL1X, SMARCA2	147	477	13528	5.01616	8.87748e-08	4.22737e-09	7.89719e-08
GOTERM_BP_FAT	GO:0009891~positive regulation of biosynthetic process	31	5.17261e-11	PPARG, NFKBIA, CTCF, NFYB, ZEB1, TCF7L2, TGFB1, FOS, SMARCD3, PTK2B, GATA4, BCL3, CD4, TAF1, HSP90AA1, EPAS1, FOXA1, TP53, RB1, JUNB, NCOA2, EP300, NCOA3, ETS1, JUN, SMARCC1, UBC, IRF4, TBL1X, SMARCA2, UBA52	147	695	13528	4.10481	9.95209e-08	4.52368e-09	8.85314e-08
GOTERM_BP_FAT	GO:0045941~positive regulation of transcription	28	5.51821e-11	PPARG, NFKBIA, NFYB, CTCF, ZEB1, TCF7L2, TGFB1, FOS, SMARCD3, GATA4, BCL3, TAF1, EPAS1, FOXA1, TP53, RB1, JUNB, NCOA2, EP300, NCOA3, ETS1, JUN, SMARCC1, UBC, IRF4, TBL1X, SMARCA2, UBA52	147	564	13528	4.56873	1.0617e-07	4.6161e-09	9.44465e-08
GOTERM_BP_FAT	GO:0022402~cell cycle process	28	5.7443e-11	PSMB10, E2F4, NEK2, TCF7L2, TGFB1, ACVR1B, CUL5, PSMD1, PSMD2, PAFAH1B1, DYNC1H1, PSMD7, BUB3, NFATC1, APC, TAF1, TP53, RB1, PSMA1, PSMD14, PSMC6, CDKN1B, PSMD12, PSME1, PSMD11, GSK3B, UBC, UBA52	147	565	13528	4.56064	1.1052e-07	4.60502e-09	9.83162e-08
GOTERM_BP_FAT	GO:0051340~regulation of ligase activity	13	5.91308e-11	PSMB10, PSMA1, PSMC6, PSMD14, PSMD12, PSME1, PSMD11, PSMD1, PSMD2, UBC, PSMD7, BUB3, UBA52	147	81	13528	14.7698	1.13768e-07	4.55071e-09	1.01205e-07
GOTERM_BP_FAT	GO:0010557~positive regulation of macromolecule biosynthetic process	30	6.05002e-11	PPARG, NFKBIA, CTCF, NFYB, ZEB1, TCF7L2, TGFB1, FOS, SMARCD3, PTK2B, GATA4, BCL3, CD4, TAF1, EPAS1, FOXA1, TP53, RB1, JUNB, NCOA2, EP300, NCOA3, ETS1, JUN, SMARCC1, UBC, IRF4, TBL1X, SMARCA2, UBA52	147	654	13528	4.22143	1.16402e-07	4.47701e-09	1.03549e-07
GOTERM_BP_FAT	GO:0010498~proteasomal protein catabolic process	14	6.45545e-11	PSMB10, PSMA1, PSMC6, PSMD14, PSMD12, PSME1, PSMD11, PSMD1, UBC, PSMD2, TBL1X, PSMD7, UBA52, BUB3	147	102	13528	12.6312	1.24203e-07	4.6001e-09	1.10488e-07
GOTERM_BP_FAT	GO:0043161~proteasomal ubiquitin-dependent protein catabolic process	14	6.45545e-11	PSMB10, PSMA1, PSMC6, PSMD14, PSMD12, PSME1, PSMD11, PSMD1, UBC, PSMD2, TBL1X, PSMD7, UBA52, BUB3	147	102	13528	12.6312	1.24203e-07	4.6001e-09	1.10488e-07
GOTERM_BP_FAT	GO:0045935~positive regulation of nucleobase, nucleoside, nucleotide and nucleic acid metabolic process	29	1.04011e-10	NCBP1, PPARG, NFKBIA, NFYB, CTCF, ZEB1, TCF7L2, TGFB1, FOS, SMARCD3, GATA4, BCL3, TAF1, EPAS1, FOXA1, TP53, RB1, JUNB, NCOA2, EP300, NCOA3, ETS1, JUN, SMARCC1, UBC, IRF4, TBL1X, SMARCA2, UBA52	147	624	13528	4.27691	2.00117e-07	7.14704e-09	1.78019e-07
GOTERM_BP_FAT	GO:0051437~positive regulation of ubiquitin-protein ligase activity during mitotic cell cycle	12	1.43309e-10	PSMB10, PSMA1, PSMD14, PSMC6, PSMD12, PSME1, PSMD11, PSMD1, UBC, PSMD2, PSMD7, UBA52	147	68	13528	16.2401	2.75727e-07	9.50783e-09	2.4528e-07
GOTERM_BP_FAT	GO:0051443~positive regulation of ubiquitin-protein ligase activity	12	1.98588e-10	PSMB10, PSMA1, PSMD14, PSMC6, PSMD12, PSME1, PSMD11, PSMD1, UBC, PSMD2, PSMD7, UBA52	147	70	13528	15.7761	3.82082e-07	1.27361e-08	3.39891e-07
GOTERM_BP_FAT	GO:0051351~positive regulation of ligase activity	12	3.17694e-10	PSMB10, PSMA1, PSMD14, PSMC6, PSMD12, PSME1, PSMD11, PSMD1, UBC, PSMD2, PSMD7, UBA52	147	73	13528	15.1278	6.11244e-07	1.97175e-08	5.43747e-07
GOTERM_BP_FAT	GO:0042981~regulation of apoptosis	32	3.91189e-10	TRAF1, YWHAZ, BCLAF1, MMP9, ERBB2, BCAR1, NFKBIA, CDH1, COL2A1, TCF7L2, TGFB1, BTK, ACVR1B, CUL5, CASP8, BCL3, PIK3CA, APC, IL2RB, CD3G, HTT, YWHAB, GRIN2A, TP53, ACTN2, TRADD, CDKN1B, ETS1, JUN, GSK3B, UBC, UBA52	147	804	13528	3.66277	7.52648e-07	2.35202e-08	6.69537e-07
GOTERM_BP_FAT	GO:0031399~regulation of protein modification process	20	4.02995e-10	PSMB10, YWHAB, BMPR2, TGFB1, PSMA1, PSMC6, PSMD14, PSME1, PSMD12, PTK2B, PSMD11, JUN, GAB1, PSMD1, UBC, PSMD2, CD4, PSMD7, UBA52, BUB3	147	295	13528	6.23913	7.75362e-07	2.34958e-08	6.89743e-07
GOTERM_BP_FAT	GO:0043067~regulation of programmed cell death	32	4.98869e-10	TRAF1, YWHAZ, BCLAF1, MMP9, ERBB2, BCAR1, NFKBIA, CDH1, COL2A1, TCF7L2, TGFB1, BTK, ACVR1B, CUL5, CASP8, BCL3, PIK3CA, APC, IL2RB, CD3G, HTT, YWHAB, GRIN2A, TP53, ACTN2, TRADD, CDKN1B, ETS1, JUN, GSK3B, UBC, UBA52	147	812	13528	3.62669	9.59823e-07	2.82301e-08	8.53835e-07
GOTERM_BP_FAT	GO:0010941~regulation of cell death	32	5.46048e-10	TRAF1, YWHAZ, BCLAF1, MMP9, ERBB2, BCAR1, NFKBIA, CDH1, COL2A1, TCF7L2, TGFB1, BTK, ACVR1B, CUL5, CASP8, BCL3, PIK3CA, APC, IL2RB, CD3G, HTT, YWHAB, GRIN2A, TP53, ACTN2, TRADD, CDKN1B, ETS1, JUN, GSK3B, UBC, UBA52	147	815	13528	3.61334	1.0506e-06	3.0017e-08	9.34585e-07
GOTERM_BP_FAT	GO:0031396~regulation of protein ubiquitination	13	7.37365e-10	PSMB10, PSMA1, PSMC6, PSMD14, PSMD12, PSME1, PSMD11, PSMD1, PSMD2, UBC, PSMD7, BUB3, UBA52	147	100	13528	11.9635	1.41869e-06	3.9408e-08	1.26203e-06
GOTERM_BP_FAT	GO:0007049~cell cycle	31	7.45147e-10	PSMB10, E2F4, NEK2, TCF7L2, TGFB1, ACVR1B, CUL5, PSMD1, PSMD2, PAFAH1B1, DYNC1H1, PSMD7, BUB3, NFATC1, APC, TAF1, TP53, RB1, ATR, PSMA1, PSMD14, PSMC6, CDKN1B, EP300, PSME1, PSMD12, PSMD11, GSK3B, UBC, UBA52, CALM1	147	776	13528	3.67634	1.43366e-06	3.87476e-08	1.27535e-06
GOTERM_BP_FAT	GO:0032269~negative regulation of cellular protein metabolic process	16	9.40079e-10	PSMB10, YWHAB, TGFB1, PSMA1, PSMC6, PSMD14, PSMD12, PSME1, PSMD11, JUN, PSMD1, UBC, PSMD2, PSMD7, UBA52, BUB3	147	180	13528	8.1802	1.80871e-06	4.75977e-08	1.60899e-06
GOTERM_BP_FAT	GO:0042493~response to drug	17	1.4253e-09	YWHAZ, ERBB4, ERBB2, PPARG, GRIN2A, TP53, CDH1, RPS6KB1, CDH3, TGFB1, JUNB, FOS, EP300, PTK2B, JUN, GNAS, APC	147	216	13528	7.24288	2.74227e-06	7.03147e-08	2.43946e-06
GOTERM_BP_FAT	GO:0031398~positive regulation of protein ubiquitination	12	1.4987e-09	PSMB10, PSMA1, PSMD14, PSMC6, PSMD12, PSME1, PSMD11, PSMD1, UBC, PSMD2, PSMD7, UBA52	147	84	13528	13.1467	2.88349e-06	7.20873e-08	2.56508e-06
GOTERM_BP_FAT	GO:0043085~positive regulation of catalytic activity	25	1.54705e-09	PSMB10, GNAI2, ERBB2, TGFB1, PDPK1, PTK2B, PSMD1, GAB1, PSMD2, CD4, PSMD7, PIK3CB, YWHAB, TP53, PTPN11, PSMA1, PSMD14, PSMC6, PSMD12, PSME1, PSMD11, GNB1, UBC, GNAS, UBA52	147	520	13528	4.42439	2.97651e-06	7.2598e-08	2.64784e-06
GOTERM_BP_FAT	GO:0045944~positive regulation of transcription from RNA polymerase II promoter	21	3.01605e-09	TAF1, EPAS1, PPARG, FOXA1, TP53, NFKBIA, RB1, ZEB1, TCF7L2, JUNB, TGFB1, FOS, NCOA2, EP300, ETS1, JUN, GATA4, BCL3, IRF4, TBL1X, SMARCA2	147	371	13528	5.20909	5.80287e-06	1.38164e-07	5.1621e-06
GOTERM_BP_FAT	GO:0043933~macromolecular complex subunit organization	28	8.65814e-09	TRAF1, NCBP1, NUP98, CTCF, CDH1, POLR2C, PXN, TGFB1, SF3B3, POLR2B, PAK2, PTK2B, CASP8, HIST3H3, APC, NUP133, TAF1, IL2RB, CD3G, HSP90AA1, YWHAB, TP53, ACTN2, FLNA, RPS14, SNRNP200, SMARCA5, H3F3A	147	710	13528	3.62924	1.66581e-05	3.87401e-07	1.48188e-05
GOTERM_BP_FAT	GO:0031401~positive regulation of protein modification process	15	1.4006e-08	PSMB10, BMPR2, TGFB1, PSMA1, PSMC6, PSMD14, PSME1, PSMD12, PSMD11, PSMD1, UBC, PSMD2, CD4, PSMD7, UBA52	147	187	13528	7.38186	2.69471e-05	6.12442e-07	2.39718e-05
GOTERM_BP_FAT	GO:0006357~regulation of transcription from RNA polymerase II promoter	28	1.42694e-08	E2F4, PPARG, NFKBIA, ZEB1, TCF7L2, TGFB1, FOS, TAL1, SMARCD3, GATA4, BCL3, TAF1, EPAS1, FOXA1, TP53, RB1, JUNB, NCOA2, EP300, ETS1, SMARCC1, RPS14, JUN, SMARCA5, IRF4, TBL1X, CRK, SMARCA2	147	727	13528	3.54438	2.74539e-05	6.10096e-07	2.44227e-05
GOTERM_BP_FAT	GO:0065003~macromolecular complex assembly	26	4.1945e-08	TRAF1, NCBP1, NUP98, CDH1, POLR2C, PXN, TGFB1, SF3B3, POLR2B, PAK2, PTK2B, CASP8, HIST3H3, APC, TAF1, IL2RB, CD3G, HSP90AA1, YWHAB, TP53, ACTN2, FLNA, RPS14, SNRNP200, SMARCA5, H3F3A	147	665	13528	3.59806	8.06989e-05	1.75439e-06	7.17906e-05
GOTERM_BP_FAT	GO:0010033~response to organic substance	27	4.99132e-08	ERBB4, ERBB2, BCAR1, PPARG, NFKBIA, CDH1, RPS6KB1, TGFB1, FOS, PDPK1, PTK2B, CASP8, GAB1, CD4, HSPA8, HSP90AA1, ACTA1, GRIN2A, JUNB, PTPN11, SDC1, EP300, GNB1, JUN, GNAS, GNB3, PARP1	147	721	13528	3.44623	9.60284e-05	2.04325e-06	8.54285e-05
GOTERM_BP_FAT	GO:0006511~ubiquitin-dependent protein catabolic process	16	5.27434e-08	PSMB10, DDB1, PSMA1, CUL5, PSMC6, PSMD14, PSME1, PSMD12, PSMD11, PSMD1, UBC, PSMD2, TBL1X, PSMD7, UBA52, BUB3	147	242	13528	6.08444	0.000101473	2.11413e-06	9.02726e-05
GOTERM_BP_FAT	GO:0009719~response to endogenous stimulus	20	7.18433e-08	ERBB4, ACTA1, BCAR1, ERBB2, PPARG, GRIN2A, RPS6KB1, JUNB, TGFB1, PTPN11, FOS, SDC1, PDPK1, EP300, GNB1, PTK2B, GAB1, GNAS, GNB3, PARP1	147	405	13528	4.54455	0.000138217	2.82095e-06	0.000122963
GOTERM_BP_FAT	GO:0009725~response to hormone stimulus	19	8.38567e-08	ERBB4, ACTA1, BCAR1, ERBB2, PPARG, RPS6KB1, JUNB, TGFB1, PTPN11, FOS, SDC1, PDPK1, EP300, GNB1, PTK2B, GAB1, GNAS, GNB3, PARP1	147	367	13528	4.76435	0.000161327	3.2268e-06	0.000143524
GOTERM_BP_FAT	GO:0042592~homeostatic process	27	1.12187e-07	E2F4, ERBB4, ERBB2, PPARG, COL2A1, TCF7L2, TGFB1, TAL1, CUL5, RAC2, PTK2B, DMD, APC, EPAS1, PIK3CB, HTT, FOXA1, GRIN2A, TP53, RB1, PTPN11, PRKCB, EP300, GNB1, JUN, RPS14, PARP1	147	751	13528	3.30857	0.000215825	4.2323e-06	0.000192013
GOTERM_BP_FAT	GO:0040008~regulation of growth	18	1.56231e-07	BCAR1, PPARG, TP53, RPS6KB1, RB1, CSPG5, TGFB1, PTPN11, ACVR1B, EP300, CDKN1B, PAK2, PTK2B, GATA4, UBC, PIK3CA, PARP1, UBA52	147	341	13528	4.85774	0.000300543	5.78052e-06	0.000267395
GOTERM_BP_FAT	GO:0032870~cellular response to hormone stimulus	12	1.93999e-07	FOS, PDPK1, GNB1, BCAR1, GAB1, PPARG, GNAS, RPS6KB1, GNB3, PARP1, JUNB, PTPN11	147	133	13528	8.30321	0.000373185	7.04251e-06	0.000332037
GOTERM_BP_FAT	GO:0032583~regulation of gene-specific transcription	12	2.09414e-07	TAL1, TAF1, CDKN1B, ETS1, GATA4, PPARG, TP53, NFKBIA, IRF4, TBL1X, TCF7L2, SMARCA2	147	134	13528	8.24124	0.000402832	7.46133e-06	0.000358421
GOTERM_BP_FAT	GO:0051094~positive regulation of developmental process	16	3.21538e-07	FOXA1, PPARG, BMPR2, RPS6KB1, RB1, JUNB, TGFB1, TRADD, ACVR1B, TAL1, ETS1, JUN, GATA4, GNAS, IL2RG, APC	147	278	13528	5.29653	0.000618448	1.12479e-05	0.000550325
GOTERM_BP_FAT	GO:0006461~protein complex assembly	21	4.88932e-07	TRAF1, TAF1, IL2RB, NUP98, HSP90AA1, CD3G, YWHAB, TP53, CDH1, ACTN2, POLR2C, POLR2B, PXN, SF3B3, FLNA, TGFB1, PAK2, PTK2B, CASP8, SMARCA5, APC	147	505	13528	3.82687	0.000940263	1.67982e-05	0.000836825
GOTERM_BP_FAT	GO:0070271~protein complex biogenesis	21	4.88932e-07	TRAF1, TAF1, IL2RB, NUP98, HSP90AA1, CD3G, YWHAB, TP53, CDH1, ACTN2, POLR2C, POLR2B, PXN, SF3B3, FLNA, TGFB1, PAK2, PTK2B, CASP8, SMARCA5, APC	147	505	13528	3.82687	0.000940263	1.67982e-05	0.000836825
GOTERM_BP_FAT	GO:0046907~intracellular transport	24	5.52853e-07	NUP133, NCBP1, NUP98, YWHAZ, HSP90AA1, NUP160, HTT, MYH2, YWHAB, TP53, NFKBIA, CSPG5, CLTC, FLNA, TGFB1, YWHAG, ARF1, JUN, GSK3B, BCL3, GNAS, PAFAH1B1, HSPA8, SH3GL2	147	657	13528	3.36172	0.00106312	1.86611e-05	0.000946228
GOTERM_BP_FAT	GO:0051726~regulation of cell cycle	17	5.61021e-07	NEK2, DDB1, TP53, CTCF, RB1, ATR, JUNB, TGFB1, PTPN11, CSNK2A2, CDKN1B, ETS1, JUN, HSPA8, BUB3, APC, DLG1	147	331	13528	4.72647	0.00107882	1.86102e-05	0.000960206
GOTERM_BP_FAT	GO:0006468~protein amino acid phosphorylation	24	7.1898e-07	TAF1, ERBB4, GNAI2, PIK3CB, NEK2, HCK, ERBB2, BMPR2, RPS6KB1, ATR, TGFB1, BTK, PRKCB, PTPN11, CSNK2A2, TYK2, ACVR1B, PDPK1, PAK2, PTK2B, GSK3B, GAB1, PIK3CA, AKT3	147	667	13528	3.31132	0.00138236	2.34458e-05	0.00123056
GOTERM_BP_FAT	GO:0010551~regulation of specific transcription from RNA polymerase II promoter	10	7.56859e-07	TAL1, TAF1, ETS1, PPARG, TP53, NFKBIA, IRF4, TBL1X, TCF7L2, SMARCA2	147	94	13528	9.79013	0.00145514	2.42696e-05	0.00129539
GOTERM_BP_FAT	GO:0043065~positive regulation of apoptosis	19	8.68665e-07	BCLAF1, HTT, MMP9, YWHAB, GRIN2A, TP53, TGFB1, BTK, TRADD, ACVR1B, CUL5, CDKN1B, ETS1, JUN, CASP8, UBC, BCL3, UBA52, APC	147	430	13528	4.06632	0.00166992	2.73982e-05	0.00148675
GOTERM_BP_FAT	GO:0043068~positive regulation of programmed cell death	19	9.60203e-07	BCLAF1, HTT, MMP9, YWHAB, GRIN2A, TP53, TGFB1, BTK, TRADD, ACVR1B, CUL5, CDKN1B, ETS1, JUN, CASP8, UBC, BCL3, UBA52, APC	147	433	13528	4.03815	0.00184573	2.97968e-05	0.00164342
GOTERM_BP_FAT	GO:0010942~positive regulation of cell death	19	1.02601e-06	BCLAF1, HTT, MMP9, YWHAB, GRIN2A, TP53, TGFB1, BTK, TRADD, ACVR1B, CUL5, CDKN1B, ETS1, JUN, CASP8, UBC, BCL3, UBA52, APC	147	435	13528	4.01958	0.0019721	3.13336e-05	0.00175605
GOTERM_BP_FAT	GO:0010552~positive regulation of specific transcription from RNA polymerase II promoter	8	2.4861e-06	TAF1, ETS1, PPARG, TP53, NFKBIA, IRF4, TCF7L2, SMARCA2	147	57	13528	12.9161	0.00477184	7.47356e-05	0.00425498
GOTERM_BP_FAT	GO:0043193~positive regulation of gene-specific transcription	9	4.32222e-06	TAF1, ETS1, GATA4, PPARG, TP53, NFKBIA, IRF4, TCF7L2, SMARCA2	147	87	13528	9.52006	0.00828149	0.00012793	0.00739741
GOTERM_BP_FAT	GO:0048534~hemopoietic or lymphoid organ development	14	4.73514e-06	EPAS1, MMP9, PPARG, TP53, RB1, NFKB2, TGFB1, TAL1, RPS14, CASP8, BCL3, CD4, IRF4, APC	147	260	13528	4.95531	0.00906906	0.000138027	0.00810409
GOTERM_BP_FAT	GO:0000075~cell cycle checkpoint	9	6.06227e-06	DDB1, TP53, RB1, ATR, BUB3, TGFB1, PTPN11, DLG1, APC	147	91	13528	9.10159	0.0115961	0.000174072	0.0103753
GOTERM_BP_FAT	GO:0045597~positive regulation of cell differentiation	13	6.93531e-06	TAL1, ACVR1B, ETS1, JUN, FOXA1, PPARG, BMPR2, IL2RG, GNAS, RB1, JUNB, TGFB1, APC	147	229	13528	5.22425	0.0132549	0.00019621	0.0118694
GOTERM_BP_FAT	GO:0030099~myeloid cell differentiation	9	7.13393e-06	TAL1, EPAS1, MMP9, RPS14, PPARG, CASP8, RB1, IRF4, TGFB1	147	93	13528	8.90586	0.013632	0.000198904	0.0122093
GOTERM_BP_FAT	GO:0006913~nucleocytoplasmic transport	11	7.19636e-06	NUP133, NCBP1, NUP98, NUP160, HTT, JUN, GSK3B, TP53, NFKBIA, BCL3, TGFB1	147	156	13528	6.4891	0.0137504	0.000197778	0.0123162
GOTERM_BP_FAT	GO:0034621~cellular macromolecular complex subunit organization	16	7.21574e-06	NUP133, TAF1, NCBP1, NUP98, HSP90AA1, CTCF, FLNA, TGFB1, PXN, PAK2, PTK2B, RPS14, SNRNP200, SMARCA5, H3F3A, HIST3H3	147	357	13528	4.12447	0.0137872	0.000195518	0.0123493
GOTERM_BP_FAT	GO:0051169~nuclear transport	11	8.01309e-06	NUP133, NCBP1, NUP98, NUP160, HTT, JUN, GSK3B, TP53, NFKBIA, BCL3, TGFB1	147	158	13528	6.40696	0.015299	0.000214106	0.0137139
GOTERM_BP_FAT	GO:0002520~immune system development	14	9.04263e-06	EPAS1, MMP9, PPARG, TP53, RB1, NFKB2, TGFB1, TAL1, RPS14, CASP8, BCL3, CD4, IRF4, APC	147	276	13528	4.66805	0.0172476	0.000238302	0.0154757
GOTERM_BP_FAT	GO:0030097~hemopoiesis	13	9.41559e-06	EPAS1, MMP9, PPARG, TP53, RB1, TGFB1, TAL1, RPS14, CASP8, BCL3, CD4, IRF4, APC	147	236	13528	5.0693	0.0179526	0.000244776	0.016114
GOTERM_BP_FAT	GO:0045637~regulation of myeloid cell differentiation	8	1.00288e-05	TAL1, ACVR1B, ETS1, JUN, NFKBIA, GNAS, RB1, APC	147	70	13528	10.5174	0.0191106	0.00025724	0.0171633
GOTERM_BP_FAT	GO:0032386~regulation of intracellular transport	8	1.10262e-05	GSK3B, NFKBIA, BCL3, CDH1, FLNA, TGFB1, CALM1, PTPN11	147	71	13528	10.3693	0.020991	0.000279099	0.0188701
GOTERM_BP_FAT	GO:0042127~regulation of cell proliferation	24	1.15169e-05	E2F4, ERBB4, GNAI2, ERBB2, PPARG, BMPR2, TP53, NFKBIA, SIX5, RPS6KB1, RB1, ZEB1, TGFB1, CUL5, ATF3, CDKN1B, RAC2, PTK2B, ETS1, JUN, GATA4, DLG3, SMARCA2, APC	147	787	13528	2.80642	0.0219149	0.000287733	0.0197098
GOTERM_BP_FAT	GO:0051252~regulation of RNA metabolic process	40	1.31181e-05	NCBP1, E2F4, PPARG, NFKBIA, CTCF, NFYB, NFKB2, ZEB1, TCF7L2, RAB1A, TGFB1, FOS, TAL1, SMARCD3, GATA4, BCL3, NFATC1, DHX9, TAF1, EPAS1, FOXA1, TP53, SIX5, RB1, JUNB, HNRNPU, NCOA2, CDKN1B, ATF3, EP300, NCOA3, ETS1, JUN, RPS14, SMARCC1, SMARCA5, IRF4, TBL1X, CRK, SMARCA2	147	1813	13528	2.03039	0.0249235	0.000323529	0.0224498
GOTERM_BP_FAT	GO:0016310~phosphorylation	24	1.49916e-05	TAF1, ERBB4, GNAI2, PIK3CB, NEK2, HCK, ERBB2, BMPR2, RPS6KB1, ATR, TGFB1, BTK, PRKCB, PTPN11, CSNK2A2, TYK2, ACVR1B, PDPK1, PAK2, PTK2B, GSK3B, GAB1, PIK3CA, AKT3	147	800	13528	2.76082	0.0284321	0.000365049	0.0256557
GOTERM_BP_FAT	GO:0032880~regulation of protein localization	10	1.82494e-05	PDPK1, GSK3B, YWHAB, NFKBIA, BCL3, CDH1, FLNA, TGFB1, PTPN11, APC	147	138	13528	6.66864	0.0345029	0.000438807	0.0312301
GOTERM_BP_FAT	GO:0033157~regulation of intracellular protein transport	7	2.15534e-05	GSK3B, NFKBIA, BCL3, CDH1, FLNA, TGFB1, PTPN11	147	53	13528	12.1545	0.040621	0.000511834	0.0368831
GOTERM_BP_FAT	GO:0008104~protein localization	25	2.36508e-05	YWHAZ, NUP98, NUP160, PPARG, NUP93, NFKBIA, CLTC, TGFB1, RAB1A, DMD, BCL3, NUP133, CD3G, HTT, YWHAB, STXBP1, GRIN2A, TP53, FLNA, PRKCB, YWHAG, ARF1, GSK3B, JUN, GNAS	147	882	13528	2.60848	0.0444848	0.00055478	0.0404716
GOTERM_BP_FAT	GO:0045184~establishment of protein localization	23	2.53614e-05	NUP133, YWHAZ, NUP98, CD3G, NUP160, HTT, PPARG, YWHAB, TP53, STXBP1, NFKBIA, NUP93, CLTC, RAB1A, FLNA, TGFB1, PRKCB, YWHAG, ARF1, JUN, GSK3B, BCL3, GNAS	147	769	13528	2.75244	0.0476245	0.000587729	0.0433982
GOTERM_BP_FAT	GO:0045639~positive regulation of myeloid cell differentiation	6	2.54319e-05	TAL1, ACVR1B, ETS1, JUN, GNAS, RB1	147	33	13528	16.7322	0.0477538	0.00058235	0.0435189
GOTERM_BP_FAT	GO:0046822~regulation of nucleocytoplasmic transport	7	3.63538e-05	GSK3B, NFKBIA, BCL3, CDH1, FLNA, TGFB1, PTPN11	147	58	13528	11.1067	0.0675558	0.000822555	0.0622029
GOTERM_BP_FAT	GO:0051098~regulation of binding	10	4.14809e-05	EP300, NCOA3, SMARCD3, NFKBIA, BCL3, IRF4, ATR, FLNA, TGFB1, CALM1	147	153	13528	6.01485	0.076709	0.000927603	0.0709726
GOTERM_BP_FAT	GO:0006917~induction of apoptosis	14	4.29328e-05	BCLAF1, HTT, TP53, TGFB1, BTK, TRADD, ACVR1B, CUL5, CDKN1B, ETS1, CASP8, UBC, BCL3, UBA52	147	320	13528	4.02619	0.0792848	0.000949027	0.0734559
GOTERM_BP_FAT	GO:0009628~response to abiotic stimulus	15	4.43086e-05	DHX9, ACTA1, HTT, PPARG, GRIN2A, TP53, RPS6KB1, JUNB, TGFB1, FOS, CUL5, PDPK1, PTK2B, JUN, BCL3	147	368	13528	3.75111	0.0817188	0.000968299	0.075809
GOTERM_BP_FAT	GO:0012502~induction of programmed cell death	14	4.43347e-05	BCLAF1, HTT, TP53, TGFB1, BTK, TRADD, ACVR1B, CUL5, CDKN1B, ETS1, CASP8, UBC, BCL3, UBA52	147	321	13528	4.01365	0.0817649	0.000957989	0.0758536
GOTERM_BP_FAT	GO:0070201~regulation of establishment of protein localization	9	4.89027e-05	PDPK1, GSK3B, YWHAB, NFKBIA, BCL3, CDH1, FLNA, TGFB1, PTPN11	147	121	13528	6.845	0.0898002	0.00104491	0.0836662
GOTERM_BP_FAT	GO:0051338~regulation of transferase activity	15	4.98188e-05	GNAI2, PIK3CB, ERBB2, PPARG, RB1, TGFB1, PTPN11, YWHAG, PDPK1, CDKN1B, PAK2, PTK2B, GAB1, CD4, APC	147	372	13528	3.71077	0.0914032	0.00105278	0.0852328
GOTERM_BP_FAT	GO:0032570~response to progesterone stimulus	5	5.51425e-05	FOS, ERBB4, ERBB2, JUNB, TGFB1	147	20	13528	23.0068	0.100663	0.00115257	0.0943369
GOTERM_BP_FAT	GO:0007242~intracellular signaling cascade	30	6.42121e-05	GNAI2, ERBB2, NFKBIA, RPS6KB1, RAB1A, BTK, PDPK1, RAC2, PTK2B, GAB1, BCL3, PIK3CA, NFATC1, PIK3CB, YWHAB, TP53, RB1, ATR, FLNA, PTPN11, PRKCB, TYK2, NCOA2, ARF1, NCOA3, GNB1, GSK3B, GNAS, GNB3, CRK	147	1256	13528	2.1981	0.116221	0.00132759	0.109845
GOTERM_BP_FAT	GO:0015031~protein transport	22	6.78065e-05	NUP133, YWHAZ, NUP98, CD3G, NUP160, HTT, PPARG, YWHAB, TP53, STXBP1, NFKBIA, NUP93, CLTC, RAB1A, TGFB1, PRKCB, YWHAG, ARF1, JUN, GSK3B, BCL3, GNAS	147	762	13528	2.65695	0.122312	0.00138695	0.11599
GOTERM_BP_FAT	GO:0051174~regulation of phosphorus metabolic process	17	6.9084e-05	GNAI2, PIK3CB, ERBB2, YWHAB, BMPR2, RB1, TGFB1, PTPN11, YWHAG, PDPK1, CDKN1B, PAK2, PTK2B, JUN, GAB1, CD4, APC	147	485	13528	3.2257	0.124467	0.0013982	0.118174
GOTERM_BP_FAT	GO:0019220~regulation of phosphate metabolic process	17	6.9084e-05	GNAI2, PIK3CB, ERBB2, YWHAB, BMPR2, RB1, TGFB1, PTPN11, YWHAG, PDPK1, CDKN1B, PAK2, PTK2B, JUN, GAB1, CD4, APC	147	485	13528	3.2257	0.124467	0.0013982	0.118174
GOTERM_BP_FAT	GO:0008283~cell proliferation	16	7.38146e-05	ERBB4, GNAI2, BCAR1, ERBB2, TP53, ZEB1, TCF7L2, TGFB1, TAL1, CUL5, GNB1, PTK2B, GAB1, PAFAH1B1, BUB3, DLG1	147	436	13528	3.37715	0.1324	0.00147833	0.126262
GOTERM_BP_FAT	GO:0007167~enzyme linked receptor protein signaling pathway	14	8.45609e-05	ERBB4, BCAR1, ERBB2, BMPR2, FLNA, TGFB1, PXN, PTPN11, ACVR1B, FOS, PTK2B, JUN, GAB1, CD4	147	342	13528	3.7672	0.150156	0.00167593	0.144631
GOTERM_BP_FAT	GO:0002521~leukocyte differentiation	9	8.58837e-05	MMP9, PPARG, CASP8, TP53, BCL3, CD4, IRF4, TGFB1, APC	147	131	13528	6.32248	0.152316	0.00168478	0.146892
GOTERM_BP_FAT	GO:0051272~positive regulation of cell motion	8	9.00213e-05	ERBB4, ETS1, PTK2B, MMP9, BCAR1, RPS6KB1, TGFB1, APC	147	98	13528	7.51243	0.159038	0.00174805	0.153964
GOTERM_BP_FAT	GO:0045859~regulation of protein kinase activity	14	9.23341e-05	GNAI2, PIK3CB, ERBB2, RB1, TGFB1, PTPN11, YWHAG, PDPK1, CDKN1B, PAK2, PTK2B, GAB1, CD4, APC	147	345	13528	3.73444	0.162772	0.00177501	0.157916
GOTERM_BP_FAT	GO:0006355~regulation of transcription, DNA-dependent	37	0.000106119	E2F4, PPARG, NFKBIA, CTCF, NFYB, ZEB1, NFKB2, TCF7L2, RAB1A, TGFB1, FOS, TAL1, SMARCD3, GATA4, BCL3, NFATC1, TAF1, EPAS1, FOXA1, TP53, SIX5, RB1, JUNB, ATF3, NCOA2, CDKN1B, EP300, NCOA3, ETS1, JUN, RPS14, SMARCC1, SMARCA5, IRF4, TBL1X, CRK, SMARCA2	147	1773	13528	1.92048	0.184687	0.00201957	0.181471
GOTERM_BP_FAT	GO:0050804~regulation of synaptic transmission	9	0.000111676	YWHAG, ERBB4, GNAI2, HTT, STXBP1, UBC, GRIN2A, CSPG5, UBA52	147	136	13528	6.09004	0.193359	0.00210441	0.190966
GOTERM_BP_FAT	GO:0006605~protein targeting	11	0.00011262	YWHAZ, NUP98, YWHAG, HTT, JUN, GSK3B, YWHAB, TP53, NFKBIA, BCL3, TGFB1	147	215	13528	4.70837	0.194824	0.00210161	0.19258
GOTERM_BP_FAT	GO:0043066~negative regulation of apoptosis	14	0.000119486	IL2RB, YWHAZ, HTT, ERBB2, TP53, NFKBIA, COL2A1, TCF7L2, GSK3B, UBC, PIK3CA, BCL3, UBA52, APC	147	354	13528	3.63949	0.205391	0.00220819	0.204309
GOTERM_BP_FAT	GO:0048878~chemical homeostasis	17	0.000129873	ERBB4, EPAS1, HTT, PIK3CB, ERBB2, PPARG, FOXA1, GRIN2A, TP53, TCF7L2, TGFB1, PTPN11, PRKCB, CUL5, GNB1, PTK2B, JUN	147	512	13528	3.05559	0.221115	0.0023771	0.222051
GOTERM_BP_FAT	GO:0043549~regulation of kinase activity	14	0.000129954	GNAI2, PIK3CB, ERBB2, RB1, TGFB1, PTPN11, YWHAG, PDPK1, CDKN1B, PAK2, PTK2B, GAB1, CD4, APC	147	357	13528	3.60891	0.221236	0.00235615	0.222189
GOTERM_BP_FAT	GO:0044057~regulation of system process	13	0.000130708	ERBB4, EPAS1, GNAI2, HTT, GRIN2A, STXBP1, BMPR2, RPS6KB1, CSPG5, PTPN11, YWHAG, UBC, UBA52	147	309	13528	3.87169	0.222366	0.0023477	0.223478
GOTERM_BP_FAT	GO:0043069~negative regulation of programmed cell death	14	0.000137364	IL2RB, YWHAZ, HTT, ERBB2, TP53, NFKBIA, COL2A1, TCF7L2, GSK3B, UBC, PIK3CA, BCL3, UBA52, APC	147	359	13528	3.5888	0.232262	0.00244429	0.234844
GOTERM_BP_FAT	GO:0060548~negative regulation of cell death	14	0.000141204	IL2RB, YWHAZ, HTT, ERBB2, TP53, NFKBIA, COL2A1, TCF7L2, GSK3B, UBC, PIK3CA, BCL3, UBA52, APC	147	360	13528	3.57884	0.237913	0.00248951	0.241401
GOTERM_BP_FAT	GO:0008285~negative regulation of cell proliferation	14	0.000145136	ERBB2, PPARG, TP53, SIX5, RB1, ZEB1, TGFB1, CUL5, CDKN1B, ETS1, JUN, DLG3, SMARCA2, APC	147	361	13528	3.56892	0.243658	0.00253552	0.248116
GOTERM_BP_FAT	GO:0042325~regulation of phosphorylation	16	0.000154309	GNAI2, PIK3CB, ERBB2, BMPR2, RB1, TGFB1, PTPN11, YWHAG, PDPK1, CDKN1B, PAK2, PTK2B, JUN, GAB1, CD4, APC	147	466	13528	3.15973	0.256892	0.00267133	0.263779
GOTERM_BP_FAT	GO:0000302~response to reactive oxygen species	7	0.000155613	FOS, SDC1, EP300, ERBB4, PTK2B, JUN, PXN	147	75	13528	8.58921	0.258755	0.00266985	0.266005
GOTERM_BP_FAT	GO:0007169~transmembrane receptor protein tyrosine kinase signaling pathway	11	0.000157665	ERBB4, PTK2B, ERBB2, BCAR1, GAB1, BMPR2, CD4, FLNA, PXN, TGFB1, PTPN11	147	224	13528	4.51919	0.261675	0.00268111	0.269508
GOTERM_BP_FAT	GO:0034622~cellular macromolecular complex assembly	13	0.000170876	NCBP1, TAF1, NUP98, HSP90AA1, PTK2B, RPS14, SNRNP200, SMARCA5, H3F3A, HIST3H3, FLNA, PXN, TGFB1	147	318	13528	3.76212	0.280208	0.00288	0.292059
GOTERM_BP_FAT	GO:0030030~cell projection organization	14	0.000175403	E2F4, ERBB2, ITGB4, STXBP1, CDH1, ACTN2, PTPN11, RAC2, PTK2B, DMD, UBC, PAFAH1B1, UBA52, APC	147	368	13528	3.50104	0.286451	0.00293052	0.299785
GOTERM_BP_FAT	GO:0051969~regulation of transmission of nerve impulse	9	0.000191019	YWHAG, ERBB4, GNAI2, HTT, STXBP1, UBC, GRIN2A, CSPG5, UBA52	147	147	13528	5.63432	0.307576	0.00316357	0.326435
GOTERM_BP_FAT	GO:0051223~regulation of protein transport	8	0.00023201	GSK3B, YWHAB, NFKBIA, BCL3, CDH1, FLNA, TGFB1, PTPN11	147	114	13528	6.45805	0.360097	0.00380844	0.396353
GOTERM_BP_FAT	GO:0048545~response to steroid hormone stimulus	10	0.000235229	FOS, SDC1, EP300, ERBB4, ACTA1, ERBB2, PPARG, RPS6KB1, JUNB, TGFB1	147	192	13528	4.79308	0.364049	0.00382854	0.401843
GOTERM_BP_FAT	GO:0042176~regulation of protein catabolic process	6	0.000236228	TAF1, PSMD1, GRIN2A, PSMD2, FLNA, APC	147	52	13528	10.6185	0.365271	0.00381252	0.403546
GOTERM_BP_FAT	GO:0045786~negative regulation of cell cycle	7	0.000237871	CDKN1B, ETS1, TP53, RB1, TGFB1, DLG1, APC	147	81	13528	7.95297	0.367274	0.00380705	0.406347
GOTERM_BP_FAT	GO:0051276~chromosome organization	16	0.000237986	SETDB1, NEK2, TP53, CTCF, RB1, EP300, SMARCD3, SMARCC1, SMARCA5, H3F3A, IRF4, PARP1, HIST3H3, SMARCA2, BUB3, APC	147	485	13528	3.03595	0.367415	0.00377748	0.406544
GOTERM_BP_FAT	GO:0051270~regulation of cell motion	10	0.000244502	CDKN1B, ERBB4, ETS1, PTK2B, MMP9, BCAR1, GAB1, RPS6KB1, TGFB1, APC	147	193	13528	4.76825	0.375297	0.00384896	0.417652
GOTERM_BP_FAT	GO:0043009~chordate embryonic development	13	0.000247297	EPAS1, HTT, TP53, CDH1, COL2A1, ZEB1, TCF7L2, JUNB, ACVR1B, EP300, GATA4, CASP8, GNAS	147	331	13528	3.61436	0.378648	0.00386129	0.422416
GOTERM_BP_FAT	GO:0000375~RNA splicing, via transesterification reactions	9	0.000252368	SF3B1, NCBP1, DHX9, DHX38, SNRNP200, POLR2C, HNRNPU, SF3B3, POLR2B	147	153	13528	5.41337	0.384683	0.00390861	0.431062
GOTERM_BP_FAT	GO:0000398~nuclear mRNA splicing, via spliceosome	9	0.000252368	SF3B1, NCBP1, DHX9, DHX38, SNRNP200, POLR2C, HNRNPU, SF3B3, POLR2B	147	153	13528	5.41337	0.384683	0.00390861	0.431062
GOTERM_BP_FAT	GO:0000377~RNA splicing, via transesterification reactions with bulged adenosine as nucleophile	9	0.000252368	SF3B1, NCBP1, DHX9, DHX38, SNRNP200, POLR2C, HNRNPU, SF3B3, POLR2B	147	153	13528	5.41337	0.384683	0.00390861	0.431062
GOTERM_BP_FAT	GO:0031644~regulation of neurological system process	9	0.000252368	YWHAG, ERBB4, GNAI2, HTT, STXBP1, UBC, GRIN2A, CSPG5, UBA52	147	153	13528	5.41337	0.384683	0.00390861	0.431062
GOTERM_BP_FAT	GO:0009792~embryonic development ending in birth or egg hatching	13	0.000268572	EPAS1, HTT, TP53, CDH1, COL2A1, ZEB1, TCF7L2, JUNB, ACVR1B, EP300, GATA4, CASP8, GNAS	147	334	13528	3.5819	0.403575	0.00412588	0.458679
GOTERM_BP_FAT	GO:0030029~actin filament-based process	11	0.000284633	PDPK1, PAK2, ACTA1, RAC2, PTK2B, BCAR1, MYH2, PAFAH1B1, CRK, FLNA, DLG1	147	241	13528	4.20041	0.421728	0.00433748	0.486045
GOTERM_BP_FAT	GO:0006793~phosphorus metabolic process	24	0.000294457	TAF1, ERBB4, GNAI2, PIK3CB, NEK2, HCK, ERBB2, BMPR2, RPS6KB1, ATR, TGFB1, BTK, PRKCB, PTPN11, CSNK2A2, TYK2, ACVR1B, PDPK1, PAK2, PTK2B, GSK3B, GAB1, PIK3CA, AKT3	147	973	13528	2.26994	0.432559	0.00445162	0.502781
GOTERM_BP_FAT	GO:0006796~phosphate metabolic process	24	0.000294457	TAF1, ERBB4, GNAI2, PIK3CB, NEK2, HCK, ERBB2, BMPR2, RPS6KB1, ATR, TGFB1, BTK, PRKCB, PTPN11, CSNK2A2, TYK2, ACVR1B, PDPK1, PAK2, PTK2B, GSK3B, GAB1, PIK3CA, AKT3	147	973	13528	2.26994	0.432559	0.00445162	0.502781
GOTERM_BP_FAT	GO:0006351~transcription, DNA-dependent	12	0.000325268	MAX, TAF1, EPAS1, ETS1, GATA4, SMARCA5, BMPR2, TP53, PARP1, POLR2C, POLR2B, NFATC1	147	292	13528	3.78194	0.46523	0.00487805	0.555254
GOTERM_BP_FAT	GO:0006606~protein import into nucleus	7	0.000329732	NUP98, HTT, JUN, TP53, NFKBIA, BCL3, TGFB1	147	86	13528	7.49059	0.469805	0.0049066	0.562854
GOTERM_BP_FAT	GO:0051101~regulation of DNA binding	8	0.00033442	EP300, NCOA3, NFKBIA, BCL3, IRF4, FLNA, TGFB1, CALM1	147	121	13528	6.08444	0.474566	0.00493801	0.570834
GOTERM_BP_FAT	GO:0009612~response to mechanical stimulus	6	0.000335399	FOS, ACTA1, PTK2B, JUN, RPS6KB1, JUNB	147	56	13528	9.86006	0.475555	0.00491472	0.572501
GOTERM_BP_FAT	GO:0000082~G1/S transition of mitotic cell cycle	6	0.000335399	ACVR1B, CUL5, CDKN1B, E2F4, RB1, NFATC1	147	56	13528	9.86006	0.475555	0.00491472	0.572501
GOTERM_BP_FAT	GO:0060341~regulation of cellular localization	11	0.000357449	GSK3B, STXBP1, NFKBIA, BCL3, CDH1, TCF7L2, FLNA, TGFB1, CALM1, PTPN11, APC	147	248	13528	4.08185	0.497347	0.00519747	0.61003
GOTERM_BP_FAT	GO:0032774~RNA biosynthetic process	12	0.000365132	MAX, TAF1, EPAS1, ETS1, GATA4, SMARCA5, BMPR2, TP53, PARP1, POLR2C, POLR2B, NFATC1	147	296	13528	3.73083	0.504725	0.00526909	0.623103
GOTERM_BP_FAT	GO:0032989~cellular component morphogenesis	14	0.000365772	CD3G, E2F4, ACTA1, ERBB2, STXBP1, TGFB1, PTPN11, DMD, UBC, PAFAH1B1, UBA52, APC, DLG1, NFATC1	147	397	13528	3.24529	0.505335	0.00523902	0.624193
GOTERM_BP_FAT	GO:0051170~nuclear import	7	0.000373429	NUP98, HTT, JUN, TP53, NFKBIA, BCL3, TGFB1	147	88	13528	7.32035	0.512571	0.00530891	0.63722
GOTERM_BP_FAT	GO:0008361~regulation of cell size	10	0.000395385	ACVR1B, CDKN1B, EP300, E2F4, ACTA1, PTK2B, PPARG, TP53, RB1, TGFB1	147	206	13528	4.46734	0.532741	0.00557902	0.674567
GOTERM_BP_FAT	GO:0030335~positive regulation of cell migration	7	0.00039691	ERBB4, PTK2B, MMP9, BCAR1, RPS6KB1, TGFB1, APC	147	89	13528	7.2381	0.534111	0.00555972	0.677161
GOTERM_BP_FAT	GO:0007160~cell-matrix adhesion	7	0.00039691	PDPK1, ITGB8, PTK2B, ITGB6, ITGB4, ACTN2, PXN	147	89	13528	7.2381	0.534111	0.00555972	0.677161
GOTERM_BP_FAT	GO:0006979~response to oxidative stress	9	0.00040148	FOS, SDC1, EP300, ERBB4, EPAS1, PTK2B, JUN, GAB1, PXN	147	164	13528	5.05027	0.538191	0.00558293	0.684932
GOTERM_BP_FAT	GO:0045934~negative regulation of nucleobase, nucleoside, nucleotide and nucleic acid metabolic process	16	0.00042305	BCLAF1, FOXA1, PPARG, YWHAB, TP53, CTCF, RB1, ATR, ZEB1, TGFB1, CDKN1B, NCOA2, RPS14, BCL3, TBL1X, SMARCA2	147	512	13528	2.87585	0.556971	0.00583986	0.721605
GOTERM_BP_FAT	GO:0016481~negative regulation of transcription	15	0.000444146	BCLAF1, FOXA1, PPARG, YWHAB, TP53, CTCF, RB1, ZEB1, TGFB1, CDKN1B, NCOA2, RPS14, BCL3, TBL1X, SMARCA2	147	459	13528	3.00743	0.5746	0.00608659	0.75746
GOTERM_BP_FAT	GO:0002573~myeloid leukocyte differentiation	5	0.000469403	MMP9, PPARG, CASP8, IRF4, TGFB1	147	34	13528	13.5334	0.594787	0.00638621	0.800371
GOTERM_BP_FAT	GO:0000060~protein import into nucleus, translocation	5	0.000469403	JUN, TP53, NFKBIA, BCL3, TGFB1	147	34	13528	13.5334	0.594787	0.00638621	0.800371
GOTERM_BP_FAT	GO:0000902~cell morphogenesis	13	0.000477674	CD3G, E2F4, ERBB2, DMD, STXBP1, UBC, PAFAH1B1, UBA52, TGFB1, NFATC1, PTPN11, DLG1, APC	147	356	13528	3.36054	0.601188	0.00645279	0.814421
GOTERM_BP_FAT	GO:0051172~negative regulation of nitrogen compound metabolic process	16	0.000487572	BCLAF1, FOXA1, PPARG, YWHAB, TP53, CTCF, RB1, ATR, ZEB1, TGFB1, CDKN1B, NCOA2, RPS14, BCL3, TBL1X, SMARCA2	147	519	13528	2.83706	0.608715	0.00654018	0.83123
GOTERM_BP_FAT	GO:0045449~regulation of transcription	46	0.000507002	BCLAF1, E2F4, PPARG, NFKBIA, CTCF, NFYB, NFKB2, ZEB1, TCF7L2, RAB1A, TGFB1, MAX, FOS, TAL1, ACVR1B, SMARCD3, DMD, GATA4, BCL3, NFATC1, SETDB1, TAF1, EPAS1, FOXA1, YWHAB, TP53, SIX5, RB1, JUNB, FLNA, EP300, NCOA2, CDKN1B, ATF3, NCOA3, ETS1, JUN, RPS14, SMARCC1, SMARCA5, UBC, IRF4, TBL1X, CRK, SMARCA2, UBA52	147	2601	13528	1.62755	0.623078	0.00675292	0.864219
GOTERM_BP_FAT	GO:0034504~protein localization in nucleus	7	0.000532167	NUP98, HTT, JUN, TP53, NFKBIA, BCL3, TGFB1	147	94	13528	6.85309	0.640903	0.0070383	0.906932
GOTERM_BP_FAT	GO:0017038~protein import	8	0.000540575	YWHAZ, NUP98, HTT, JUN, TP53, NFKBIA, BCL3, TGFB1	147	131	13528	5.61998	0.646668	0.00710034	0.921198
GOTERM_BP_FAT	GO:0051348~negative regulation of transferase activity	7	0.000595338	PDPK1, YWHAG, CDKN1B, PAK2, PPARG, RB1, APC	147	96	13528	6.71032	0.682021	0.00776406	1.01407
GOTERM_BP_FAT	GO:0040017~positive regulation of locomotion	7	0.000664182	ERBB4, PTK2B, MMP9, BCAR1, RPS6KB1, TGFB1, APC	147	98	13528	6.57337	0.721493	0.00860004	1.13071
GOTERM_BP_FAT	GO:0031589~cell-substrate adhesion	7	0.000664182	PDPK1, ITGB8, PTK2B, ITGB6, ITGB4, ACTN2, PXN	147	98	13528	6.57337	0.721493	0.00860004	1.13071
GOTERM_BP_FAT	GO:0060070~Wnt receptor signaling pathway through beta-catenin	4	0.000749433	GSK3B, TBL1X, TCF7L2, APC	147	17	13528	21.6535	0.763652	0.00963416	1.27497
GOTERM_BP_FAT	GO:0051603~proteolysis involved in cellular protein catabolic process	17	0.000755605	PSMB10, DDB1, PSMA1, CUL5, PSMC6, PSMD14, PSME1, PSMD12, PSMD11, PSMD1, CASP8, UBC, PSMD2, TBL1X, PSMD7, UBA52, BUB3	147	600	13528	2.60744	0.766444	0.0096487	1.28541
GOTERM_BP_FAT	GO:0030036~actin cytoskeleton organization	10	0.000771309	PDPK1, PAK2, ACTA1, RAC2, PTK2B, BCAR1, PAFAH1B1, CRK, FLNA, DLG1	147	226	13528	4.072	0.7734	0.00978342	1.31196
GOTERM_BP_FAT	GO:0021700~developmental maturation	7	0.000778838	ERBB4, EPAS1, PTK2B, FOXA1, PPARG, STXBP1, BTK	147	101	13528	6.37812	0.776662	0.00981381	1.32468
GOTERM_BP_FAT	GO:0044257~cellular protein catabolic process	17	0.000796836	PSMB10, DDB1, PSMA1, CUL5, PSMC6, PSMD14, PSME1, PSMD12, PSMD11, PSMD1, CASP8, UBC, PSMD2, TBL1X, PSMD7, UBA52, BUB3	147	603	13528	2.59447	0.784269	0.00997426	1.3551
GOTERM_BP_FAT	GO:0010558~negative regulation of macromolecule biosynthetic process	16	0.000837078	BCLAF1, FOXA1, PPARG, YWHAB, TP53, CTCF, RB1, ATR, ZEB1, TGFB1, CDKN1B, NCOA2, RPS14, BCL3, TBL1X, SMARCA2	147	547	13528	2.69184	0.800355	0.0104079	1.42307
GOTERM_BP_FAT	GO:0051329~interphase of mitotic cell cycle	7	0.000863382	TAF1, ACVR1B, CUL5, CDKN1B, E2F4, RB1, NFATC1	147	103	13528	6.25428	0.810215	0.0106644	1.46748
GOTERM_BP_FAT	GO:0007050~cell cycle arrest	7	0.000863382	CUL5, CDKN1B, TP53, RB1, TCF7L2, TGFB1, APC	147	103	13528	6.25428	0.810215	0.0106644	1.46748
GOTERM_BP_FAT	GO:0010647~positive regulation of cell communication	12	0.000879824	ACVR1B, ERBB4, NCOA3, ERBB2, CASP8, UBC, CD4, UBA52, FLNA, TGFB1, TRADD, PTPN11	147	329	13528	3.35662	0.81613	0.0107972	1.49523
GOTERM_BP_FAT	GO:0032507~maintenance of protein location in cell	5	0.000966823	DMD, YWHAB, NFKBIA, BCL3, FLNA	147	41	13528	11.2228	0.844494	0.011784	1.64193
GOTERM_BP_FAT	GO:0006366~transcription from RNA polymerase II promoter	10	0.000986518	MAX, TAF1, EPAS1, ETS1, GATA4, BMPR2, PARP1, POLR2C, POLR2B, NFATC1	147	234	13528	3.93279	0.850281	0.011947	1.67511
GOTERM_BP_FAT	GO:0060249~anatomical structure homeostasis	7	0.00100327	ERBB4, RAC2, EPAS1, DMD, COL2A1, PARP1, APC	147	106	13528	6.07727	0.855034	0.0120728	1.70333
GOTERM_BP_FAT	GO:0051325~interphase	7	0.00100327	TAF1, ACVR1B, CUL5, CDKN1B, E2F4, RB1, NFATC1	147	106	13528	6.07727	0.855034	0.0120728	1.70333
GOTERM_BP_FAT	GO:0033365~protein localization in organelle	8	0.00102869	YWHAZ, NUP98, HTT, JUN, TP53, NFKBIA, BCL3, TGFB1	147	146	13528	5.04259	0.86196	0.0123001	1.74612
GOTERM_BP_FAT	GO:0051591~response to cAMP	5	0.00105972	FOS, SDC1, PTK2B, JUN, JUNB	147	42	13528	10.9556	0.869969	0.0125908	1.79835
GOTERM_BP_FAT	GO:0007015~actin filament organization	6	0.0010702	PAK2, ACTA1, PTK2B, BCAR1, FLNA, DLG1	147	72	13528	7.66893	0.872568	0.0126366	1.81599
GOTERM_BP_FAT	GO:0031327~negative regulation of cellular biosynthetic process	16	0.00108004	BCLAF1, FOXA1, PPARG, YWHAB, TP53, CTCF, RB1, ATR, ZEB1, TGFB1, CDKN1B, NCOA2, RPS14, BCL3, TBL1X, SMARCA2	147	561	13528	2.62466	0.87496	0.0126743	1.83254
GOTERM_BP_FAT	GO:0030163~protein catabolic process	17	0.00110529	PSMB10, DDB1, PSMA1, CUL5, PSMC6, PSMD14, PSME1, PSMD12, PSMD11, PSMD1, CASP8, UBC, PSMD2, TBL1X, PSMD7, UBA52, BUB3	147	622	13528	2.51521	0.880895	0.0128903	1.87499
GOTERM_BP_FAT	GO:0010629~negative regulation of gene expression	15	0.00110643	BCLAF1, FOXA1, PPARG, YWHAB, TP53, CTCF, RB1, ZEB1, TGFB1, CDKN1B, NCOA2, RPS14, BCL3, TBL1X, SMARCA2	147	504	13528	2.73891	0.881158	0.0128259	1.87692
GOTERM_BP_FAT	GO:0001775~cell activation	11	0.0011065	YWHAZ, CD3G, PIK3CB, STXBP1, TP53, BCL3, CD4, NFKB2, IRF4, TGFB1, APC	147	287	13528	3.52718	0.881173	0.0127499	1.87703
GOTERM_BP_FAT	GO:0007093~mitotic cell cycle checkpoint	5	0.00115871	TP53, BUB3, TGFB1, DLG1, APC	147	43	13528	10.7008	0.892541	0.0132684	1.96477
GOTERM_BP_FAT	GO:0001558~regulation of cell growth	9	0.00120903	ACVR1B, CDKN1B, EP300, PTK2B, BCAR1, PPARG, TP53, RB1, TGFB1	147	194	13528	4.2693	0.902468	0.0137591	2.04927
GOTERM_BP_FAT	GO:0042306~regulation of protein import into nucleus	5	0.001264	NFKBIA, BCL3, CDH1, FLNA, TGFB1	147	44	13528	10.4576	0.912269	0.0142961	2.1415
GOTERM_BP_FAT	GO:0009890~negative regulation of biosynthetic process	16	0.00133347	BCLAF1, FOXA1, PPARG, YWHAB, TP53, CTCF, RB1, ATR, ZEB1, TGFB1, CDKN1B, NCOA2, RPS14, BCL3, TBL1X, SMARCA2	147	573	13528	2.5697	0.923259	0.0149884	2.25794
GOTERM_BP_FAT	GO:0043632~modification-dependent macromolecule catabolic process	16	0.00135669	PSMB10, DDB1, PSMA1, CUL5, PSMC6, PSMD14, PSME1, PSMD12, PSMD11, PSMD1, UBC, PSMD2, TBL1X, PSMD7, UBA52, BUB3	147	574	13528	2.56522	0.926615	0.015159	2.29682
GOTERM_BP_FAT	GO:0019941~modification-dependent protein catabolic process	16	0.00135669	PSMB10, DDB1, PSMA1, CUL5, PSMC6, PSMD14, PSME1, PSMD12, PSMD11, PSMD1, UBC, PSMD2, TBL1X, PSMD7, UBA52, BUB3	147	574	13528	2.56522	0.926615	0.015159	2.29682
GOTERM_BP_FAT	GO:0018108~peptidyl-tyrosine phosphorylation	5	0.00149434	TYK2, ERBB4, PTK2B, ERBB2, BTK	147	46	13528	10.003	0.943711	0.0165891	2.52706
GOTERM_BP_FAT	GO:0019725~cellular homeostasis	14	0.00160368	E2F4, HTT, PIK3CB, ERBB2, GRIN2A, TP53, TGFB1, PRKCB, CUL5, GNB1, PTK2B, JUN, DMD, APC	147	466	13528	2.76477	0.954405	0.0176911	2.70958
GOTERM_BP_FAT	GO:0034613~cellular protein localization	13	0.00165782	YWHAZ, NUP98, HTT, YWHAB, TP53, NFKBIA, CLTC, FLNA, TGFB1, YWHAG, GSK3B, JUN, BCL3	147	411	13528	2.91084	0.958923	0.0181793	2.79985
GOTERM_BP_FAT	GO:0010035~response to inorganic substance	9	0.0017161	FOS, SDC1, EP300, ERBB4, HTT, PTK2B, JUN, PXN, CALM1	147	205	13528	4.04022	0.963287	0.0187063	2.89691
GOTERM_BP_FAT	GO:0051651~maintenance of location in cell	5	0.00175241	DMD, YWHAB, NFKBIA, BCL3, FLNA	147	48	13528	9.58617	0.965768	0.0189912	2.95735
GOTERM_BP_FAT	GO:0018212~peptidyl-tyrosine modification	5	0.00175241	TYK2, ERBB4, PTK2B, ERBB2, BTK	147	48	13528	9.58617	0.965768	0.0189912	2.95735
GOTERM_BP_FAT	GO:0045185~maintenance of protein location	5	0.00175241	DMD, YWHAB, NFKBIA, BCL3, FLNA	147	48	13528	9.58617	0.965768	0.0189912	2.95735
GOTERM_BP_FAT	GO:0070727~cellular macromolecule localization	13	0.00176199	YWHAZ, NUP98, HTT, YWHAB, TP53, NFKBIA, CLTC, FLNA, TGFB1, YWHAG, GSK3B, JUN, BCL3	147	414	13528	2.88974	0.966394	0.0189872	2.97328
GOTERM_BP_FAT	GO:0006916~anti-apoptosis	9	0.00176946	IL2RB, YWHAZ, HTT, GSK3B, UBC, NFKBIA, PIK3CA, TCF7L2, UBA52	147	206	13528	4.02061	0.966875	0.018961	2.98571
GOTERM_BP_FAT	GO:0031175~neuron projection development	10	0.00183919	PTK2B, ERBB2, DMD, STXBP1, UBC, PAFAH1B1, CDH1, UBA52, PTPN11, APC	147	256	13528	3.59481	0.97104	0.0195924	3.10163
GOTERM_BP_FAT	GO:0009057~macromolecule catabolic process	19	0.00187007	PSMB10, NCBP1, DDB1, TGFB1, PSMA1, CUL5, PSMC6, PSMD14, PSME1, PSMD12, PSMD11, PSMD1, CASP8, UBC, PSMD2, TBL1X, PSMD7, UBA52, BUB3	147	781	13528	2.23882	0.972714	0.0198089	3.15293
GOTERM_BP_FAT	GO:0014070~response to organic cyclic substance	7	0.00198148	FOS, PTK2B, JUN, PPARG, RPS6KB1, JUNB, TGFB1	147	121	13528	5.32389	0.977988	0.020863	3.33778
GOTERM_BP_FAT	GO:0016202~regulation of striated muscle tissue development	5	0.00203989	GATA4, UBC, RPS6KB1, UBA52, TGFB1	147	50	13528	9.20272	0.980332	0.0213552	3.43455
GOTERM_BP_FAT	GO:0044265~cellular macromolecule catabolic process	18	0.00209462	PSMB10, NCBP1, DDB1, PSMA1, CUL5, PSMC6, PSMD14, PSME1, PSMD12, PSMD11, PSMD1, CASP8, UBC, PSMD2, TBL1X, PSMD7, UBA52, BUB3	147	725	13528	2.28481	0.982301	0.021804	3.52515
GOTERM_BP_FAT	GO:0048634~regulation of muscle development	5	0.00219516	GATA4, UBC, RPS6KB1, UBA52, TGFB1	147	51	13528	9.02228	0.98542	0.022717	3.69139
GOTERM_BP_FAT	GO:0007243~protein kinase cascade	12	0.0022428	TYK2, GNAI2, PTK2B, PIK3CB, ERBB2, GAB1, NFKBIA, BCL3, PIK3CA, RPS6KB1, BTK, PTPN11	147	370	13528	2.98467	0.9867	0.0230808	3.77005
GOTERM_BP_FAT	GO:0030334~regulation of cell migration	8	0.00237845	ERBB4, PTK2B, MMP9, BCAR1, GAB1, RPS6KB1, TGFB1, APC	147	169	13528	4.35632	0.989761	0.0243313	3.99373
GOTERM_BP_FAT	GO:0042110~T cell activation	7	0.00243039	CD3G, TP53, BCL3, CD4, IRF4, TGFB1, APC	147	126	13528	5.11262	0.990737	0.0247253	4.07924
GOTERM_BP_FAT	GO:0006886~intracellular protein transport	12	0.00243774	YWHAZ, NUP98, YWHAG, HTT, JUN, GSK3B, YWHAB, TP53, NFKBIA, BCL3, CLTC, TGFB1	147	374	13528	2.95274	0.990868	0.024669	4.09134
GOTERM_BP_FAT	GO:0006469~negative regulation of protein kinase activity	6	0.00248448	PDPK1, YWHAG, CDKN1B, PAK2, RB1, APC	147	87	13528	6.3467	0.991655	0.0250053	4.16823
GOTERM_BP_FAT	GO:0006350~transcription	37	0.0026405	BCLAF1, E2F4, PPARG, BMPR2, CTCF, NFYB, NFKB2, ZEB1, TCF7L2, POLR2C, POLR2B, MAX, TAL1, SMARCD3, GATA4, BCL3, NFATC1, SETDB1, TAF1, EPAS1, FOXA1, TP53, SIX5, RB1, JUNB, ATF3, NCOA2, EP300, NCOA3, ETS1, JUN, SMARCC1, SMARCA5, IRF4, PARP1, TBL1X, SMARCA2	147	2101	13528	1.62066	0.993824	0.0264186	4.42443
GOTERM_BP_FAT	GO:0009991~response to extracellular stimulus	9	0.00266395	FOS, ACTA1, GNAI2, JUN, PPARG, BMPR2, TP53, RPS6KB1, TGFB1	147	220	13528	3.76475	0.994097	0.0265128	4.46289
GOTERM_BP_FAT	GO:0032535~regulation of cellular component size	10	0.00270207	ACVR1B, CDKN1B, EP300, E2F4, ACTA1, PTK2B, PPARG, TP53, RB1, TGFB1	147	271	13528	3.39584	0.994515	0.0267494	4.52538
GOTERM_BP_FAT	GO:0007010~cytoskeleton organization	13	0.0027026	PDPK1, PAK2, ACTA1, RAC2, NEK2, PTK2B, DMD, BCAR1, PAFAH1B1, DYNC1H1, CRK, FLNA, DLG1	147	436	13528	2.74393	0.994521	0.0266178	4.52625
GOTERM_BP_FAT	GO:0033673~negative regulation of kinase activity	6	0.00288007	PDPK1, YWHAG, CDKN1B, PAK2, RB1, APC	147	90	13528	6.13515	0.99611	0.0281992	4.81661
GOTERM_BP_FAT	GO:0051050~positive regulation of transport	9	0.00289503	ERBB4, GSK3B, NFKBIA, CDH1, TCF7L2, FLNA, TGFB1, CALM1, PTPN11	147	223	13528	3.7141	0.99622	0.0282004	4.84105
GOTERM_BP_FAT	GO:0045860~positive regulation of protein kinase activity	9	0.00289503	PDPK1, GNAI2, PTK2B, PIK3CB, ERBB2, GAB1, CD4, TGFB1, PTPN11	147	223	13528	3.7141	0.99622	0.0282004	4.84105
GOTERM_BP_FAT	GO:0051592~response to calcium ion	5	0.00289796	SDC1, EP300, HTT, PTK2B, CALM1	147	55	13528	8.36611	0.996242	0.0280866	4.84583
GOTERM_BP_FAT	GO:0042542~response to hydrogen peroxide	5	0.00309508	SDC1, EP300, ERBB4, PTK2B, JUN	147	56	13528	8.21672	0.997431	0.0298213	5.16728
GOTERM_BP_FAT	GO:0030308~negative regulation of cell growth	6	0.0031679	ACVR1B, CDKN1B, PPARG, TP53, RB1, TGFB1	147	92	13528	6.00177	0.997768	0.0303614	5.28578
GOTERM_BP_FAT	GO:0033554~cellular response to stress	15	0.00323656	DHX9, EPAS1, DDB1, TP53, BMPR2, ATR, PXN, PTPN11, FOS, JUN, GSK3B, GAB1, BCL3, PARP1, APC	147	566	13528	2.43888	0.998045	0.0308568	5.39737
GOTERM_BP_FAT	GO:0034330~cell junction organization	5	0.00330116	PDPK1, PTK2B, ACTN2, TGFB1, APC	147	57	13528	8.07256	0.998274	0.0313091	5.50226
GOTERM_BP_FAT	GO:0007173~epidermal growth factor receptor signaling pathway	4	0.00331044	PTK2B, BCAR1, GAB1, TGFB1	147	28	13528	13.1467	0.998305	0.0312421	5.51731
GOTERM_BP_FAT	GO:0051051~negative regulation of transport	7	0.00342605	GNAI2, YWHAB, NFKBIA, FLNA, TGFB1, CALM1, PTPN11	147	135	13528	4.77178	0.998644	0.0321599	5.70472
GOTERM_BP_FAT	GO:0033674~positive regulation of kinase activity	9	0.00358824	PDPK1, GNAI2, PTK2B, PIK3CB, ERBB2, GAB1, CD4, TGFB1, PTPN11	147	231	13528	3.58548	0.999008	0.0334961	5.96703
GOTERM_BP_FAT	GO:0007155~cell adhesion	17	0.00364128	PIK3CB, BCAR1, ITGB4, STXBP1, CDH1, ACTN2, COL2A1, CDH3, CTNNA3, PXN, PDPK1, ITGB8, PTK2B, ITGB6, CD4, APC, DLG1	147	700	13528	2.23495	0.999105	0.0338198	6.05267
GOTERM_BP_FAT	GO:0022610~biological adhesion	17	0.0036921	PIK3CB, BCAR1, ITGB4, STXBP1, CDH1, ACTN2, COL2A1, CDH3, CTNNA3, PXN, PDPK1, ITGB8, PTK2B, ITGB6, CD4, APC, DLG1	147	701	13528	2.23176	0.999189	0.0341202	6.13465
GOTERM_BP_FAT	GO:0048666~neuron development	11	0.00373464	HTT, PTK2B, ERBB2, DMD, STXBP1, UBC, PAFAH1B1, CDH1, UBA52, PTPN11, APC	147	339	13528	2.98613	0.999253	0.0343426	6.20322
GOTERM_BP_FAT	GO:0009894~regulation of catabolic process	6	0.00380491	TAF1, PSMD1, GRIN2A, PSMD2, FLNA, APC	147	96	13528	5.7517	0.999347	0.0348125	6.31638
GOTERM_BP_FAT	GO:0051168~nuclear export	5	0.00397511	NUP133, NCBP1, NUP160, GSK3B, TGFB1	147	60	13528	7.66893	0.99953	0.0361726	6.58995
GOTERM_BP_FAT	GO:0032388~positive regulation of intracellular transport	4	0.00403867	GSK3B, CDH1, FLNA, TGFB1	147	30	13528	12.2703	0.999585	0.0365689	6.69193
GOTERM_BP_FAT	GO:0042990~regulation of transcription factor import into nucleus	4	0.00403867	NFKBIA, BCL3, CDH1, FLNA	147	30	13528	12.2703	0.999585	0.0365689	6.69193
GOTERM_BP_FAT	GO:0045792~negative regulation of cell size	6	0.00433941	ACVR1B, CDKN1B, PPARG, TP53, RB1, TGFB1	147	99	13528	5.57741	0.999768	0.0390605	7.17299
GOTERM_BP_FAT	GO:0007166~cell surface receptor linked signal transduction	33	0.00436675	ERBB4, GNAI2, ERBB2, BCAR1, BMPR2, ITGB4, NFKBIA, TCF7L2, PXN, TGFB1, CSNK2A2, FOS, ACVR1B, GAB2, PTK2B, ITGB8, GAB1, ITGB6, CD4, APC, CD3G, HTT, PIK3CB, GRIN2A, FLNA, PTPN11, GNB1, JUN, GSK3B, GNAS, GNB3, TBL1X, CALM1	147	1856	13528	1.63626	0.99978	0.0391196	7.2166
GOTERM_BP_FAT	GO:0044087~regulation of cellular component biogenesis	7	0.00438972	TAF1, CDKN1B, GSK3B, STXBP1, UBC, UBA52, APC	147	142	13528	4.53655	0.999789	0.0391399	7.25323
GOTERM_BP_FAT	GO:0043112~receptor metabolic process	4	0.0044364	DMD, PPARG, FLNA, TGFB1	147	31	13528	11.8745	0.999807	0.0393667	7.32763
GOTERM_BP_FAT	GO:0051347~positive regulation of transferase activity	9	0.00451513	PDPK1, GNAI2, PTK2B, PIK3CB, ERBB2, GAB1, CD4, TGFB1, PTPN11	147	240	13528	3.45102	0.999835	0.0398693	7.45298
GOTERM_BP_FAT	GO:0032868~response to insulin stimulus	6	0.00452891	PDPK1, BCAR1, GAB1, PPARG, RPS6KB1, PARP1	147	100	13528	5.52163	0.999839	0.0398065	7.4749
GOTERM_BP_FAT	GO:0006414~translational elongation	6	0.00472422	EEF1A1, RPS16, RPS14, UBC, RPS2, UBA52	147	101	13528	5.46696	0.99989	0.0413031	7.78512
GOTERM_BP_FAT	GO:0040012~regulation of locomotion	8	0.00481051	ERBB4, PTK2B, MMP9, BCAR1, GAB1, RPS6KB1, TGFB1, APC	147	192	13528	3.83447	0.999907	0.0418535	7.92186
GOTERM_BP_FAT	GO:0006970~response to osmotic stress	4	0.00485705	PDPK1, CUL5, PTK2B, TP53	147	32	13528	11.5034	0.999915	0.0420611	7.99553
GOTERM_BP_FAT	GO:0043406~positive regulation of MAP kinase activity	6	0.00492546	PTK2B, PIK3CB, ERBB2, GAB1, TGFB1, PTPN11	147	102	13528	5.41337	0.999925	0.0424516	8.10372
GOTERM_BP_FAT	GO:0000904~cell morphogenesis involved in differentiation	9	0.00498187	ERBB2, STXBP1, UBC, PAFAH1B1, UBA52, TGFB1, NFATC1, PTPN11, APC	147	244	13528	3.39445	0.999933	0.0427375	8.19284
GOTERM_BP_FAT	GO:0051235~maintenance of location	5	0.00501067	DMD, YWHAB, NFKBIA, BCL3, FLNA	147	64	13528	7.18963	0.999937	0.0427895	8.23832
GOTERM_BP_FAT	GO:0048167~regulation of synaptic plasticity	5	0.00501067	YWHAG, HTT, UBC, GRIN2A, UBA52	147	64	13528	7.18963	0.999937	0.0427895	8.23832
GOTERM_BP_FAT	GO:0048858~cell projection morphogenesis	9	0.00510414	E2F4, ERBB2, DMD, STXBP1, UBC, PAFAH1B1, UBA52, PTPN11, APC	147	245	13528	3.38059	0.999947	0.0433801	8.38574
GOTERM_BP_FAT	GO:0022403~cell cycle phase	12	0.0052492	TAF1, ACVR1B, CUL5, CDKN1B, E2F4, NEK2, PAFAH1B1, RB1, DYNC1H1, BUB3, NFATC1, APC	147	414	13528	2.66746	0.99996	0.0443928	8.6141
GOTERM_BP_FAT	GO:0045892~negative regulation of transcription, DNA-dependent	11	0.00525413	CDKN1B, NCOA2, RPS14, FOXA1, PPARG, TP53, CTCF, RB1, ZEB1, TBL1X, SMARCA2	147	356	13528	2.84354	0.99996	0.0442398	8.62185
GOTERM_BP_FAT	GO:0030217~T cell differentiation	5	0.00529524	TP53, BCL3, CD4, TGFB1, APC	147	65	13528	7.07902	0.999963	0.0443853	8.68645
GOTERM_BP_FAT	GO:0051253~negative regulation of RNA metabolic process	11	0.00589338	CDKN1B, NCOA2, RPS14, FOXA1, PPARG, TP53, CTCF, RB1, ZEB1, TBL1X, SMARCA2	147	362	13528	2.79641	0.999988	0.0490753	9.62172
GOTERM_BP_FAT	GO:0045648~positive regulation of erythrocyte differentiation	3	0.00596901	TAL1, ACVR1B, ETS1	147	11	13528	25.0983	0.99999	0.0494776	9.73932
GOTERM_BP_FAT	GO:0033081~regulation of T cell differentiation in the thymus	3	0.00596901	ERBB2, IL2RG, ZEB1	147	11	13528	25.0983	0.99999	0.0494776	9.73932
GOTERM_BP_FAT	GO:0007346~regulation of mitotic cell cycle	7	0.0060943	NEK2, TP53, RB1, BUB3, TGFB1, DLG1, APC	147	152	13528	4.2381	0.999992	0.0502768	9.93384
GOTERM_BP_FAT	GO:0032869~cellular response to insulin stimulus	5	0.00621335	PDPK1, BCAR1, GAB1, PPARG, PARP1	147	68	13528	6.76671	0.999994	0.0510184	10.1183
GOTERM_BP_FAT	GO:0031334~positive regulation of protein complex assembly	4	0.00626009	TAF1, CDKN1B, GSK3B, APC	147	35	13528	10.5174	0.999994	0.0511757	10.1906
GOTERM_BP_FAT	GO:0043434~response to peptide hormone stimulus	7	0.00648738	PDPK1, BCAR1, GAB1, PPARG, RPS6KB1, PARP1, JUNB	147	154	13528	4.18306	0.999996	0.0527663	10.5416
GOTERM_BP_FAT	GO:0032990~cell part morphogenesis	9	0.00660624	E2F4, ERBB2, DMD, STXBP1, UBC, PAFAH1B1, UBA52, PTPN11, APC	147	256	13528	3.23533	0.999997	0.0534846	10.7246
GOTERM_BP_FAT	GO:0007568~aging	6	0.00675977	FOS, HTT, JUN, TP53, RPS6KB1, TGFB1	147	110	13528	5.01967	0.999998	0.0544688	10.9604
GOTERM_BP_FAT	GO:0045926~negative regulation of growth	6	0.00675977	ACVR1B, CDKN1B, PPARG, TP53, RB1, TGFB1	147	110	13528	5.01967	0.999998	0.0544688	10.9604
GOTERM_BP_FAT	GO:0043388~positive regulation of DNA binding	5	0.0068808	EP300, NCOA3, IRF4, TGFB1, CALM1	147	70	13528	6.57337	0.999998	0.0551896	11.1459
GOTERM_BP_FAT	GO:0007229~integrin-mediated signaling pathway	5	0.0068808	GAB2, ITGB8, BCAR1, ITGB6, ITGB4	147	70	13528	6.57337	0.999998	0.0551896	11.1459
GOTERM_BP_FAT	GO:0007611~learning or memory	6	0.00701851	FOS, HTT, JUN, GRIN2A, PAFAH1B1, RPS6KB1	147	111	13528	4.97444	0.999999	0.0560337	11.3566
GOTERM_BP_FAT	GO:0050678~regulation of epithelial cell proliferation	5	0.00723162	CDKN1B, ERBB4, ERBB2, TGFB1, APC	147	71	13528	6.48079	0.999999	0.0574538	11.6816
GOTERM_BP_FAT	GO:0006873~cellular ion homeostasis	11	0.00735344	CUL5, HTT, PTK2B, PIK3CB, GNB1, JUN, ERBB2, GRIN2A, TP53, TGFB1, PRKCB	147	374	13528	2.70668	0.999999	0.0581571	11.8669
GOTERM_BP_FAT	GO:0006325~chromatin organization	11	0.00789783	SETDB1, EP300, SMARCD3, SMARCC1, SMARCA5, H3F3A, CTCF, RB1, IRF4, HIST3H3, SMARCA2	147	378	13528	2.67804	1	0.0620886	12.6905
GOTERM_BP_FAT	GO:0030182~neuron differentiation	12	0.00789806	HTT, PTK2B, ERBB2, DMD, FOXA1, STXBP1, UBC, PAFAH1B1, CDH1, UBA52, PTPN11, APC	147	438	13528	2.52129	1	0.0618388	12.6909
GOTERM_BP_FAT	GO:0055082~cellular chemical homeostasis	11	0.00818147	CUL5, HTT, PTK2B, PIK3CB, GNB1, JUN, ERBB2, GRIN2A, TP53, TGFB1, PRKCB	147	380	13528	2.66395	1	0.0637361	13.1168
GOTERM_BP_FAT	GO:0000122~negative regulation of transcription from RNA polymerase II promoter	9	0.00824337	NCOA2, RPS14, FOXA1, PPARG, TP53, RB1, ZEB1, TBL1X, SMARCA2	147	266	13528	3.1137	1	0.0639467	13.2095
GOTERM_BP_FAT	GO:0016044~membrane organization	11	0.0083262	HSP90AA1, ARF1, HTT, HCK, MYH2, STXBP1, TP53, PAFAH1B1, CLTC, SH3GL2, HSPA8	147	381	13528	2.65695	1	0.0643126	13.3335
GOTERM_BP_FAT	GO:0048812~neuron projection morphogenesis	8	0.00835327	ERBB2, DMD, STXBP1, UBC, PAFAH1B1, UBA52, PTPN11, APC	147	213	13528	3.45642	1	0.0642589	13.374
GOTERM_BP_FAT	GO:0007498~mesoderm development	5	0.00835438	NUP133, HTT, HCK, BMPR2, BTK	147	74	13528	6.21805	1	0.0640124	13.3757
GOTERM_BP_FAT	GO:0043062~extracellular structure organization	7	0.00848381	ERBB4, MMP9, ERBB2, BCL3, CDH1, COL2A1, NFKB2	147	163	13528	3.95209	1	0.0647189	13.569
GOTERM_BP_FAT	GO:0050863~regulation of T cell activation	6	0.00871799	ERBB2, IL2RG, CD4, IRF4, ZEB1, TGFB1	147	117	13528	4.71934	1	0.0661912	13.9177
GOTERM_BP_FAT	GO:0048469~cell maturation	5	0.00875257	EPAS1, PTK2B, FOXA1, PPARG, BTK	147	75	13528	6.13515	1	0.066186	13.9691
GOTERM_BP_FAT	GO:0007507~heart development	8	0.00877011	EP300, ERBB4, SMARCD3, ERBB2, GATA4, CASP8, COL2A1, NFATC1	147	215	13528	3.42427	1	0.0660564	13.9951
GOTERM_BP_FAT	GO:0051220~cytoplasmic sequestering of protein	3	0.00966895	YWHAB, NFKBIA, FLNA	147	14	13528	19.7201	1	0.0723258	15.3202
GOTERM_BP_FAT	GO:0002761~regulation of myeloid leukocyte differentiation	4	0.00972829	JUN, GNAS, RB1, APC	147	41	13528	8.97826	1	0.072475	15.407
GOTERM_BP_FAT	GO:0034329~cell junction assembly	4	0.00972829	PDPK1, PTK2B, ACTN2, APC	147	41	13528	8.97826	1	0.072475	15.407
GOTERM_BP_FAT	GO:0006412~translation	10	0.00975049	EIF4G1, EEF1A1, MRPL13, RPS16, RPS14, MRPL16, UBC, MRPL55, RPS2, UBA52	147	331	13528	2.78028	1	0.0723563	15.4395
GOTERM_BP_FAT	GO:0016568~chromatin modification	9	0.009759	SETDB1, EP300, SMARCD3, SMARCC1, SMARCA5, CTCF, RB1, IRF4, SMARCA2	147	274	13528	3.02279	1	0.0721407	15.4519
GOTERM_BP_FAT	GO:0042692~muscle cell differentiation	6	0.00999746	SDC1, ACTA1, SMARCD3, ERBB2, RB1, TCF7L2	147	121	13528	4.56333	1	0.0735643	15.7997
GOTERM_BP_FAT	GO:0051384~response to glucocorticoid stimulus	5	0.010021	FOS, SDC1, EP300, RPS6KB1, JUNB	147	78	13528	5.89918	1	0.0734524	15.834
GOTERM_BP_FAT	GO:0051099~positive regulation of binding	5	0.010021	EP300, NCOA3, IRF4, TGFB1, CALM1	147	78	13528	5.89918	1	0.0734524	15.834
GOTERM_BP_FAT	GO:0030278~regulation of ossification	5	0.010021	PTK2B, BMPR2, GNAS, TGFB1, APC	147	78	13528	5.89918	1	0.0734524	15.834
GOTERM_BP_FAT	GO:0048568~embryonic organ development	7	0.0108783	EPAS1, GATA4, GNAS, COL2A1, ZEB1, TCF7L2, JUNB	147	172	13528	3.74529	1	0.0792142	17.0728
GOTERM_BP_FAT	GO:0030218~erythrocyte differentiation	4	0.0110878	TAL1, EPAS1, RPS14, RB1	147	43	13528	8.56067	1	0.0803825	17.3729
GOTERM_BP_FAT	GO:0008380~RNA splicing	9	0.0119349	SF3B1, NCBP1, DHX9, DHX38, SNRNP200, POLR2C, HNRNPU, SF3B3, POLR2B	147	284	13528	2.91636	1	0.0859649	18.5759
GOTERM_BP_FAT	GO:0048041~focal adhesion formation	3	0.0125718	PDPK1, PTK2B, ACTN2	147	16	13528	17.2551	1	0.090033	19.4697
GOTERM_BP_FAT	GO:0007172~signal complex assembly	3	0.0125718	PTK2B, FLNA, PXN	147	16	13528	17.2551	1	0.090033	19.4697
GOTERM_BP_FAT	GO:0050801~ion homeostasis	11	0.0132413	CUL5, HTT, PTK2B, PIK3CB, GNB1, JUN, ERBB2, GRIN2A, TP53, TGFB1, PRKCB	147	409	13528	2.47506	1	0.094276	20.399
GOTERM_BP_FAT	GO:0046777~protein amino acid autophosphorylation	5	0.0134286	TAF1, ACVR1B, PAK2, NEK2, ERBB2	147	85	13528	5.41337	1	0.0952035	20.6573
GOTERM_BP_FAT	GO:0031960~response to corticosteroid stimulus	5	0.0134286	FOS, SDC1, EP300, RPS6KB1, JUNB	147	85	13528	5.41337	1	0.0952035	20.6573
GOTERM_BP_FAT	GO:0019932~second-messenger-mediated signaling	8	0.0138205	GNAI2, PIK3CB, GNB1, ERBB2, PIK3CA, GNAS, FLNA, BTK	147	235	13528	3.13284	1	0.0975032	21.1949
GOTERM_BP_FAT	GO:0048638~regulation of developmental growth	4	0.0141211	GATA4, UBC, RPS6KB1, UBA52	147	47	13528	7.8321	1	0.0991691	21.6051
GOTERM_BP_FAT	GO:0031575~G1/S transition checkpoint	3	0.0141481	TP53, TGFB1, DLG1	147	17	13528	16.2401	1	0.098992	21.6419
GOTERM_BP_FAT	GO:0051028~mRNA transport	5	0.0145219	NUP133, NCBP1, NUP98, NUP160, NUP93	147	87	13528	5.28892	1	0.101124	22.1489
GOTERM_BP_FAT	GO:0009967~positive regulation of signal transduction	9	0.0147208	ACVR1B, NCOA3, ERBB2, CASP8, CD4, FLNA, TGFB1, TRADD, PTPN11	147	295	13528	2.80761	1	0.102079	22.4174
GOTERM_BP_FAT	GO:0012501~programmed cell death	14	0.0149358	TRAF1, HTT, YWHAB, TP53, NFKBIA, TRADD, CDKN1B, EP300, PAK2, PTK2B, JUN, CASP8, UBC, UBA52	147	611	13528	2.10864	1	0.103132	22.7066
GOTERM_BP_FAT	GO:0045936~negative regulation of phosphate metabolic process	4	0.0149457	CDKN1B, JUN, YWHAB, TGFB1	147	48	13528	7.66893	1	0.102831	22.7198
GOTERM_BP_FAT	GO:0010563~negative regulation of phosphorus metabolic process	4	0.0149457	CDKN1B, JUN, YWHAB, TGFB1	147	48	13528	7.66893	1	0.102831	22.7198
GOTERM_BP_FAT	GO:0032582~negative regulation of gene-specific transcription	4	0.0149457	CDKN1B, PPARG, TBL1X, SMARCA2	147	48	13528	7.66893	1	0.102831	22.7198
GOTERM_BP_FAT	GO:0042593~glucose homeostasis	4	0.015797	FOXA1, PPARG, TCF7L2, PTPN11	147	49	13528	7.51243	1	0.108022	23.855
GOTERM_BP_FAT	GO:0033500~carbohydrate homeostasis	4	0.015797	FOXA1, PPARG, TCF7L2, PTPN11	147	49	13528	7.51243	1	0.108022	23.855
GOTERM_BP_FAT	GO:0034101~erythrocyte homeostasis	4	0.015797	TAL1, EPAS1, RPS14, RB1	147	49	13528	7.51243	1	0.108022	23.855
GOTERM_BP_FAT	GO:0007163~establishment or maintenance of cell polarity	4	0.015797	CD3G, PAFAH1B1, DLG1, APC	147	49	13528	7.51243	1	0.108022	23.855
GOTERM_BP_FAT	GO:0045646~regulation of erythrocyte differentiation	3	0.0158051	TAL1, ACVR1B, ETS1	147	18	13528	15.3379	1	0.107695	23.8658
GOTERM_BP_FAT	GO:0002763~positive regulation of myeloid leukocyte differentiation	3	0.0158051	JUN, GNAS, RB1	147	18	13528	15.3379	1	0.107695	23.8658
GOTERM_BP_FAT	GO:0007212~dopamine receptor signaling pathway	3	0.0158051	HTT, GNAS, FLNA	147	18	13528	15.3379	1	0.107695	23.8658
GOTERM_BP_FAT	GO:0018107~peptidyl-threonine phosphorylation	3	0.0158051	TAF1, ACVR1B, PDPK1	147	18	13528	15.3379	1	0.107695	23.8658
GOTERM_BP_FAT	GO:0045321~leukocyte activation	8	0.0160013	YWHAZ, CD3G, TP53, BCL3, CD4, IRF4, TGFB1, APC	147	242	13528	3.04222	1	0.108586	24.1251
GOTERM_BP_FAT	GO:0043254~regulation of protein complex assembly	5	0.0162649	TAF1, CDKN1B, GSK3B, STXBP1, APC	147	90	13528	5.11262	1	0.109903	24.4723
GOTERM_BP_FAT	GO:0051240~positive regulation of multicellular organismal process	8	0.0166669	ERBB4, GATA4, UBC, BMPR2, BCL3, UBA52, TGFB1, TRADD	147	244	13528	3.01729	1	0.112092	24.9988
GOTERM_BP_FAT	GO:0007005~mitochondrion organization	6	0.0168762	YWHAZ, HSP90AA1, EPAS1, HTT, JUN, TP53	147	138	13528	4.00118	1	0.113037	25.2714
GOTERM_BP_FAT	GO:0009416~response to light stimulus	6	0.0168762	FOS, HTT, GRIN2A, TP53, BCL3, JUNB	147	138	13528	4.00118	1	0.113037	25.2714
GOTERM_BP_FAT	GO:0045165~cell fate commitment	6	0.0173583	TAL1, ERBB4, FOXA1, PPARG, TP53, TCF7L2	147	139	13528	3.9724	1	0.1157	25.8962
GOTERM_BP_FAT	GO:0042060~wound healing	7	0.0174549	SDC1, PIK3CB, ERBB2, MYH2, STXBP1, CDH3, TGFB1	147	191	13528	3.37273	1	0.115913	26.0208
GOTERM_BP_FAT	GO:0045445~myoblast differentiation	3	0.0175409	SDC1, RB1, TCF7L2	147	19	13528	14.5306	1	0.116057	26.1315
GOTERM_BP_FAT	GO:0045580~regulation of T cell differentiation	4	0.0175801	ERBB2, IL2RG, IRF4, ZEB1	147	51	13528	7.21782	1	0.115909	26.182
GOTERM_BP_FAT	GO:0009952~anterior/posterior pattern formation	6	0.0178408	SF3B1, EP300, HTT, GATA4, BMPR2, APC	147	140	13528	3.94402	1	0.11714	26.5165
GOTERM_BP_FAT	GO:0051960~regulation of nervous system development	7	0.0178628	YWHAG, FOXA1, PPARG, UBC, TP53, UBA52, TGFB1	147	192	13528	3.35516	1	0.116882	26.5447
GOTERM_BP_FAT	GO:0048598~embryonic morphogenesis	9	0.0182711	HTT, GATA4, CASP8, BMPR2, TP53, GNAS, COL2A1, ZEB1, TCF7L2	147	307	13528	2.69787	1	0.11901	27.0656
GOTERM_BP_FAT	GO:0007409~axonogenesis	7	0.0182772	ERBB2, STXBP1, UBC, PAFAH1B1, UBA52, PTPN11, APC	147	193	13528	3.33777	1	0.118651	27.0733
GOTERM_BP_FAT	GO:0043405~regulation of MAP kinase activity	6	0.0183497	PTK2B, PIK3CB, ERBB2, GAB1, TGFB1, PTPN11	147	141	13528	3.91605	1	0.1187	27.1654
GOTERM_BP_FAT	GO:0010627~regulation of protein kinase cascade	8	0.0184166	PTK2B, ERBB2, GAB1, CASP8, FLNA, TGFB1, TRADD, APC	147	249	13528	2.9567	1	0.118715	27.2504
GOTERM_BP_FAT	GO:0006997~nucleus organization	4	0.0185121	NUP133, NUP98, ETS1, PAFAH1B1	147	52	13528	7.07902	1	0.118903	27.3714
GOTERM_BP_FAT	GO:0009755~hormone-mediated signaling	4	0.0185121	GNB1, GNAS, GNB3, PTPN11	147	52	13528	7.07902	1	0.118903	27.3714
GOTERM_BP_FAT	GO:0060349~bone morphogenesis	3	0.0193535	GNAS, COL2A1, TGFB1	147	20	13528	13.8041	1	0.123601	28.4298
GOTERM_BP_FAT	GO:0031667~response to nutrient levels	7	0.0200008	GNAI2, JUN, PPARG, BMPR2, TP53, RPS6KB1, TGFB1	147	197	13528	3.27	1	0.127083	29.234
GOTERM_BP_FAT	GO:0051236~establishment of RNA localization	5	0.0208264	NUP133, NCBP1, NUP98, NUP160, NUP93	147	97	13528	4.74367	1	0.13159	30.2475
GOTERM_BP_FAT	GO:0050657~nucleic acid transport	5	0.0208264	NUP133, NCBP1, NUP98, NUP160, NUP93	147	97	13528	4.74367	1	0.13159	30.2475
GOTERM_BP_FAT	GO:0050658~RNA transport	5	0.0208264	NUP133, NCBP1, NUP98, NUP160, NUP93	147	97	13528	4.74367	1	0.13159	30.2475
GOTERM_BP_FAT	GO:0046649~lymphocyte activation	7	0.0209027	CD3G, TP53, BCL3, CD4, IRF4, TGFB1, APC	147	199	13528	3.23714	1	0.131617	30.3405
GOTERM_BP_FAT	GO:0018210~peptidyl-threonine modification	3	0.0212413	TAF1, ACVR1B, PDPK1	147	21	13528	13.1467	1	0.13319	30.7516
GOTERM_BP_FAT	GO:0009314~response to radiation	7	0.0213639	FOS, HTT, GRIN2A, TP53, BCL3, JUNB, TGFB1	147	200	13528	3.22095	1	0.133484	30.9
GOTERM_BP_FAT	GO:0045074~regulation of interleukin-10 biosynthetic process	2	0.0214692	BCL3, IRF4	147	2	13528	92.0272	1	0.133673	31.0271
GOTERM_BP_FAT	GO:0045082~positive regulation of interleukin-10 biosynthetic process	2	0.0214692	BCL3, IRF4	147	2	13528	92.0272	1	0.133673	31.0271
GOTERM_BP_FAT	GO:0002268~follicular dendritic cell differentiation	2	0.0214692	BCL3, NFKB2	147	2	13528	92.0272	1	0.133673	31.0271
GOTERM_BP_FAT	GO:0002266~follicular dendritic cell activation	2	0.0214692	BCL3, NFKB2	147	2	13528	92.0272	1	0.133673	31.0271
GOTERM_BP_FAT	GO:0051249~regulation of lymphocyte activation	6	0.0221244	ERBB2, IL2RG, CD4, IRF4, ZEB1, TGFB1	147	148	13528	3.73083	1	0.137064	31.8133
GOTERM_BP_FAT	GO:0006338~chromatin remodeling	4	0.0225101	SMARCC1, SMARCA5, RB1, SMARCA2	147	56	13528	6.57337	1	0.138864	32.2721
GOTERM_BP_FAT	GO:0048771~tissue remodeling	4	0.0225101	RAC2, EPAS1, ERBB2, TGFB1	147	56	13528	6.57337	1	0.138864	32.2721
GOTERM_BP_FAT	GO:0006403~RNA localization	5	0.0229987	NUP133, NCBP1, NUP98, NUP160, NUP93	147	100	13528	4.60136	1	0.14124	32.8492
GOTERM_BP_FAT	GO:0048872~homeostasis of number of cells	5	0.0229987	TAL1, EPAS1, RPS14, RB1, TGFB1	147	100	13528	4.60136	1	0.14124	32.8492
GOTERM_BP_FAT	GO:0006397~mRNA processing	9	0.0231465	SF3B1, NCBP1, DHX9, DHX38, SNRNP200, POLR2C, HNRNPU, SF3B3, POLR2B	147	321	13528	2.5802	1	0.141644	33.0228
GOTERM_BP_FAT	GO:0008633~activation of pro-apoptotic gene products	3	0.0232022	CASP8, YWHAB, TRADD	147	22	13528	12.5492	1	0.14152	33.0883
GOTERM_BP_FAT	GO:0045930~negative regulation of mitotic cell cycle	3	0.0232022	RB1, TGFB1, DLG1	147	22	13528	12.5492	1	0.14152	33.0883
GOTERM_BP_FAT	GO:0046824~positive regulation of nucleocytoplasmic transport	3	0.0232022	GSK3B, CDH1, FLNA	147	22	13528	12.5492	1	0.14152	33.0883
GOTERM_BP_FAT	GO:0008219~cell death	15	0.0234088	TRAF1, HTT, YWHAB, TP53, NFKBIA, TGFB1, TRADD, EP300, CDKN1B, PAK2, PTK2B, JUN, CASP8, UBC, UBA52	147	719	13528	1.9199	1	0.142254	33.33
GOTERM_BP_FAT	GO:0003006~reproductive developmental process	8	0.0235638	SDC1, PTK2B, FOXA1, PAFAH1B1, SIX5, RPS6KB1, TCF7L2, JUNB	147	262	13528	2.80999	1	0.142692	33.5109
GOTERM_BP_FAT	GO:0060284~regulation of cell development	7	0.0237736	YWHAG, FOXA1, PPARG, UBC, TP53, UBA52, TGFB1	147	205	13528	3.14239	1	0.143436	33.755
GOTERM_BP_FAT	GO:0016265~death	15	0.0246602	TRAF1, HTT, YWHAB, TP53, NFKBIA, TGFB1, TRADD, EP300, CDKN1B, PAK2, PTK2B, JUN, CASP8, UBC, UBA52	147	724	13528	1.90664	1	0.147973	34.7772
GOTERM_BP_FAT	GO:0006892~post-Golgi vesicle-mediated transport	4	0.0246714	ARF1, CLTC, SH3GL2, HSPA8	147	58	13528	6.3467	1	0.147582	34.7901
GOTERM_BP_FAT	GO:0007044~cell-substrate junction assembly	3	0.0252347	PDPK1, PTK2B, ACTN2	147	23	13528	12.0035	1	0.150264	35.4316
GOTERM_BP_FAT	GO:0030098~lymphocyte differentiation	5	0.025304	TP53, BCL3, CD4, TGFB1, APC	147	103	13528	4.46734	1	0.150192	35.5102
GOTERM_BP_FAT	GO:0051090~regulation of transcription factor activity	5	0.025304	EP300, NCOA3, NFKBIA, FLNA, TGFB1	147	103	13528	4.46734	1	0.150192	35.5102
GOTERM_BP_FAT	GO:0007178~transmembrane receptor protein serine/threonine kinase signaling pathway	5	0.025304	FOS, ACVR1B, JUN, BMPR2, TGFB1	147	103	13528	4.46734	1	0.150192	35.5102
GOTERM_BP_FAT	GO:0048667~cell morphogenesis involved in neuron differentiation	7	0.0258281	ERBB2, STXBP1, UBC, PAFAH1B1, UBA52, PTPN11, APC	147	209	13528	3.08225	1	0.152626	36.1011
GOTERM_BP_FAT	GO:0010608~posttranscriptional regulation of gene expression	7	0.0268984	EIF4G1, NCBP1, DHX9, PTK2B, BCL3, HNRNPU, FLNA	147	211	13528	3.05304	1	0.158024	37.2921
GOTERM_BP_FAT	GO:0007612~learning	4	0.026941	FOS, HTT, JUN, GRIN2A	147	60	13528	6.13515	1	0.157783	37.3391
GOTERM_BP_FAT	GO:0009636~response to toxin	4	0.0281163	FOS, SDC1, CDH1, RPS6KB1	147	61	13528	6.03457	1	0.16367	38.6219
GOTERM_BP_FAT	GO:0009611~response to wounding	12	0.028517	FOS, SDC1, YWHAZ, PIK3CB, ERBB2, MYH2, ITGB6, STXBP1, GRIN2A, RPS6KB1, CDH3, TGFB1	147	530	13528	2.08363	1	0.165338	39.0536
GOTERM_BP_FAT	GO:0051789~response to protein stimulus	5	0.0285876	FOS, HSP90AA1, CD4, HSPA8, TGFB1	147	107	13528	4.30034	1	0.165227	39.1293
GOTERM_BP_FAT	GO:0006275~regulation of DNA replication	4	0.0293185	JUN, TP53, ATR, TGFB1	147	62	13528	5.93724	1	0.168634	39.9085
GOTERM_BP_FAT	GO:0050680~negative regulation of epithelial cell proliferation	3	0.0295071	CDKN1B, TGFB1, APC	147	25	13528	11.0433	1	0.169139	40.108
GOTERM_BP_FAT	GO:0045596~negative regulation of cell differentiation	7	0.0297021	PPARG, TP53, NFKBIA, ZEB1, TCF7L2, TGFB1, APC	147	216	13528	2.98236	1	0.169675	40.3137
GOTERM_BP_FAT	GO:0006915~apoptosis	13	0.0297209	TRAF1, HTT, YWHAB, TP53, NFKBIA, TRADD, EP300, PAK2, PTK2B, JUN, CASP8, UBC, UBA52	147	602	13528	1.9873	1	0.169281	40.3334
GOTERM_BP_FAT	GO:0045619~regulation of lymphocyte differentiation	4	0.0305476	ERBB2, IL2RG, IRF4, ZEB1	147	63	13528	5.843	1	0.17312	41.1976
GOTERM_BP_FAT	GO:0001894~tissue homeostasis	4	0.0305476	ERBB4, RAC2, EPAS1, COL2A1	147	63	13528	5.843	1	0.17312	41.1976
GOTERM_BP_FAT	GO:0048610~reproductive cellular process	6	0.0311746	SDC1, PTK2B, PAFAH1B1, SIX5, RPS6KB1, TGFB1	147	162	13528	3.40842	1	0.175884	41.8451
GOTERM_BP_FAT	GO:0043623~cellular protein complex assembly	6	0.0311746	NUP98, HSP90AA1, PTK2B, FLNA, PXN, TGFB1	147	162	13528	3.40842	1	0.175884	41.8451
GOTERM_BP_FAT	GO:0031668~cellular response to extracellular stimulus	4	0.0318035	FOS, JUN, BMPR2, TP53	147	64	13528	5.7517	1	0.178633	42.4879
GOTERM_BP_FAT	GO:0045471~response to ethanol	4	0.0318035	EP300, PTK2B, GRIN2A, RPS6KB1	147	64	13528	5.7517	1	0.178633	42.4879
GOTERM_BP_FAT	GO:0006928~cell motion	11	0.0331086	GAB2, ETS1, PTK2B, ERBB2, BCAR1, UBC, PAFAH1B1, RPS6KB1, UBA52, TGFB1, APC	147	475	13528	2.13116	1	0.184824	43.8004
GOTERM_BP_FAT	GO:0015931~nucleobase, nucleoside, nucleotide and nucleic acid transport	5	0.033968	NUP133, NCBP1, NUP98, NUP160, NUP93	147	113	13528	4.072	1	0.188677	44.6493
GOTERM_BP_FAT	GO:0002694~regulation of leukocyte activation	6	0.0339794	ERBB2, IL2RG, CD4, IRF4, ZEB1, TGFB1	147	166	13528	3.32628	1	0.188202	44.6604
GOTERM_BP_FAT	GO:0007519~skeletal muscle tissue development	4	0.0343955	EP300, ACTA1, ERBB2, DMD	147	66	13528	5.57741	1	0.189775	45.067
GOTERM_BP_FAT	GO:0060538~skeletal muscle organ development	4	0.0343955	EP300, ACTA1, ERBB2, DMD	147	66	13528	5.57741	1	0.189775	45.067
GOTERM_BP_FAT	GO:0032844~regulation of homeostatic process	5	0.0349183	TAL1, ACVR1B, ETS1, TGFB1, CALM1	147	114	13528	4.03628	1	0.191871	45.5738
GOTERM_BP_FAT	GO:0010564~regulation of cell cycle process	5	0.0349183	NEK2, CTCF, RB1, TGFB1, APC	147	114	13528	4.03628	1	0.191871	45.5738
GOTERM_BP_FAT	GO:0008284~positive regulation of cell proliferation	10	0.0355051	CDKN1B, ATF3, ERBB4, RAC2, GNAI2, PTK2B, JUN, ERBB2, RPS6KB1, TGFB1	147	414	13528	2.22288	1	0.19427	46.1375
GOTERM_BP_FAT	GO:0055080~cation homeostasis	8	0.0355241	CUL5, HTT, PTK2B, PIK3CB, GNB1, TP53, TGFB1, PRKCB	147	286	13528	2.57419	1	0.193825	46.1556
GOTERM_BP_FAT	GO:0051222~positive regulation of protein transport	4	0.0357314	GSK3B, CDH1, FLNA, TGFB1	147	67	13528	5.49416	1	0.194318	46.3534
GOTERM_BP_FAT	GO:0008156~negative regulation of DNA replication	3	0.0364089	TP53, ATR, TGFB1	147	28	13528	9.86006	1	0.19713	46.9949
GOTERM_BP_FAT	GO:0007423~sensory organ development	7	0.0378715	CDKN1B, ERBB2, SIX5, COL2A1, ZEB1, TGFB1, APC	147	229	13528	2.81306	1	0.20376	48.3552
GOTERM_BP_FAT	GO:0006839~mitochondrial transport	4	0.0384825	YWHAZ, HSP90AA1, HTT, TP53	147	69	13528	5.33491	1	0.206177	48.9136
GOTERM_BP_FAT	GO:0048641~regulation of skeletal muscle tissue development	3	0.0388345	UBC, RPS6KB1, UBA52	147	29	13528	9.52006	1	0.207322	49.2328
GOTERM_BP_FAT	GO:0001932~regulation of protein amino acid phosphorylation	6	0.0394896	PTK2B, JUN, GAB1, BMPR2, CD4, TGFB1	147	173	13528	3.1917	1	0.209919	49.8217
GOTERM_BP_FAT	GO:0007369~gastrulation	4	0.0398975	HTT, GATA4, BMPR2, TP53	147	70	13528	5.2587	1	0.21131	50.1852
GOTERM_BP_FAT	GO:0050865~regulation of cell activation	6	0.041158	ERBB2, IL2RG, CD4, IRF4, ZEB1, TGFB1	147	175	13528	3.15522	1	0.216748	51.2928
GOTERM_BP_FAT	GO:0001701~in utero embryonic development	6	0.0420081	ACVR1B, EPAS1, GATA4, TP53, CDH1, JUNB	147	176	13528	3.13729	1	0.220191	52.0267
GOTERM_BP_FAT	GO:0002467~germinal center formation	2	0.0424805	BCL3, NFKB2	147	4	13528	46.0136	1	0.221829	52.43
GOTERM_BP_FAT	GO:0043501~skeletal muscle adaptation	2	0.0424805	ACTA1, RPS6KB1	147	4	13528	46.0136	1	0.221829	52.43
GOTERM_BP_FAT	GO:0055066~di-, tri-valent inorganic cation homeostasis	7	0.0450488	CUL5, HTT, PTK2B, PIK3CB, GNB1, TGFB1, PRKCB	147	239	13528	2.69536	1	0.2332	54.5672
GOTERM_BP_FAT	GO:0001817~regulation of cytokine production	6	0.0464175	GATA4, PPARG, BCL3, CD4, IRF4, TGFB1	147	181	13528	3.05063	1	0.238888	55.669
GOTERM_BP_FAT	GO:0051130~positive regulation of cellular component organization	6	0.0464175	TAF1, PDPK1, CDKN1B, GSK3B, TGFB1, APC	147	181	13528	3.05063	1	0.238888	55.669
GOTERM_BP_FAT	GO:0007006~mitochondrial membrane organization	3	0.046464	HSP90AA1, HTT, TP53	147	32	13528	8.62755	1	0.238482	55.706
GOTERM_BP_FAT	GO:0009267~cellular response to starvation	3	0.046464	JUN, BMPR2, TP53	147	32	13528	8.62755	1	0.238482	55.706
GOTERM_BP_FAT	GO:0016071~mRNA metabolic process	9	0.0473259	SF3B1, NCBP1, DHX9, DHX38, SNRNP200, POLR2C, HNRNPU, SF3B3, POLR2B	147	370	13528	2.2385	1	0.24179	56.3862
GOTERM_BP_FAT	GO:0006874~cellular calcium ion homeostasis	6	0.0482558	CUL5, PTK2B, PIK3CB, GNB1, TGFB1, PRKCB	147	183	13528	3.01729	1	0.245376	57.1091
GOTERM_BP_FAT	GO:0006333~chromatin assembly or disassembly	5	0.0486716	SMARCC1, SMARCA5, H3F3A, CTCF, HIST3H3	147	127	13528	3.62312	1	0.24662	57.4287
GOTERM_BP_FAT	GO:0048870~cell motility	8	0.0488335	GAB2, ETS1, PTK2B, BCAR1, PAFAH1B1, RPS6KB1, TGFB1, APC	147	307	13528	2.3981	1	0.246718	57.5525
GOTERM_BP_FAT	GO:0051674~localization of cell	8	0.0488335	GAB2, ETS1, PTK2B, BCAR1, PAFAH1B1, RPS6KB1, TGFB1, APC	147	307	13528	2.3981	1	0.246718	57.5525
GOTERM_BP_FAT	GO:0006406~mRNA export from nucleus	3	0.0491197	NUP133, NCBP1, NUP160	147	33	13528	8.36611	1	0.247371	57.7706
GOTERM_BP_FAT	GO:0032496~response to lipopolysaccharide	4	0.0505269	FOS, JUN, NFKBIA, RPS6KB1	147	77	13528	4.78063	1	0.252995	58.8276
GOTERM_BP_FAT	GO:0010038~response to metal ion	5	0.0510182	SDC1, EP300, HTT, PTK2B, CALM1	147	129	13528	3.56695	1	0.254527	59.1907
GOTERM_BP_FAT	GO:0050806~positive regulation of synaptic transmission	3	0.0518292	ERBB4, UBC, UBA52	147	34	13528	8.12005	1	0.257449	59.7835
GOTERM_BP_FAT	GO:0006999~nuclear pore organization	2	0.0528175	NUP133, NUP98	147	5	13528	36.8109	1	0.261118	60.495
GOTERM_BP_FAT	GO:0042062~long-term strengthening of neuromuscular junction	2	0.0528175	UBC, UBA52	147	5	13528	36.8109	1	0.261118	60.495
GOTERM_BP_FAT	GO:0055074~calcium ion homeostasis	6	0.0530383	CUL5, PTK2B, PIK3CB, GNB1, TGFB1, PRKCB	147	188	13528	2.93704	1	0.26143	60.6523
GOTERM_BP_FAT	GO:0048193~Golgi vesicle transport	5	0.053426	ARF1, HTT, CLTC, SH3GL2, HSPA8	147	131	13528	3.51249	1	0.262461	60.9272
GOTERM_BP_FAT	GO:0034097~response to cytokine stimulus	4	0.0537924	FOS, JUN, CASP8, JUNB	147	79	13528	4.65961	1	0.263394	61.1852
GOTERM_BP_FAT	GO:0042770~DNA damage response, signal transduction	4	0.0554624	TP53, BCL3, ATR, PTPN11	147	80	13528	4.60136	1	0.269893	62.3411
GOTERM_BP_FAT	GO:0048562~embryonic organ morphogenesis	5	0.0558949	GATA4, GNAS, COL2A1, ZEB1, TCF7L2	147	133	13528	3.45967	1	0.271074	62.6352
GOTERM_BP_FAT	GO:0016055~Wnt receptor signaling pathway	5	0.0558949	CSNK2A2, GSK3B, TBL1X, TCF7L2, APC	147	133	13528	3.45967	1	0.271074	62.6352
GOTERM_BP_FAT	GO:0042391~regulation of membrane potential	5	0.0571521	HTT, JUN, ERBB2, GRIN2A, TGFB1	147	134	13528	3.43385	1	0.275727	63.4777
GOTERM_BP_FAT	GO:0030003~cellular cation homeostasis	7	0.0573161	CUL5, PTK2B, PIK3CB, GNB1, TP53, TGFB1, PRKCB	147	254	13528	2.53618	1	0.275752	63.5863
GOTERM_BP_FAT	GO:0002366~leukocyte activation during immune response	3	0.0574036	YWHAZ, TP53, BCL3	147	36	13528	7.66893	1	0.275456	63.6441
GOTERM_BP_FAT	GO:0048565~gut development	3	0.0574036	GATA4, TCF7L2, TGFB1	147	36	13528	7.66893	1	0.275456	63.6441
GOTERM_BP_FAT	GO:0002263~cell activation during immune response	3	0.0574036	YWHAZ, TP53, BCL3	147	36	13528	7.66893	1	0.275456	63.6441
GOTERM_BP_FAT	GO:0009617~response to bacterium	6	0.0580882	FOS, JUN, HCK, NFKBIA, BCL3, RPS6KB1	147	193	13528	2.86095	1	0.277654	64.0934
GOTERM_BP_FAT	GO:0048732~gland development	5	0.0584245	ERBB4, ERBB2, FOXA1, CDH1, TGFB1	147	135	13528	3.40842	1	0.27839	64.3122
GOTERM_BP_FAT	GO:0051971~positive regulation of transmission of nerve impulse	3	0.0602657	ERBB4, UBC, UBA52	147	37	13528	7.46167	1	0.285329	65.488
GOTERM_BP_FAT	GO:0006352~transcription initiation	4	0.0606192	TAF1, SMARCA5, POLR2C, POLR2B	147	83	13528	4.43505	1	0.286105	65.7095
GOTERM_BP_FAT	GO:0030031~cell projection assembly	4	0.0606192	E2F4, RAC2, ITGB4, ACTN2	147	83	13528	4.43505	1	0.286105	65.7095
GOTERM_BP_FAT	GO:0009266~response to temperature stimulus	4	0.0606192	FOS, DHX9, PPARG, RPS6KB1	147	83	13528	4.43505	1	0.286105	65.7095
GOTERM_BP_FAT	GO:0006875~cellular metal ion homeostasis	6	0.0612464	CUL5, PTK2B, PIK3CB, GNB1, TGFB1, PRKCB	147	196	13528	2.81716	1	0.287993	66.0993
GOTERM_BP_FAT	GO:0006508~proteolysis	18	0.0618602	PSMB10, MMP9, DDB1, PSMA1, CUL5, PSMC6, PSMD14, PSME1, PSMD12, PSMD11, PSMD1, CASP8, UBC, PSMD2, TBL1X, PSMD7, UBA52, BUB3	147	1054	13528	1.57162	1	0.289813	66.4766
GOTERM_BP_FAT	GO:0003002~regionalization	6	0.0623205	SF3B1, EP300, HTT, GATA4, BMPR2, APC	147	197	13528	2.80286	1	0.291	66.7571
GOTERM_BP_FAT	GO:0016584~nucleosome positioning	2	0.0630437	SMARCA5, CTCF	147	6	13528	30.6757	1	0.293236	67.1932
GOTERM_BP_FAT	GO:0051983~regulation of chromosome segregation	2	0.0630437	CTCF, APC	147	6	13528	30.6757	1	0.293236	67.1932
GOTERM_BP_FAT	GO:0000083~regulation of transcription of G1/S-phase of mitotic cell cycle	2	0.0630437	E2F4, RB1	147	6	13528	30.6757	1	0.293236	67.1932
GOTERM_BP_FAT	GO:0048557~embryonic digestive tract morphogenesis	2	0.0630437	GATA4, TCF7L2	147	6	13528	30.6757	1	0.293236	67.1932
GOTERM_BP_FAT	GO:0035304~regulation of protein amino acid dephosphorylation	2	0.0630437	YWHAB, TGFB1	147	6	13528	30.6757	1	0.293236	67.1932
GOTERM_BP_FAT	GO:0007406~negative regulation of neuroblast proliferation	2	0.0630437	TP53, TGFB1	147	6	13528	30.6757	1	0.293236	67.1932
GOTERM_BP_FAT	GO:0060395~SMAD protein signal transduction	2	0.0630437	FOS, JUN	147	6	13528	30.6757	1	0.293236	67.1932
GOTERM_BP_FAT	GO:0048871~multicellular organismal homeostasis	4	0.0641776	ERBB4, RAC2, EPAS1, COL2A1	147	85	13528	4.33069	1	0.297097	67.8661
GOTERM_BP_FAT	GO:0002237~response to molecule of bacterial origin	4	0.0659924	FOS, JUN, NFKBIA, RPS6KB1	147	86	13528	4.28034	1	0.303616	68.9162
GOTERM_BP_FAT	GO:0031646~positive regulation of neurological system process	3	0.0661329	ERBB4, UBC, UBA52	147	39	13528	7.07902	1	0.303477	68.9961
GOTERM_BP_FAT	GO:0051147~regulation of muscle cell differentiation	3	0.0661329	UBC, ZEB1, UBA52	147	39	13528	7.07902	1	0.303477	68.9961
GOTERM_BP_FAT	GO:0051053~negative regulation of DNA metabolic process	3	0.0661329	TP53, ATR, TGFB1	147	39	13528	7.07902	1	0.303477	68.9961
GOTERM_BP_FAT	GO:0031497~chromatin assembly	4	0.0678307	SMARCA5, H3F3A, CTCF, HIST3H3	147	87	13528	4.23114	1	0.309442	69.9468
GOTERM_BP_FAT	GO:0051224~negative regulation of protein transport	3	0.0691353	YWHAB, NFKBIA, FLNA	147	40	13528	6.90204	1	0.313814	70.6587
GOTERM_BP_FAT	GO:0007389~pattern specification process	7	0.0694288	SF3B1, EP300, HTT, GATA4, BMPR2, ZEB1, APC	147	267	13528	2.4127	1	0.314244	70.8166
GOTERM_BP_FAT	GO:0051146~striated muscle cell differentiation	4	0.0696921	SDC1, ACTA1, ERBB2, RB1	147	88	13528	4.18306	1	0.314556	70.9576
GOTERM_BP_FAT	GO:0048015~phosphoinositide-mediated signaling	4	0.0696921	PIK3CB, GNB1, ERBB2, PIK3CA	147	88	13528	4.18306	1	0.314556	70.9576
GOTERM_BP_FAT	GO:0055065~metal ion homeostasis	6	0.0712963	CUL5, PTK2B, PIK3CB, GNB1, TGFB1, PRKCB	147	205	13528	2.69348	1	0.320001	71.8029
GOTERM_BP_FAT	GO:0006396~RNA processing	11	0.0721717	SF3B1, NCBP1, DHX9, DHX38, RPS16, RPS14, SNRNP200, POLR2C, HNRNPU, SF3B3, POLR2B	147	547	13528	1.85064	1	0.322621	72.2544
GOTERM_BP_FAT	GO:0006405~RNA export from nucleus	3	0.0721818	NUP133, NCBP1, NUP160	147	41	13528	6.7337	1	0.321948	72.2596
GOTERM_BP_FAT	GO:0010553~negative regulation of specific transcription from RNA polymerase II promoter	3	0.0721818	PPARG, TBL1X, SMARCA2	147	41	13528	6.7337	1	0.321948	72.2596
GOTERM_BP_FAT	GO:0050679~positive regulation of epithelial cell proliferation	3	0.0721818	ERBB4, ERBB2, TGFB1	147	41	13528	6.7337	1	0.321948	72.2596
GOTERM_BP_FAT	GO:0014888~striated muscle adaptation	2	0.0731602	ACTA1, RPS6KB1	147	7	13528	26.2935	1	0.324933	72.756
GOTERM_BP_FAT	GO:0008582~regulation of synaptic growth at neuromuscular junction	2	0.0731602	UBC, UBA52	147	7	13528	26.2935	1	0.324933	72.756
GOTERM_BP_FAT	GO:0046825~regulation of protein export from nucleus	2	0.0731602	GSK3B, PTPN11	147	7	13528	26.2935	1	0.324933	72.756
GOTERM_BP_FAT	GO:0042594~response to starvation	3	0.0752712	JUN, BMPR2, TP53	147	42	13528	6.57337	1	0.332123	73.7988
GOTERM_BP_FAT	GO:0065004~protein-DNA complex assembly	4	0.0754138	TAF1, SMARCA5, H3F3A, HIST3H3	147	91	13528	4.04515	1	0.331933	73.8678
GOTERM_BP_FAT	GO:0045667~regulation of osteoblast differentiation	3	0.0784021	BMPR2, GNAS, APC	147	43	13528	6.4205	1	0.34223	75.2764
GOTERM_BP_FAT	GO:0034599~cellular response to oxidative stress	3	0.0784021	FOS, EPAS1, PXN	147	43	13528	6.4205	1	0.34223	75.2764
GOTERM_BP_FAT	GO:0016337~cell-cell adhesion	7	0.0786226	PIK3CB, STXBP1, CDH1, COL2A1, CDH3, CTNNA3, DLG1	147	276	13528	2.33402	1	0.342302	75.3774
GOTERM_BP_FAT	GO:0016477~cell migration	7	0.0786226	GAB2, PTK2B, BCAR1, PAFAH1B1, RPS6KB1, TGFB1, APC	147	276	13528	2.33402	1	0.342302	75.3774
GOTERM_BP_FAT	GO:0034728~nucleosome organization	4	0.0793405	SMARCA5, H3F3A, CTCF, HIST3H3	147	93	13528	3.95816	1	0.344185	75.7037
GOTERM_BP_FAT	GO:0031669~cellular response to nutrient levels	3	0.0815733	JUN, BMPR2, TP53	147	44	13528	6.27458	1	0.351517	76.6928
GOTERM_BP_FAT	GO:0007184~SMAD protein nuclear translocation	2	0.0831683	JUN, TGFB1	147	8	13528	23.0068	1	0.356479	77.3759
GOTERM_BP_FAT	GO:0030225~macrophage differentiation	2	0.0831683	MMP9, CASP8	147	8	13528	23.0068	1	0.356479	77.3759
GOTERM_BP_FAT	GO:0030431~sleep	2	0.0831683	FOS, GRIN2A	147	8	13528	23.0068	1	0.356479	77.3759
GOTERM_BP_FAT	GO:0032413~negative regulation of ion transmembrane transporter activity	2	0.0831683	GNAI2, CALM1	147	8	13528	23.0068	1	0.356479	77.3759
GOTERM_BP_FAT	GO:0048011~nerve growth factor receptor signaling pathway	2	0.0831683	BCAR1, PTPN11	147	8	13528	23.0068	1	0.356479	77.3759
GOTERM_BP_FAT	GO:0009749~response to glucose stimulus	3	0.0847836	PTK2B, RPS6KB1, TGFB1	147	45	13528	6.13515	1	0.361459	78.0485
GOTERM_BP_FAT	GO:0042326~negative regulation of phosphorylation	3	0.0847836	CDKN1B, JUN, TGFB1	147	45	13528	6.13515	1	0.361459	78.0485
GOTERM_BP_FAT	GO:0002274~myeloid leukocyte activation	3	0.0880318	YWHAZ, IRF4, TGFB1	147	46	13528	6.00177	1	0.372082	79.3445
GOTERM_BP_FAT	GO:0035295~tube development	6	0.0899368	EP300, EPAS1, FOXA1, GATA4, CASP8, BMPR2	147	220	13528	2.50983	1	0.377904	80.0707
GOTERM_BP_FAT	GO:0034284~response to monosaccharide stimulus	3	0.0913167	PTK2B, RPS6KB1, TGFB1	147	47	13528	5.87408	1	0.381862	80.5816
GOTERM_BP_FAT	GO:0009746~response to hexose stimulus	3	0.0913167	PTK2B, RPS6KB1, TGFB1	147	47	13528	5.87408	1	0.381862	80.5816
GOTERM_BP_FAT	GO:0051302~regulation of cell division	3	0.0913167	TGFB1, CALM1, APC	147	47	13528	5.87408	1	0.381862	80.5816
GOTERM_BP_FAT	GO:0030324~lung development	4	0.091639	EP300, EPAS1, FOXA1, BMPR2	147	99	13528	3.71827	1	0.382186	80.6992
GOTERM_BP_FAT	GO:0043491~protein kinase B signaling cascade	2	0.093069	PIK3CA, RPS6KB1	147	9	13528	20.4505	1	0.386264	81.2127
GOTERM_BP_FAT	GO:0035019~somatic stem cell maintenance	2	0.093069	TCF7L2, APC	147	9	13528	20.4505	1	0.386264	81.2127
GOTERM_BP_FAT	GO:0043011~myeloid dendritic cell differentiation	2	0.093069	IRF4, TGFB1	147	9	13528	20.4505	1	0.386264	81.2127
GOTERM_BP_FAT	GO:0047496~vesicle transport along microtubule	2	0.093069	HTT, PAFAH1B1	147	9	13528	20.4505	1	0.386264	81.2127
GOTERM_BP_FAT	GO:0001773~myeloid dendritic cell activation	2	0.093069	IRF4, TGFB1	147	9	13528	20.4505	1	0.386264	81.2127
GOTERM_BP_FAT	GO:0006368~RNA elongation from RNA polymerase II promoter	3	0.0946372	TAF1, POLR2C, POLR2B	147	48	13528	5.7517	1	0.390766	81.761
GOTERM_BP_FAT	GO:0042108~positive regulation of cytokine biosynthetic process	3	0.0946372	BCL3, CD4, IRF4	147	48	13528	5.7517	1	0.390766	81.761
GOTERM_BP_FAT	GO:0000077~DNA damage checkpoint	3	0.0946372	TP53, ATR, PTPN11	147	48	13528	5.7517	1	0.390766	81.761
GOTERM_BP_FAT	GO:0007281~germ cell development	4	0.095905	PTK2B, PAFAH1B1, SIX5, RPS6KB1	147	101	13528	3.64464	1	0.39422	82.1932
GOTERM_BP_FAT	GO:0030323~respiratory tube development	4	0.0980682	EP300, EPAS1, FOXA1, BMPR2	147	102	13528	3.60891	1	0.4006	82.9086
GOTERM_BP_FAT	GO:0030005~cellular di-, tri-valent inorganic cation homeostasis	6	0.099424	CUL5, PTK2B, PIK3CB, GNB1, TGFB1, PRKCB	147	227	13528	2.43244	1	0.40426	83.343
GOTERM_BP_FAT	GO:0060429~epithelium development	6	0.099424	E2F4, HTT, JUN, FOXA1, PPARG, CASP8	147	227	13528	2.43244	1	0.40426	83.343
GOTERM_CC_FAT	GO:0005829~cytosol	51	5.75652e-17	NCBP1, BCAR1, PPARG, RPS6KB1, NFKB2, RPS2, CUL5, PDPK1, PAK2, GAB1, CASP8, PSMD2, PIK3CA, DYNC1H1, DLG1, HSP90AA1, PIK3CB, TP53, FLNA, PRKCB, EIF4G1, PSMA1, RPS16, PSME1, JUN, RPS14, UBC, SH3GL2, UBA52, PSMB10, GNAI2, NEK2, NFKBIA, TCF7L2, PAFAH1B1, BUB3, HSPA8, APC, EEF1A1, YWHAB, PTPN11, TRADD, YWHAG, PSMD14, CDKN1B, PSMD12, ARF1, PSMD11, GSK3B, CRK, CALM1	134	1330	12782	3.65774	3.28626e-14	3.28626e-14	1.44329e-13
GOTERM_CC_FAT	GO:0031981~nuclear lumen	43	2.81124e-10	NCBP1, NUP98, E2F4, NEK2, CTCF, NFYB, NFKB2, ZEB1, RPS2, TCF7L2, POLR2C, POLR2B, SF3B1, FOS, TAL1, SMARCD3, CASP8, HIST3H3, BUB3, SETDB1, DHX9, TAF1, EPAS1, DDB1, MYH2, YWHAB, TP53, ACTN2, RB1, ATR, JUNB, ATF3, EP300, JUN, RPS14, SMARCC1, SMARCA5, UBC, PARP1, TBL1X, SMARCA2, UBA52, CALM1	134	1450	12782	2.82875	8.32126e-08	4.16063e-08	3.74897e-07
GOTERM_CC_FAT	GO:0005654~nucleoplasm	33	2.88132e-10	NCBP1, NUP98, E2F4, CTCF, NFYB, ZEB1, NFKB2, RPS2, POLR2C, TCF7L2, POLR2B, SF3B1, FOS, TAL1, SMARCD3, HIST3H3, TAF1, EPAS1, DDB1, YWHAB, TP53, RB1, ATR, EP300, JUN, SMARCC1, SMARCA5, UBC, PARP1, TBL1X, SMARCA2, UBA52, CALM1	134	882	12782	3.56894	8.5287e-08	2.8429e-08	3.84243e-07
GOTERM_CC_FAT	GO:0070013~intracellular organelle lumen	48	3.61023e-10	NCBP1, NUP98, E2F4, NEK2, CTCF, NFYB, NFKB2, ZEB1, RPS2, TCF7L2, POLR2C, POLR2B, TGFB1, FOS, TAL1, SF3B1, MRPL13, SMARCD3, CASP8, MRPL16, MRPL55, CD4, HIST3H3, BUB3, SETDB1, DHX9, TAF1, EPAS1, DDB1, MYH2, YWHAB, TP53, ACTN2, RB1, ATR, JUNB, EP300, ATF3, JUN, RPS14, SMARCC1, SMARCA5, UBC, PARP1, TBL1X, SMARCA2, UBA52, CALM1	134	1779	12782	2.57371	1.06863e-07	2.67157e-08	4.81449e-07
GOTERM_CC_FAT	GO:0043233~organelle lumen	48	7.82181e-10	NCBP1, NUP98, E2F4, NEK2, CTCF, NFYB, NFKB2, ZEB1, RPS2, TCF7L2, POLR2C, POLR2B, TGFB1, FOS, TAL1, SF3B1, MRPL13, SMARCD3, CASP8, MRPL16, MRPL55, CD4, HIST3H3, BUB3, SETDB1, DHX9, TAF1, EPAS1, DDB1, MYH2, YWHAB, TP53, ACTN2, RB1, ATR, JUNB, EP300, ATF3, JUN, RPS14, SMARCC1, SMARCA5, UBC, PARP1, TBL1X, SMARCA2, UBA52, CALM1	134	1820	12782	2.51573	2.31526e-07	4.63051e-08	1.04309e-06
GOTERM_CC_FAT	GO:0031974~membrane-enclosed lumen	48	1.51002e-09	NCBP1, NUP98, E2F4, NEK2, CTCF, NFYB, NFKB2, ZEB1, RPS2, TCF7L2, POLR2C, POLR2B, TGFB1, FOS, TAL1, SF3B1, MRPL13, SMARCD3, CASP8, MRPL16, MRPL55, CD4, HIST3H3, BUB3, SETDB1, DHX9, TAF1, EPAS1, DDB1, MYH2, YWHAB, TP53, ACTN2, RB1, ATR, JUNB, EP300, ATF3, JUN, RPS14, SMARCC1, SMARCA5, UBC, PARP1, TBL1X, SMARCA2, UBA52, CALM1	134	1856	12782	2.46693	4.46965e-07	7.44942e-08	2.01371e-06
GOTERM_CC_FAT	GO:0000502~proteasome complex	10	1.19501e-08	PSMB10, PSMA1, PSMD14, PSMC6, PSMD12, PSME1, PSMD11, PSMD1, PSMD2, PSMD7	134	61	12782	15.6374	3.53724e-06	5.0532e-07	1.59363e-05
GOTERM_CC_FAT	GO:0043232~intracellular non-membrane-bounded organelle	56	2.25106e-08	RPS6KB1, CTCF, RPS2, FOS, PAK2, CASP8, DYNC1H1, HIST3H3, DLG1, NUP133, ACTA1, MPDZ, MYH2, GRIN2A, TP53, ACTN2, RB1, JUNB, FLNA, CTNNA3, TYK2, EP300, RPS16, JUN, RPS14, UBC, SMARCA5, UBA52, NUP98, YWHAZ, ERBB4, NUP160, NEK2, CDH1, PXN, TAL1, MRPL13, PTK2B, DMD, MRPL16, MRPL55, PAFAH1B1, BUB3, APC, SETDB1, DHX9, TAF1, ATR, TRADD, ATF3, SMARCC1, H3F3A, IRF4, PARP1, TBL1X, CALM1	134	2596	12782	2.05768	6.66312e-06	8.32893e-07	3.00194e-05
GOTERM_CC_FAT	GO:0043228~non-membrane-bounded organelle	56	2.25106e-08	RPS6KB1, CTCF, RPS2, FOS, PAK2, CASP8, DYNC1H1, HIST3H3, DLG1, NUP133, ACTA1, MPDZ, MYH2, GRIN2A, TP53, ACTN2, RB1, JUNB, FLNA, CTNNA3, TYK2, EP300, RPS16, JUN, RPS14, UBC, SMARCA5, UBA52, NUP98, YWHAZ, ERBB4, NUP160, NEK2, CDH1, PXN, TAL1, MRPL13, PTK2B, DMD, MRPL16, MRPL55, PAFAH1B1, BUB3, APC, SETDB1, DHX9, TAF1, ATR, TRADD, ATF3, SMARCC1, H3F3A, IRF4, PARP1, TBL1X, CALM1	134	2596	12782	2.05768	6.66312e-06	8.32893e-07	3.00194e-05
GOTERM_CC_FAT	GO:0005694~chromosome	20	2.75867e-07	SETDB1, NUP133, NUP98, NUP160, NEK2, TP53, CTCF, RB1, ATR, JUNB, TAL1, SMARCC1, JUN, SMARCA5, H3F3A, PAFAH1B1, IRF4, HIST3H3, BUB3, APC	134	460	12782	4.14731	8.16534e-05	9.07292e-06	0.000367887
GOTERM_CC_FAT	GO:0044427~chromosomal part	17	2.49863e-06	NUP133, NUP98, NUP160, TP53, CTCF, RB1, ATR, JUNB, TAL1, SMARCC1, JUN, H3F3A, PAFAH1B1, IRF4, HIST3H3, BUB3, APC	134	386	12782	4.20103	0.000739322	7.39568e-05	0.00333204
GOTERM_CC_FAT	GO:0022624~proteasome accessory complex	5	3.49406e-06	PSMD12, PSME1, PSMD1, PSMD2, PSMD7	134	11	12782	43.3582	0.00103371	9.40178e-05	0.00465947
GOTERM_CC_FAT	GO:0030529~ribonucleoprotein complex	19	6.26005e-06	NCBP1, DHX9, RPS6KB1, RPS2, HNRNPU, SF3B3, SF3B1, PSMA1, MRPL13, DHX38, RPS16, RPS14, MRPL16, SNRNP200, CASP8, UBC, MRPL55, UBA52, HSPA8	134	515	12782	3.51917	0.00185127	0.000154403	0.00834788
GOTERM_CC_FAT	GO:0016323~basolateral plasma membrane	12	8.60929e-06	SDC1, ERBB4, PTK2B, ERBB2, DMD, BCAR1, MYH2, ITGB4, CDH1, ACTN2, PXN, DLG1	134	203	12782	5.6387	0.00254512	0.000196009	0.0114805
GOTERM_CC_FAT	GO:0005667~transcription factor complex	12	1.18642e-05	FOS, TAF1, EP300, E2F4, EPAS1, JUN, TP53, NFYB, RB1, ZEB1, PARP1, TCF7L2	134	210	12782	5.45075	0.00350568	0.000250814	0.0158206
GOTERM_CC_FAT	GO:0043235~receptor complex	9	2.75427e-05	ACVR1B, CD3G, ITGB8, ERBB2, ITGB6, ITGB4, GRIN2A, CD4, TRADD	134	116	12782	7.4008	0.00811961	0.000543369	0.0367238
GOTERM_CC_FAT	GO:0005912~adherens junction	10	3.39941e-05	SDC1, PTK2B, BCAR1, MYH2, CDH1, ACTN2, CDH3, CTNNA3, PXN, APC	134	155	12782	6.15407	0.010012	0.000628704	0.0453239
GOTERM_CC_FAT	GO:0005838~proteasome regulatory particle	4	5.9371e-05	PSMD12, PSMD1, PSMD2, PSMD7	134	8	12782	47.694	0.0174208	0.00103325	0.0791462
GOTERM_CC_FAT	GO:0044451~nucleoplasm part	18	6.19157e-05	TAF1, E2F4, EPAS1, YWHAB, TP53, NFYB, RB1, ZEB1, POLR2C, TCF7L2, POLR2B, SF3B1, TAL1, FOS, EP300, JUN, TBL1X, PARP1	134	555	12782	3.09367	0.0181607	0.00101768	0.0825372
GOTERM_CC_FAT	GO:0070161~anchoring junction	10	7.65621e-05	SDC1, PTK2B, BCAR1, MYH2, CDH1, ACTN2, CDH3, CTNNA3, PXN, APC	134	172	12782	5.54582	0.0224084	0.00119209	0.102052
GOTERM_CC_FAT	GO:0016585~chromatin remodeling complex	7	9.32649e-05	TAL1, SMARCD3, SMARCC1, SMARCA5, RB1, TBL1X, SMARCA2	134	71	12782	9.40446	0.0272301	0.00137943	0.124303
GOTERM_CC_FAT	GO:0045121~membrane raft	9	0.000121851	ERBB4, GNAI2, PTK2B, ERBB2, DMD, CASP8, BMPR2, CD4, BTK	134	143	12782	6.00344	0.0354274	0.00171616	0.162375
GOTERM_CC_FAT	GO:0030055~cell-substrate junction	8	0.000164877	SDC1, PTK2B, DMD, BCAR1, MYH2, CDH1, ACTN2, PXN	134	112	12782	6.81343	0.0476358	0.00221607	0.219651
GOTERM_CC_FAT	GO:0033279~ribosomal subunit	8	0.00037498	MRPL13, RPS16, RPS14, MRPL16, UBC, MRPL55, RPS2, UBA52	134	128	12782	5.96175	0.105075	0.00481511	0.498906
GOTERM_CC_FAT	GO:0016514~SWI/SNF complex	4	0.000457297	SMARCD3, SMARCC1, RB1, SMARCA2	134	15	12782	25.4368	0.126626	0.00562541	0.60812
GOTERM_CC_FAT	GO:0070603~SWI/SNF-type complex	4	0.000457297	SMARCD3, SMARCC1, RB1, SMARCA2	134	15	12782	25.4368	0.126626	0.00562541	0.60812
GOTERM_CC_FAT	GO:0033256~I-kappaB/NF-kappaB complex	3	0.000636004	NFKBIA, BCL3, NFKB2	134	4	12782	71.541	0.171648	0.00750438	0.844834
GOTERM_CC_FAT	GO:0005925~focal adhesion	7	0.000674362	SDC1, PTK2B, BCAR1, MYH2, CDH1, ACTN2, PXN	134	102	12782	6.54624	0.181006	0.00765052	0.895575
GOTERM_CC_FAT	GO:0022627~cytosolic small ribosomal subunit	5	0.000765936	RPS16, RPS14, UBC, RPS2, UBA52	134	40	12782	11.9235	0.202923	0.00836496	1.01661
GOTERM_CC_FAT	GO:0005924~cell-substrate adherens junction	7	0.000825937	SDC1, PTK2B, BCAR1, MYH2, CDH1, ACTN2, PXN	134	106	12782	6.29921	0.216965	0.00869691	1.09585
GOTERM_CC_FAT	GO:0014069~postsynaptic density	6	0.000849828	YWHAZ, ERBB4, MPDZ, PTK2B, GRIN2A, DLG1	134	71	12782	8.06096	0.222488	0.00864025	1.12738
GOTERM_CC_FAT	GO:0005730~nucleolus	18	0.000910193	SETDB1, TAF1, DHX9, NEK2, MYH2, TP53, CTCF, ACTN2, RPS2, JUNB, FOS, ATF3, EP300, RPS14, CASP8, SMARCA5, PARP1, BUB3	134	698	12782	2.45986	0.236269	0.00894442	1.20701
GOTERM_CC_FAT	GO:0030054~cell junction	15	0.000990132	MPDZ, BCAR1, MYH2, GRIN2A, CDH1, ACTN2, RPS6KB1, CDH3, CTNNA3, PXN, SDC1, PTK2B, DMD, APC, DLG1	134	518	12782	2.7622	0.254145	0.00941425	1.31237
GOTERM_CC_FAT	GO:0044445~cytosolic part	8	0.00104413	RPS16, PIK3CB, RPS14, UBC, PIK3CA, RPS2, TCF7L2, UBA52	134	152	12782	5.02042	0.265984	0.00961671	1.38349
GOTERM_CC_FAT	GO:0000776~kinetochore	6	0.00122716	NUP133, NUP98, NUP160, PAFAH1B1, BUB3, APC	134	77	12782	7.43284	0.304736	0.0109536	1.62418
GOTERM_CC_FAT	GO:0005840~ribosome	9	0.00182592	MRPL13, RPS16, RPS14, MRPL16, UBC, MRPL55, RPS6KB1, RPS2, UBA52	134	215	12782	3.99299	0.417815	0.0157849	2.40775
GOTERM_CC_FAT	GO:0000775~chromosome, centromeric region	7	0.00185745	NUP133, NUP98, NUP160, PAFAH1B1, CTCF, BUB3, APC	134	124	12782	5.38481	0.423233	0.0156004	2.44885
GOTERM_CC_FAT	GO:0042995~cell projection	17	0.00237238	HTT, MPDZ, BCAR1, ERBB2, GRIN2A, ACTN2, PXN, CTNNA3, TGFB1, SDC1, GNB1, PTK2B, GSK3B, PIK3CA, GNAS, PAFAH1B1, APC	134	697	12782	2.32654	0.504932	0.01934	3.11785
GOTERM_CC_FAT	GO:0000790~nuclear chromatin	5	0.00253484	SMARCC1, JUN, H3F3A, IRF4, ATR	134	55	12782	8.67164	0.528231	0.0200997	3.32804
GOTERM_CC_FAT	GO:0009986~cell surface	11	0.00343233	ACVR1B, IL2RB, SDC1, DMD, BMPR2, IL2RG, CD4, RPS6KB1, HNRNPU, HSPA8, TGFB1	134	348	12782	3.01514	0.638581	0.0264266	4.48159
GOTERM_CC_FAT	GO:0005856~cytoskeleton	26	0.00401745	YWHAZ, ERBB4, NEK2, CDH1, PXN, PAK2, PTK2B, DMD, CASP8, PAFAH1B1, DYNC1H1, DLG1, APC, DHX9, ACTA1, MPDZ, MYH2, GRIN2A, ACTN2, RB1, CTNNA3, FLNA, TRADD, TYK2, TBL1X, CALM1	134	1381	12782	1.79586	0.696253	0.0300908	5.22677
GOTERM_CC_FAT	GO:0015935~small ribosomal subunit	5	0.00415343	RPS16, RPS14, UBC, RPS2, UBA52	134	63	12782	7.57048	0.708284	0.0303299	5.39918
GOTERM_CC_FAT	GO:0031080~Nup107-160 complex	3	0.00457844	NUP133, NUP98, NUP160	134	10	12782	28.6164	0.742911	0.0325872	5.93619
GOTERM_CC_FAT	GO:0000785~chromatin	8	0.00489734	SMARCC1, JUN, H3F3A, RB1, IRF4, ATR, HIST3H3, JUNB	134	200	12782	3.81552	0.766173	0.0340076	6.33726
GOTERM_CC_FAT	GO:0005913~cell-cell adherens junction	4	0.00565242	CDH1, CDH3, CTNNA3, APC	134	35	12782	10.9015	0.813227	0.0382686	7.28062
GOTERM_CC_FAT	GO:0001739~sex chromatin	3	0.00901004	SMARCC1, H3F3A, ATR	134	14	12782	20.4403	0.931372	0.0590711	11.37
GOTERM_CC_FAT	GO:0022626~cytosolic ribosome	5	0.0100549	RPS16, RPS14, UBC, RPS2, UBA52	134	81	12782	5.88815	0.949779	0.0643126	12.6081
GOTERM_CC_FAT	GO:0000803~sex chromosome	3	0.0103258	SMARCC1, H3F3A, ATR	134	15	12782	19.0776	0.953687	0.0646084	12.9265
GOTERM_CC_FAT	GO:0042470~melanosome	5	0.0138512	YWHAZ, HSP90AA1, YWHAB, CLTC, HSPA8	134	89	12782	5.35888	0.983895	0.0840954	16.9732
GOTERM_CC_FAT	GO:0048770~pigment granule	5	0.0138512	YWHAZ, HSP90AA1, YWHAB, CLTC, HSPA8	134	89	12782	5.35888	0.983895	0.0840954	16.9732
GOTERM_CC_FAT	GO:0031252~cell leading edge	6	0.0145888	BCAR1, PIK3CA, PAFAH1B1, GNAS, CTNNA3, PXN	134	138	12782	4.14731	0.987094	0.0866415	17.7975
GOTERM_CC_FAT	GO:0005762~mitochondrial large ribosomal subunit	3	0.0147433	MRPL13, MRPL16, MRPL55	134	18	12782	15.898	0.98768	0.0858172	17.9692
GOTERM_CC_FAT	GO:0000315~organellar large ribosomal subunit	3	0.0147433	MRPL13, MRPL16, MRPL55	134	18	12782	15.898	0.98768	0.0858172	17.9692
GOTERM_CC_FAT	GO:0030426~growth cone	4	0.0185726	PTK2B, GSK3B, PAFAH1B1, APC	134	54	12782	7.06578	0.996109	0.105047	22.1205
GOTERM_CC_FAT	GO:0030017~sarcomere	5	0.019088	ARF1, ACTA1, DMD, MYH2, ACTN2	134	98	12782	4.86674	0.99667	0.105827	22.6641
GOTERM_CC_FAT	GO:0030427~site of polarized growth	4	0.0194979	PTK2B, GSK3B, PAFAH1B1, APC	134	55	12782	6.93731	0.997057	0.106031	23.094
GOTERM_CC_FAT	GO:0044430~cytoskeletal part	18	0.0198783	DHX9, YWHAZ, ERBB4, ACTA1, MPDZ, NEK2, MYH2, GRIN2A, ACTN2, RB1, PXN, PTK2B, PAFAH1B1, DYNC1H1, TBL1X, CALM1, APC, DLG1	134	952	12782	1.80356	0.997376	0.106078	23.4909
GOTERM_CC_FAT	GO:0005635~nuclear envelope	7	0.020225	NUP133, NUP98, RAC2, NUP160, NUP93, PAFAH1B1, PARP1	134	205	12782	3.25715	0.997637	0.105955	23.851
GOTERM_CC_FAT	GO:0033257~Bcl3/NF-kappaB2 complex	2	0.0207031	BCL3, NFKB2	134	2	12782	95.3881	0.997955	0.106483	24.345
GOTERM_CC_FAT	GO:0043005~neuron projection	9	0.0264764	MPDZ, HTT, PTK2B, GSK3B, GRIN2A, PAFAH1B1, ACTN2, TGFB1, APC	134	342	12782	2.51021	0.999645	0.132233	30.0814
GOTERM_CC_FAT	GO:0000228~nuclear chromosome	6	0.0270552	NEK2, SMARCC1, JUN, H3F3A, IRF4, ATR	134	162	12782	3.53289	0.999702	0.132754	30.6337
GOTERM_CC_FAT	GO:0030016~myofibril	5	0.0285744	ARF1, ACTA1, DMD, MYH2, ACTN2	134	111	12782	4.29676	0.999812	0.137528	32.0643
GOTERM_CC_FAT	GO:0044449~contractile fiber part	5	0.0302425	ARF1, ACTA1, DMD, MYH2, ACTN2	134	113	12782	4.22071	0.999887	0.142785	33.6037
GOTERM_CC_FAT	GO:0048471~perinuclear region of cytoplasm	8	0.0308714	ARF1, PAK2, PTK2B, ERBB2, YWHAB, PAFAH1B1, CDH1, RPS6KB1	134	288	12782	2.64967	0.999907	0.143327	34.1756
GOTERM_CC_FAT	GO:0034747~Axin-APC-beta-catenin-GSK3B complex	2	0.0308945	GSK3B, APC	134	3	12782	63.592	0.999908	0.141251	34.1965
GOTERM_CC_FAT	GO:0045202~synapse	9	0.0320477	YWHAZ, ERBB4, MPDZ, PTK2B, ERBB2, DMD, GRIN2A, RPS6KB1, DLG1	134	355	12782	2.41829	0.999935	0.144019	35.2331
GOTERM_CC_FAT	GO:0005720~nuclear heterochromatin	3	0.0363275	SMARCC1, H3F3A, ATR	134	29	12782	9.86773	0.999982	0.159585	38.9496
GOTERM_CC_FAT	GO:0005876~spindle microtubule	3	0.0363275	PAFAH1B1, TBL1X, CALM1	134	29	12782	9.86773	0.999982	0.159585	38.9496
GOTERM_CC_FAT	GO:0008305~integrin complex	3	0.0363275	ITGB8, ITGB6, ITGB4	134	29	12782	9.86773	0.999982	0.159585	38.9496
GOTERM_CC_FAT	GO:0043292~contractile fiber	5	0.0374825	ARF1, ACTA1, DMD, MYH2, ACTN2	134	121	12782	3.94166	0.999988	0.16196	39.9182
GOTERM_CC_FAT	GO:0044454~nuclear chromosome part	5	0.0384517	SMARCC1, JUN, H3F3A, IRF4, ATR	134	122	12782	3.90935	0.999991	0.163525	40.72
GOTERM_CC_FAT	GO:0030877~beta-catenin destruction complex	2	0.0409806	GSK3B, APC	134	4	12782	47.694	0.999996	0.171107	42.7658
GOTERM_CC_FAT	GO:0044456~synapse part	7	0.0435641	YWHAZ, ERBB4, MPDZ, PTK2B, ERBB2, GRIN2A, DLG1	134	246	12782	2.71429	0.999998	0.178629	44.7881
GOTERM_CC_FAT	GO:0031982~vesicle	13	0.0464188	YWHAZ, HSP90AA1, HTT, YWHAB, STXBP1, ACTN2, CSPG5, CLTC, TGFB1, BTK, PDPK1, GNAS, HSPA8	134	670	12782	1.85081	0.999999	0.186898	46.9457
GOTERM_CC_FAT	GO:0005911~cell-cell junction	6	0.0483426	MPDZ, CDH1, CDH3, CTNNA3, DLG1, APC	134	190	12782	3.01225	1	0.191491	48.3554
GOTERM_CC_FAT	GO:0005681~spliceosome	5	0.0489309	SF3B1, DHX38, SNRNP200, HNRNPU, SF3B3	134	132	12782	3.61318	1	0.19115	48.7796
GOTERM_CC_FAT	GO:0005643~nuclear pore	4	0.0491807	NUP133, NUP98, NUP160, NUP93	134	79	12782	4.82978	1	0.189617	48.9586
GOTERM_CC_FAT	GO:0016591~DNA-directed RNA polymerase II, holoenzyme	4	0.0522855	TAF1, TP53, POLR2C, POLR2B	134	81	12782	4.71052	1	0.198103	51.1371
GOTERM_CC_FAT	GO:0019717~synaptosome	4	0.0587722	FOS, MPDZ, GRIN2A, RPS6KB1	134	85	12782	4.48885	1	0.217764	55.4136
GOTERM_CC_FAT	GO:0016023~cytoplasmic membrane-bounded vesicle	11	0.0609145	PDPK1, YWHAZ, HSP90AA1, HTT, YWHAB, STXBP1, ACTN2, CSPG5, CLTC, HSPA8, TGFB1	134	550	12782	1.90776	1	0.222285	56.7481
GOTERM_CC_FAT	GO:0015629~actin cytoskeleton	7	0.061988	PAK2, ACTA1, MYH2, CDH1, ACTN2, FLNA, CTNNA3	134	269	12782	2.48222	1	0.223188	57.4029
GOTERM_CC_FAT	GO:0005819~spindle	5	0.0673124	NEK2, PAFAH1B1, RB1, TBL1X, CALM1	134	147	12782	3.24449	1	0.237692	60.5168
GOTERM_CC_FAT	GO:0000792~heterochromatin	3	0.0677247	SMARCC1, H3F3A, ATR	134	41	12782	6.97961	1	0.2363	60.749
GOTERM_CC_FAT	GO:0044459~plasma membrane part	31	0.0680207	ERBB4, ERBB2, BCAR1, ITGB4, BMPR2, CDH1, RPS6KB1, CSPG5, CLTC, CDH3, PXN, ACVR1B, ITGB8, PTK2B, DMD, CASP8, ITGB6, CD4, IL2RG, DLG1, APC, IL2RB, CD3G, MPDZ, MYH2, GRIN2A, ACTN2, CTNNA3, SDC1, GNB1, GNAS	134	2203	12782	1.34227	1	0.234578	60.9148
GOTERM_CC_FAT	GO:0001741~XY body	2	0.0706182	SMARCC1, ATR	134	7	12782	27.2537	1	0.239974	62.3428
GOTERM_CC_FAT	GO:0031410~cytoplasmic vesicle	12	0.0711115	PDPK1, YWHAZ, HSP90AA1, HTT, YWHAB, STXBP1, ACTN2, CSPG5, CLTC, HSPA8, TGFB1, BTK	134	642	12782	1.78295	1	0.238859	62.6085
GOTERM_CC_FAT	GO:0031988~membrane-bounded vesicle	11	0.072223	PDPK1, YWHAZ, HSP90AA1, HTT, YWHAB, STXBP1, ACTN2, CSPG5, CLTC, HSPA8, TGFB1	134	568	12782	1.8473	1	0.239624	63.2008
GOTERM_CC_FAT	GO:0019898~extrinsic to membrane	10	0.0725974	PDPK1, GNB1, STXBP1, CDH1, GNAS, AKT3, SH3GL2, PRKCB, BTK, DLG1	134	494	12782	1.93093	1	0.23819	63.3983
GOTERM_CC_FAT	GO:0046930~pore complex	4	0.0765412	NUP133, NUP98, NUP160, NUP93	134	95	12782	4.01634	1	0.247217	65.4204
GOTERM_CC_FAT	GO:0005761~mitochondrial ribosome	3	0.0889458	MRPL13, MRPL16, MRPL55	134	48	12782	5.96175	1	0.279819	71.1268
GOTERM_CC_FAT	GO:0000313~organellar ribosome	3	0.0889458	MRPL13, MRPL16, MRPL55	134	48	12782	5.96175	1	0.279819	71.1268
GOTERM_CC_FAT	GO:0019897~extrinsic to plasma membrane	3	0.0953296	GNB1, CDH1, GNAS	134	50	12782	5.72328	1	0.294521	73.7112
GOTERM_CC_FAT	GO:0000267~cell fraction	17	0.0968286	YWHAZ, GNAI2, HTT, MPDZ, BCAR1, GRIN2A, TP53, RPS6KB1, CSPG5, RAB1A, PTPN11, FOS, CUL5, RAC2, DMD, GNAS, PAFAH1B1	134	1083	12782	1.49732	1	0.295685	74.2862
GOTERM_CC_FAT	GO:0005626~insoluble fraction	14	0.0969854	GNAI2, MPDZ, BCAR1, GRIN2A, TP53, RPS6KB1, CSPG5, RAB1A, FOS, CUL5, RAC2, DMD, GNAS, PAFAH1B1	134	839	12782	1.5917	1	0.293259	74.3457
GOTERM_MF_FAT	GO:0008134~transcription factor binding	34	1.53458e-17	YWHAZ, E2F4, PPARG, NFKBIA, CTCF, ZEB1, NFKB2, TCF7L2, RAB1A, MAX, SMARCD3, GATA4, BCL3, TAF1, EPAS1, HTT, YWHAB, TP53, ACTN2, RB1, JUNB, FLNA, ATF3, NCOA2, EP300, NCOA3, ETS1, JUN, GSK3B, SMARCC1, IRF4, PARP1, TBL1X, SMARCA2	137	513	12983	6.28082	5.26361e-15	5.26361e-15	2.09251e-14
GOTERM_MF_FAT	GO:0016563~transcription activator activity	23	2.59073e-10	TAF1, EPAS1, PPARG, CDH1, CTCF, ACTN2, RB1, ZEB1, NFKB2, JUNB, TGFB1, MAX, EP300, NCOA2, NCOA3, SMARCD3, SMARCC1, GATA4, SMARCA5, IRF4, TBL1X, SMARCA2, NFATC1	137	410	12983	5.31617	8.8862e-08	4.4431e-08	3.53264e-07
GOTERM_MF_FAT	GO:0019899~enzyme binding	25	8.75256e-10	NEK2, ERBB2, BCAR1, NFKBIA, CDH1, TCF7L2, TAL1, ACVR1B, CUL5, PDPK1, PTK2B, DMD, PAFAH1B1, CD4, APC, DLG1, EPAS1, YWHAB, TP53, RB1, FLNA, TRADD, PTPN11, YWHAG, GSK3B	137	523	12983	4.52994	3.00213e-07	1.00071e-07	1.19347e-06
GOTERM_MF_FAT	GO:0003712~transcription cofactor activity	19	4.31551e-08	TAF1, EPAS1, HTT, YWHAB, CTCF, ACTN2, RB1, NFKB2, ZEB1, JUNB, MAX, ATF3, EP300, NCOA2, NCOA3, SMARCD3, SMARCC1, TBL1X, SMARCA2	137	363	12983	4.96023	1.48021e-05	3.70054e-06	5.8845e-05
GOTERM_MF_FAT	GO:0030528~transcription regulator activity	40	5.16276e-08	BCLAF1, E2F4, PPARG, CDH1, CTCF, NFYB, NFKB2, ZEB1, TCF7L2, TGFB1, MAX, FOS, TAL1, SMARCD3, GATA4, BCL3, NFATC1, TAF1, EPAS1, HTT, FOXA1, YWHAB, TP53, SIX5, ACTN2, RB1, JUNB, ATF3, NCOA2, EP300, NCOA3, ETS1, JUN, SMARCC1, SMARCA5, UBC, IRF4, TBL1X, SMARCA2, UBA52	137	1512	12983	2.50705	1.77081e-05	3.54164e-06	7.03978e-05
GOTERM_MF_FAT	GO:0003713~transcription coactivator activity	14	3.74491e-07	MAX, TAF1, NCOA2, EP300, NCOA3, EPAS1, SMARCD3, SMARCC1, ACTN2, RB1, ZEB1, NFKB2, SMARCA2, JUNB	137	214	12983	6.19967	0.000128442	2.14082e-05	0.000510643
GOTERM_MF_FAT	GO:0019900~kinase binding	12	2.75339e-06	PDPK1, YWHAG, PTK2B, GSK3B, BCAR1, CD4, RB1, TCF7L2, FLNA, TRADD, DLG1, APC	137	179	12983	6.35306	0.000943967	0.000134907	0.00375437
GOTERM_MF_FAT	GO:0032403~protein complex binding	12	6.60417e-06	ACVR1B, PDPK1, YWHAZ, CD3G, PTK2B, ITGB6, YWHAB, NFKBIA, ACTN2, ATR, TRADD, PTPN11	137	196	12983	5.80203	0.00226268	0.000283115	0.00900488
GOTERM_MF_FAT	GO:0005524~ATP binding	34	1.70538e-05	ERBB4, NEK2, ERBB2, BMPR2, RPS6KB1, RAB1A, BTK, CSNK2A2, ACVR1B, PDPK1, PAK2, DHX38, PTK2B, PIK3CA, DYNC1H1, AKT3, HSPA8, TAF1, DHX9, HSP90AA1, ACTA1, PIK3CB, HCK, MYH2, TP53, ATR, HNRNPU, PRKCB, TYK2, PSMC6, GSK3B, SNRNP200, SMARCA5, SMARCA2	137	1477	12983	2.18149	0.00583244	0.000649735	0.0232516
GOTERM_MF_FAT	GO:0004672~protein kinase activity	20	1.7709e-05	TAF1, ERBB4, NEK2, HCK, ERBB2, BMPR2, RPS6KB1, ATR, POLR2C, POLR2B, BTK, PRKCB, CSNK2A2, TYK2, ACVR1B, PDPK1, PAK2, PTK2B, GSK3B, AKT3	137	606	12983	3.1276	0.00605585	0.000607241	0.0241448
GOTERM_MF_FAT	GO:0032553~ribonucleotide binding	39	1.89148e-05	ERBB4, GNAI2, NEK2, ERBB2, BMPR2, RPS6KB1, RAB1A, BTK, CSNK2A2, ACVR1B, PDPK1, PAK2, RAC2, DHX38, PTK2B, PIK3CA, DYNC1H1, AKT3, HSPA8, TAF1, DHX9, EEF1A1, HSP90AA1, ACTA1, PIK3CB, HCK, MYH2, TP53, ATR, HNRNPU, PRKCB, TYK2, PSMC6, ARF1, GSK3B, SNRNP200, SMARCA5, GNAS, SMARCA2	137	1836	12983	2.01301	0.00646685	0.00058963	0.0257886
GOTERM_MF_FAT	GO:0032555~purine ribonucleotide binding	39	1.89148e-05	ERBB4, GNAI2, NEK2, ERBB2, BMPR2, RPS6KB1, RAB1A, BTK, CSNK2A2, ACVR1B, PDPK1, PAK2, RAC2, DHX38, PTK2B, PIK3CA, DYNC1H1, AKT3, HSPA8, TAF1, DHX9, EEF1A1, HSP90AA1, ACTA1, PIK3CB, HCK, MYH2, TP53, ATR, HNRNPU, PRKCB, TYK2, PSMC6, ARF1, GSK3B, SNRNP200, SMARCA5, GNAS, SMARCA2	137	1836	12983	2.01301	0.00646685	0.00058963	0.0257886
GOTERM_MF_FAT	GO:0032559~adenyl ribonucleotide binding	34	2.25155e-05	ERBB4, NEK2, ERBB2, BMPR2, RPS6KB1, RAB1A, BTK, CSNK2A2, ACVR1B, PDPK1, PAK2, DHX38, PTK2B, PIK3CA, DYNC1H1, AKT3, HSPA8, TAF1, DHX9, HSP90AA1, ACTA1, PIK3CB, HCK, MYH2, TP53, ATR, HNRNPU, PRKCB, TYK2, PSMC6, GSK3B, SNRNP200, SMARCA5, SMARCA2	137	1497	12983	2.15234	0.00769315	0.000643368	0.0306971
GOTERM_MF_FAT	GO:0019901~protein kinase binding	10	2.36321e-05	PDPK1, YWHAG, PTK2B, GSK3B, BCAR1, CD4, TCF7L2, FLNA, DLG1, APC	137	147	12983	6.4467	0.00807315	0.000623338	0.0322193
GOTERM_MF_FAT	GO:0010843~promoter binding	7	2.76857e-05	FOS, TAL1, TAF1, JUN, TP53, CTCF, TBL1X	137	57	12983	11.638	0.00945138	0.000678079	0.0377448
GOTERM_MF_FAT	GO:0001882~nucleoside binding	35	4.09739e-05	ERBB4, NEK2, ERBB2, BMPR2, RPS6KB1, RAB1A, POLR2B, BTK, CSNK2A2, ACVR1B, PDPK1, PAK2, DHX38, PTK2B, PIK3CA, DYNC1H1, AKT3, HSPA8, TAF1, DHX9, HSP90AA1, ACTA1, PIK3CB, HCK, MYH2, TP53, ATR, HNRNPU, PRKCB, TYK2, PSMC6, GSK3B, SNRNP200, SMARCA5, SMARCA2	137	1612	12983	2.05758	0.013956	0.000936516	0.0558563
GOTERM_MF_FAT	GO:0017076~purine nucleotide binding	39	5.06544e-05	ERBB4, GNAI2, NEK2, ERBB2, BMPR2, RPS6KB1, RAB1A, BTK, CSNK2A2, ACVR1B, PDPK1, PAK2, RAC2, DHX38, PTK2B, PIK3CA, DYNC1H1, AKT3, HSPA8, TAF1, DHX9, EEF1A1, HSP90AA1, ACTA1, PIK3CB, HCK, MYH2, TP53, ATR, HNRNPU, PRKCB, TYK2, PSMC6, ARF1, GSK3B, SNRNP200, SMARCA5, GNAS, SMARCA2	137	1918	12983	1.92695	0.0172248	0.00108534	0.0690488
GOTERM_MF_FAT	GO:0043565~sequence-specific DNA binding	19	6.21592e-05	TAF1, EPAS1, PPARG, FOXA1, TP53, CTCF, SIX5, NFYB, ZEB1, JUNB, TAL1, FOS, MAX, ATF3, ETS1, JUN, GATA4, TBL1X, NFATC1	137	607	12983	2.96633	0.0210956	0.00125341	0.0847252
GOTERM_MF_FAT	GO:0030554~adenyl nucleotide binding	34	6.43778e-05	ERBB4, NEK2, ERBB2, BMPR2, RPS6KB1, RAB1A, BTK, CSNK2A2, ACVR1B, PDPK1, PAK2, DHX38, PTK2B, PIK3CA, DYNC1H1, AKT3, HSPA8, TAF1, DHX9, HSP90AA1, ACTA1, PIK3CB, HCK, MYH2, TP53, ATR, HNRNPU, PRKCB, TYK2, PSMC6, GSK3B, SNRNP200, SMARCA5, SMARCA2	137	1577	12983	2.04316	0.0218403	0.00122604	0.087748
GOTERM_MF_FAT	GO:0001883~purine nucleoside binding	34	8.66569e-05	ERBB4, NEK2, ERBB2, BMPR2, RPS6KB1, RAB1A, BTK, CSNK2A2, ACVR1B, PDPK1, PAK2, DHX38, PTK2B, PIK3CA, DYNC1H1, AKT3, HSPA8, TAF1, DHX9, HSP90AA1, ACTA1, PIK3CB, HCK, MYH2, TP53, ATR, HNRNPU, PRKCB, TYK2, PSMC6, GSK3B, SNRNP200, SMARCA5, SMARCA2	137	1601	12983	2.01253	0.0292872	0.00156323	0.118098
GOTERM_MF_FAT	GO:0047485~protein N-terminus binding	7	0.000122193	CSNK2A2, NCOA3, SMARCC1, TP53, PARP1, TGFB1, CALM1	137	74	12983	8.96439	0.0410485	0.00209355	0.16649
GOTERM_MF_FAT	GO:0046983~protein dimerization activity	17	0.000172586	HSP90AA1, CD3G, EPAS1, ERBB2, PPARG, TP53, ACTN2, POLR2C, JUNB, FLNA, TGFB1, FOS, MAX, ATF3, JUN, PAFAH1B1, CD4	137	542	12983	2.97238	0.0574837	0.00281518	0.235077
GOTERM_MF_FAT	GO:0019904~protein domain specific binding	13	0.000185035	YWHAZ, E2F4, HSP90AA1, BCAR1, YWHAB, ACTN2, PTPN11, TRADD, YWHAG, DMD, TBL1X, CRK, CALM1	137	331	12983	3.72194	0.0615004	0.00288097	0.252013
GOTERM_MF_FAT	GO:0003700~transcription factor activity	24	0.000187958	E2F4, EPAS1, PPARG, FOXA1, TP53, CTCF, SIX5, NFYB, RB1, ZEB1, NFKB2, TCF7L2, JUNB, TAL1, FOS, MAX, ATF3, EP300, ETS1, JUN, GATA4, BCL3, IRF4, NFATC1	137	975	12983	2.33271	0.0624411	0.00279936	0.25599
GOTERM_MF_FAT	GO:0008013~beta-catenin binding	5	0.000255529	GSK3B, CDH1, TBL1X, TCF7L2, APC	137	30	12983	15.7944	0.0839256	0.00364574	0.34787
GOTERM_MF_FAT	GO:0051427~hormone receptor binding	7	0.000317171	TYK2, NCOA2, NCOA3, SMARCD3, PPARG, RB1, PTPN11	137	88	12983	7.53824	0.103096	0.00434282	0.43162
GOTERM_MF_FAT	GO:0005198~structural molecule activity	18	0.000333799	NUP98, CD3G, ACTA1, MYH2, ACTN2, COL2A1, RPS2, CLTC, CTNNA3, MRPL13, RPS16, RPS14, DMD, MRPL16, UBC, MRPL55, CD4, UBA52	137	634	12983	2.69053	0.108199	0.00439463	0.4542
GOTERM_MF_FAT	GO:0042802~identical protein binding	18	0.000372164	HSP90AA1, ERBB2, STXBP1, NFKBIA, ACTN2, COL2A1, FLNA, TGFB1, BTK, TRADD, ATF3, PAK2, CASP8, GNAS, CD4, PAFAH1B1, PARP1, SH3GL2	137	640	12983	2.66531	0.119862	0.00471758	0.506281
GOTERM_MF_FAT	GO:0016564~transcription repressor activity	12	0.000486722	BCLAF1, ATF3, NCOA2, HTT, PPARG, YWHAB, CTCF, RB1, ZEB1, TBL1X, TCF7L2, JUNB	137	316	12983	3.59872	0.153789	0.00594605	0.661643
GOTERM_MF_FAT	GO:0031625~ubiquitin protein ligase binding	5	0.000523179	ACVR1B, CUL5, ERBB2, NFKBIA, RB1	137	36	12983	13.162	0.16431	0.00617044	0.711038
GOTERM_MF_FAT	GO:0000166~nucleotide binding	40	0.000651605	ERBB4, GNAI2, NEK2, ERBB2, BMPR2, RPS6KB1, RAB1A, BTK, CSNK2A2, ACVR1B, PDPK1, RAC2, PAK2, DHX38, PTK2B, PIK3CA, DYNC1H1, AKT3, HSPA8, TAF1, DHX9, EEF1A1, HSP90AA1, ACTA1, PIK3CB, HCK, MYH2, TP53, ATR, HNRNPU, PRKCB, TYK2, PSMC6, ARF1, GSK3B, SNRNP200, SMARCA5, GNAS, PARP1, SMARCA2	137	2245	12983	1.68849	0.200344	0.00742475	0.884861
GOTERM_MF_FAT	GO:0003677~DNA binding	41	0.000694399	BCLAF1, E2F4, PPARG, CTCF, NFYB, NFKB2, ZEB1, TCF7L2, POLR2C, POLR2B, MAX, FOS, TAL1, GATA4, BCL3, HIST3H3, NFATC1, SETDB1, DHX9, TAF1, EPAS1, DDB1, FOXA1, TP53, SIX5, RB1, ATR, JUNB, HNRNPU, ATF3, NCOA2, EP300, ETS1, JUN, SMARCC1, SMARCA5, H3F3A, IRF4, PARP1, TBL1X, SMARCA2	137	2331	12983	1.66685	0.212004	0.0076564	0.942719
GOTERM_MF_FAT	GO:0019838~growth factor binding	7	0.000814843	ACVR1B, IL2RB, ERBB2, BMPR2, IL2RG, COL2A1, RPS2	137	105	12983	6.31776	0.243918	0.0086996	1.10539
GOTERM_MF_FAT	GO:0004715~non-membrane spanning protein tyrosine kinase activity	5	0.000863802	TYK2, PTK2B, ERBB2, HCK, BTK	137	41	12983	11.5569	0.256519	0.00894197	1.17145
GOTERM_MF_FAT	GO:0019902~phosphatase binding	5	0.00113019	NEK2, ERBB2, BCAR1, CDH1, DLG1	137	44	12983	10.7689	0.321502	0.0113432	1.53014
GOTERM_MF_FAT	GO:0003735~structural constituent of ribosome	8	0.00193519	MRPL13, RPS16, RPS14, MRPL16, UBC, MRPL55, RPS2, UBA52	137	168	12983	4.51269	0.485425	0.0188042	2.60675
GOTERM_MF_FAT	GO:0051219~phosphoprotein binding	4	0.00273589	YWHAB, PAFAH1B1, RB1, CRK	137	27	12983	14.0395	0.609253	0.0257649	3.66677
GOTERM_MF_FAT	GO:0008022~protein C-terminus binding	7	0.00365502	SDC1, EP300, SMARCC1, ERBB2, YWHAB, TBL1X, DLG1	137	141	12983	4.70472	0.7152	0.0333754	4.87041
GOTERM_MF_FAT	GO:0003702~RNA polymerase II transcription factor activity	9	0.0041477	FOS, EPAS1, ETS1, JUN, GATA4, SMARCA5, IRF4, TCF7L2, JUNB	137	244	12983	3.49548	0.759641	0.0368213	5.50984
GOTERM_MF_FAT	GO:0003714~transcription corepressor activity	7	0.00419175	ATF3, HTT, YWHAB, CTCF, ZEB1, TBL1X, JUNB	137	145	12983	4.57493	0.76326	0.0362693	5.56681
GOTERM_MF_FAT	GO:0004674~protein serine/threonine kinase activity	12	0.00551876	CSNK2A2, TAF1, ACVR1B, PDPK1, PAK2, NEK2, GSK3B, BMPR2, RPS6KB1, ATR, AKT3, PRKCB	137	430	12983	2.64464	0.850158	0.046346	7.26837
GOTERM_MF_FAT	GO:0043560~insulin receptor substrate binding	3	0.00563138	PIK3CB, PIK3CA, PTPN11	137	11	12983	25.8454	0.855868	0.0461458	7.41147
GOTERM_MF_FAT	GO:0046982~protein heterodimerization activity	8	0.00627435	MAX, FOS, CD3G, EPAS1, ERBB2, PPARG, TP53, TGFB1	137	208	12983	3.64486	0.884546	0.0501033	8.2245
GOTERM_MF_FAT	GO:0003924~GTPase activity	8	0.00676997	EEF1A1, ARF1, RAC2, GNAI2, GNB1, GNAS, GNB3, RAB1A	137	211	12983	3.59304	0.902704	0.052744	8.84667
GOTERM_MF_FAT	GO:0019903~protein phosphatase binding	4	0.00780235	NEK2, ERBB2, BCAR1, CDH1	137	39	12983	9.71963	0.931895	0.0592345	10.1302
GOTERM_MF_FAT	GO:0035257~nuclear hormone receptor binding	5	0.00864318	NCOA2, NCOA3, SMARCD3, PPARG, RB1	137	77	12983	6.15366	0.94908	0.0640251	11.1631
GOTERM_MF_FAT	GO:0008092~cytoskeletal protein binding	12	0.0168232	SDC1, ACTA1, HTT, DMD, MYH2, PAFAH1B1, ACTN2, FLNA, PXN, CALM1, DLG1, APC	137	504	12983	2.25634	0.997031	0.118835	20.6537
GOTERM_MF_FAT	GO:0043566~structure-specific DNA binding	6	0.0181897	FOS, JUN, TP53, CTCF, ZEB1, JUNB	137	145	12983	3.92137	0.998157	0.125382	22.1443
GOTERM_MF_FAT	GO:0003690~double-stranded DNA binding	5	0.0188721	FOS, JUN, TP53, ZEB1, JUNB	137	97	12983	4.88487	0.998548	0.127284	22.8789
GOTERM_MF_FAT	GO:0003682~chromatin binding	6	0.0207337	SF3B1, SMARCC1, SMARCA5, TP53, CTCF, ZEB1	137	150	12983	3.79066	0.999243	0.136414	24.8505
GOTERM_MF_FAT	GO:0004713~protein tyrosine kinase activity	6	0.0303986	TYK2, ERBB4, PTK2B, ERBB2, HCK, BTK	137	166	12983	3.42529	0.999975	0.190849	34.3569
GOTERM_MF_FAT	GO:0004911~interleukin-2 receptor activity	2	0.0311	IL2RB, IL2RG	137	3	12983	63.1776	0.99998	0.191427	35.0015
GOTERM_MF_FAT	GO:0019976~interleukin-2 binding	2	0.0311	IL2RB, IL2RG	137	3	12983	63.1776	0.99998	0.191427	35.0015
GOTERM_MF_FAT	GO:0050839~cell adhesion molecule binding	3	0.0391385	GRIN2A, CDH1, CTNNA3	137	30	12983	9.47664	0.999999	0.231528	41.9814
GOTERM_MF_FAT	GO:0046934~phosphatidylinositol-4,5-bisphosphate 3-kinase activity	2	0.0512981	PIK3CB, PIK3CA	137	5	12983	37.9066	1	0.288801	51.2305
GOTERM_MF_FAT	GO:0030374~ligand-dependent nuclear receptor transcription coactivator activity	3	0.05444	NCOA2, NCOA3, ACTN2	137	36	12983	7.8972	1	0.299222	53.3874
GOTERM_MF_FAT	GO:0001948~glycoprotein binding	3	0.057166	ERBB2, CD4, FLNA	137	37	12983	7.68376	1	0.307262	55.1868
GOTERM_MF_FAT	GO:0004386~helicase activity	5	0.059523	DHX9, DHX38, SNRNP200, SMARCA5, SMARCA2	137	140	12983	3.38452	1	0.313315	56.6905
GOTERM_MF_FAT	GO:0004468~lysine N-acetyltransferase activity	3	0.0599387	TAF1, EP300, NCOA3	137	38	12983	7.48156	1	0.310608	56.9508
GOTERM_MF_FAT	GO:0004402~histone acetyltransferase activity	3	0.0599387	TAF1, EP300, NCOA3	137	38	12983	7.48156	1	0.310608	56.9508
GOTERM_MF_FAT	GO:0016887~ATPase activity	8	0.0616776	DHX9, PSMC6, DHX38, SNRNP200, SMARCA5, DYNC1H1, SMARCA2, HSPA8	137	334	12983	2.26985	1	0.313729	58.024
GOTERM_MF_FAT	GO:0031432~titin binding	2	0.071078	ACTN2, CALM1	137	7	12983	27.0761	1	0.348604	63.409
GOTERM_MF_FAT	GO:0008307~structural constituent of muscle	3	0.0714719	DMD, MYH2, ACTN2	137	42	12983	6.76903	1	0.345522	63.62
GOTERM_MF_FAT	GO:0003704~specific RNA polymerase II transcription factor activity	3	0.0744597	FOS, EPAS1, GATA4	137	43	12983	6.61161	1	0.352794	65.1842
GOTERM_MF_FAT	GO:0030674~protein binding, bridging	4	0.0758585	PSMC6, GAB1, BCL3, CRK	137	94	12983	4.03261	1	0.353667	65.8949
GOTERM_MF_FAT	GO:0042393~histone binding	3	0.077487	TAF1, SMARCA5, TBL1X	137	44	12983	6.46135	1	0.355394	66.7053
GOTERM_MF_FAT	GO:0033613~transcription activator binding	2	0.080814	GATA4, PPARG	137	8	12983	23.6916	1	0.363402	68.3058
GOTERM_MF_FAT	GO:0043274~phospholipase binding	2	0.080814	PAFAH1B1, PTPN11	137	8	12983	23.6916	1	0.363402	68.3058
GOTERM_MF_FAT	GO:0046332~SMAD binding	3	0.0836554	FOS, ACVR1B, JUN	137	46	12983	6.18042	1	0.369352	69.616
GOTERM_MF_FAT	GO:0005487~nucleocytoplasmic transporter activity	2	0.0904486	NUP133, NUP160	137	9	12983	21.0592	1	0.389021	72.5476
GOTERM_MF_FAT	GO:0070412~R-SMAD binding	2	0.099983	FOS, JUN	137	10	12983	18.9533	1	0.416836	76.2219
BBID	90.IB_and-cat-Arm_processing_of_Ci	3	0.0465755	GSK3B, NFKBIA, APC	23	6	358	7.78261	0.927432	0.927432	37.4448
BIOCARTA	h_metPathway:Signaling of Hepatocyte Growth Factor Receptor	8	0.000689089	ACTA1, PTK2B, PIK3CB, JUN, GAB1, CRK, PXN, PTPN11	68	34	1437	4.97232	0.131782	0.131782	0.863741
BIOCARTA	h_ctcfPathway:CTCF: First Multivalent Nuclear Factor	6	0.00170508	CDKN1B, PIK3CB, TP53, CTCF, RPS6KB1, TGFB1	68	20	1437	6.33971	0.295198	0.160475	2.12471
BIOCARTA	h_fcer1Pathway:Fc Epsilon Receptor I Signaling in Mast Cells	7	0.00200902	FOS, PAK2, PIK3CB, JUN, PRKCB, NFATC1, BTK	68	30	1437	4.93088	0.33785	0.128397	2.49906
BIOCARTA	h_cxcr4Pathway:CXCR4 Signaling Pathway	6	0.00331765	PTK2B, GNB1, BCAR1, PIK3CA, CRK, PXN	68	23	1437	5.51279	0.494016	0.156599	4.09584
BIOCARTA	h_tcrPathway:T Cell Receptor Signaling Pathway	7	0.00392521	FOS, CD3G, PIK3CB, JUN, NFKBIA, PRKCB, NFATC1	68	34	1437	4.35078	0.553471	0.148921	4.82896
BIOCARTA	h_nfatPathway:NFAT and Hypertrophy of the heart (Transcription in the broken heart)	7	0.00607409	ACTA1, PIK3CB, GSK3B, MYH2, GATA4, RPS6KB1, NFATC1	68	37	1437	3.99801	0.713205	0.187926	7.38076
BIOCARTA	h_g1Pathway:Cell Cycle: G1/S Check Point	6	0.00941732	CDKN1B, GSK3B, TP53, RB1, ATR, TGFB1	68	29	1437	4.37221	0.856253	0.242021	11.2259
BIOCARTA	h_tnfr1Pathway:TNFR1 Signaling Pathway	6	0.010899	PAK2, JUN, CASP8, RB1, PARP1, TRADD	68	30	1437	4.22647	0.894237	0.244835	12.8825
BIOCARTA	h_gpcrPathway:Signaling Pathway from G-Protein Families	5	0.0141782	FOS, GNB1, JUN, GNAS, NFATC1	68	21	1437	5.03151	0.94646	0.27766	16.4483
BIOCARTA	h_ptdinsPathway:Phosphoinositides and their downstream targets.	5	0.0141782	PDPK1, ARF1, GSK3B, RPS6KB1, BTK	68	21	1437	5.03151	0.94646	0.27766	16.4483
BIOCARTA	h_aktPathway:AKT Signaling Pathway	5	0.0167306	PDPK1, HSP90AA1, PIK3CB, NFKBIA, PIK3CA	68	22	1437	4.80281	0.968532	0.292401	19.1302
BIOCARTA	h_il7Pathway:IL-7 Signal Transduction	4	0.0243802	EP300, PTK2B, PIK3CB, IL2RG	68	14	1437	6.03782	0.993654	0.368709	26.7006
BIOCARTA	h_gcrPathway:Corticosteroids and cardioprotection	4	0.0243802	HSP90AA1, PIK3CB, GNB1, GNAS	68	14	1437	6.03782	0.993654	0.368709	26.7006
BIOCARTA	h_HivnefPathway:HIV-I Nef: negative effector of Fas and TNF	7	0.0333308	TRAF1, PAK2, CASP8, NFKBIA, RB1, PARP1, TRADD	68	53	1437	2.79107	0.999041	0.439601	34.7279
BIOCARTA	h_etsPathway:METS affect on Macrophage Differentiation	4	0.0350915	FOS, E2F4, ETS1, JUN	68	16	1437	5.28309	0.99934	0.430678	36.2084
BIOCARTA	h_CSKPathway:Activation of Csk by cAMP-dependent Protein Kinase Inhibits Signaling through the T Cell Receptor	4	0.04122	CD3G, GNB1, GNAS, CD4	68	17	1437	4.97232	0.999821	0.4601	41.1238
BIOCARTA	h_tgfbPathway:TGF beta signaling pathway	4	0.04122	EP300, CDH1, TGFB1, APC	68	17	1437	4.97232	0.999821	0.4601	41.1238
BIOCARTA	h_pparaPathway:Mechanism of Gene Regulation by Peroxisome Proliferators via PPARa(alpha)	6	0.0422342	HSP90AA1, EP300, PIK3CB, JUN, NFKBIA, RB1	68	42	1437	3.01891	0.999856	0.44553	41.9027
BIOCARTA	h_fasPathway:FAS signaling pathway ( CD95 )	5	0.0525629	PAK2, JUN, CASP8, RB1, PARP1	68	31	1437	3.40844	0.999984	0.499329	49.3131
BIOCARTA	h_igf1Pathway:IGF-1 Signaling Pathway	4	0.0549777	FOS, PIK3CB, JUN, PTPN11	68	19	1437	4.44892	0.999991	0.494338	50.9152
BIOCARTA	h_insulinPathway:Insulin Signaling Pathway	4	0.0549777	FOS, PIK3CB, JUN, PTPN11	68	19	1437	4.44892	0.999991	0.494338	50.9152
BIOCARTA	h_ppargPathway:Role of PPAR-gamma Coactivators in Obesity and Thermogenesis	3	0.0623832	NCOA2, EP300, PPARG	68	9	1437	7.04412	0.999998	0.519824	55.542
BIOCARTA	h_il2rbPathway:IL-2 Receptor Beta Chain in T cell Activation	5	0.0637822	FOS, IL2RB, PIK3CB, IL2RG, RPS6KB1	68	33	1437	3.20187	0.999999	0.508898	56.3697
BIOCARTA	h_integrinPathway:Integrin Signaling Pathway	5	0.0698308	ACTA1, JUN, BCAR1, ACTN2, PXN	68	34	1437	3.1077	1	0.523832	59.7873
BIOCARTA	h_alkPathway:ALK in cardiac myocytes	5	0.0698308	GSK3B, GATA4, BMPR2, TGFB1, APC	68	34	1437	3.1077	1	0.523832	59.7873
BIOCARTA	h_il2Pathway:IL 2 signaling pathway	4	0.0706489	FOS, IL2RB, JUN, IL2RG	68	21	1437	4.02521	1	0.510926	60.2301
BIOCARTA	h_her2Pathway:Role of ERBB2 in Signal Transduction and Oncology	4	0.0706489	EP300, ERBB4, PIK3CB, ERBB2	68	21	1437	4.02521	1	0.510926	60.2301
BIOCARTA	h_mapkPathway:MAPKinase Signaling Pathway	8	0.0737888	MAX, FOS, PAK2, JUN, NFKBIA, RPS6KB1, TGFB1, TRADD	68	80	1437	2.11324	1	0.510449	61.8883
BIOCARTA	h_ptenPathway:PTEN dependent cell cycle arrest and apoptosis	4	0.0791624	PDPK1, CDKN1B, BCAR1, PIK3CA	68	22	1437	3.84225	1	0.520529	64.5793
BIOCARTA	h_igf1mtorpathway:Skeletal muscle hypertrophy is regulated via AKT/mTOR pathway	4	0.0881036	PDPK1, GSK3B, PIK3CA, RPS6KB1	68	23	1437	3.67519	1	0.54515	68.6723
BIOCARTA	h_cell2cellPathway:Cell to Cell Adhesion Signaling	3	0.0897843	BCAR1, ACTN2, PXN	68	11	1437	5.76337	1	0.537637	69.3912
BIOCARTA	h_p53hypoxiaPathway:Hypoxia and p53 in the Cardiovascular system	4	0.0974531	TAF1, HSP90AA1, EP300, TP53	68	24	1437	3.52206	1	0.55445	72.4828
BIOCARTA	h_eif4Pathway:Regulation of eIF4e and p70 S6 Kinase	4	0.0974531	EIF4G1, PDPK1, PIK3CA, RPS6KB1	68	24	1437	3.52206	1	0.55445	72.4828
BIOCARTA	h_RacCycDPathway:Influence of Ras and Rho proteins on G1 to S Transition	4	0.0974531	CDKN1B, NFKBIA, PIK3CA, RB1	68	24	1437	3.52206	1	0.55445	72.4828
KEGG_PATHWAY	hsa05200:Pathways in cancer	30	6.08152e-11	TRAF1, MMP9, ERBB2, PPARG, NFKBIA, CDH1, NFKB2, TCF7L2, TGFB1, MAX, FOS, ACVR1B, RAC2, CASP8, PIK3CA, AKT3, APC, HSP90AA1, EPAS1, PIK3CB, TP53, RB1, CTNNA3, PRKCB, CDKN1B, EP300, ETS1, GSK3B, JUN, CRK	115	328	5085	4.04427	5.89908e-09	5.89908e-09	6.71136e-08
KEGG_PATHWAY	hsa05213:Endometrial cancer	11	1.54763e-07	PDPK1, PIK3CB, GSK3B, ERBB2, TP53, PIK3CA, CDH1, TCF7L2, AKT3, CTNNA3, APC	115	52	5085	9.35368	1.50119e-05	7.50596e-06	0.00017079
KEGG_PATHWAY	hsa05211:Renal cell carcinoma	12	3.15164e-07	EP300, PAK2, EPAS1, ETS1, PIK3CB, JUN, GAB1, PIK3CA, CRK, AKT3, TGFB1, PTPN11	115	70	5085	7.58012	3.05705e-05	1.01903e-05	0.000347804
KEGG_PATHWAY	hsa04510:Focal adhesion	19	3.65313e-07	PIK3CB, BCAR1, ERBB2, ITGB4, COL2A1, ACTN2, PXN, FLNA, PRKCB, PDPK1, RAC2, PAK2, ITGB8, JUN, GSK3B, ITGB6, PIK3CA, CRK, AKT3	115	201	5085	4.17975	3.54347e-05	8.85879e-06	0.000403145
KEGG_PATHWAY	hsa04012:ErbB signaling pathway	13	3.88966e-07	ERBB4, PIK3CB, ERBB2, RPS6KB1, PRKCB, CDKN1B, PAK2, GSK3B, JUN, GAB1, PIK3CA, CRK, AKT3	115	87	5085	6.6072	3.7729e-05	7.54592e-06	0.000429249
KEGG_PATHWAY	hsa05215:Prostate cancer	13	5.01345e-07	PDPK1, HSP90AA1, CDKN1B, EP300, PIK3CB, GSK3B, ERBB2, TP53, NFKBIA, PIK3CA, RB1, TCF7L2, AKT3	115	89	5085	6.45872	4.86293e-05	8.10505e-06	0.000553266
KEGG_PATHWAY	hsa05220:Chronic myeloid leukemia	12	6.4934e-07	ACVR1B, CDKN1B, GAB2, PIK3CB, TP53, NFKBIA, PIK3CA, RB1, CRK, AKT3, TGFB1, PTPN11	115	75	5085	7.07478	6.2984e-05	8.99796e-06	0.000716587
KEGG_PATHWAY	hsa03050:Proteasome	10	6.9548e-07	PSMB10, PSMA1, PSMD14, PSMC6, PSMD12, PSME1, PSMD11, PSMD1, PSMD2, PSMD7	115	47	5085	9.40796	6.74594e-05	8.43267e-06	0.000767505
KEGG_PATHWAY	hsa05210:Colorectal cancer	12	2.07851e-06	FOS, ACVR1B, RAC2, PIK3CB, JUN, GSK3B, TP53, PIK3CA, TCF7L2, AKT3, TGFB1, APC	115	84	5085	6.31677	0.000201595	2.24015e-05	0.00229375
KEGG_PATHWAY	hsa04722:Neurotrophin signaling pathway	14	3.0886e-06	YWHAZ, PIK3CB, YWHAB, TP53, NFKBIA, PTPN11, YWHAG, GSK3B, JUN, GAB1, PIK3CA, CRK, AKT3, CALM1	115	124	5085	4.99229	0.00029955	2.9959e-05	0.00340842
KEGG_PATHWAY	hsa04662:B cell receptor signaling pathway	11	5.26088e-06	FOS, RAC2, PIK3CB, JUN, GSK3B, NFKBIA, PIK3CA, AKT3, PRKCB, NFATC1, BTK	115	75	5085	6.48522	0.000510177	4.63905e-05	0.00580557
KEGG_PATHWAY	hsa04660:T cell receptor signaling pathway	12	2.45674e-05	FOS, CD3G, PAK2, PIK3CB, JUN, GSK3B, NFKBIA, PIK3CA, CD4, AKT3, NFATC1, DLG1	115	108	5085	4.91304	0.00238023	0.000198569	0.0271084
KEGG_PATHWAY	hsa04670:Leukocyte transendothelial migration	12	5.64419e-05	RAC2, GNAI2, PTK2B, PIK3CB, MMP9, BCAR1, PIK3CA, ACTN2, CTNNA3, PXN, PRKCB, PTPN11	115	118	5085	4.49668	0.00546006	0.000421067	0.0622697
KEGG_PATHWAY	hsa04062:Chemokine signaling pathway	15	6.274e-05	GNAI2, PIK3CB, BCAR1, HCK, NFKBIA, PXN, PRKCB, RAC2, GNB1, PTK2B, GSK3B, PIK3CA, GNB3, CRK, AKT3	115	187	5085	3.54685	0.00606749	0.000434618	0.0692159
KEGG_PATHWAY	hsa04110:Cell cycle	12	9.5872e-05	YWHAZ, YWHAG, CDKN1B, EP300, E2F4, GSK3B, YWHAB, TP53, RB1, ATR, BUB3, TGFB1	115	125	5085	4.24487	0.00925692	0.00061981	0.10575
KEGG_PATHWAY	hsa05223:Non-small cell lung cancer	8	0.000175446	PDPK1, PIK3CB, ERBB2, TP53, PIK3CA, RB1, AKT3, PRKCB	115	54	5085	6.55072	0.0168758	0.00106317	0.193446
KEGG_PATHWAY	hsa05212:Pancreatic cancer	9	0.000180675	ACVR1B, RAC2, PIK3CB, ERBB2, TP53, PIK3CA, RB1, AKT3, TGFB1	115	72	5085	5.52717	0.0173744	0.00103047	0.199206
KEGG_PATHWAY	hsa04520:Adherens junction	9	0.000289399	CSNK2A2, ACVR1B, EP300, RAC2, ERBB2, CDH1, ACTN2, TCF7L2, CTNNA3	115	77	5085	5.16827	0.0276853	0.00155855	0.318907
KEGG_PATHWAY	hsa05222:Small cell lung cancer	9	0.000526364	TRAF1, MAX, CDKN1B, PIK3CB, TP53, NFKBIA, PIK3CA, RB1, AKT3	115	84	5085	4.73758	0.0497886	0.00268432	0.579345
KEGG_PATHWAY	hsa04666:Fc gamma R-mediated phagocytosis	9	0.0011963	GAB2, RAC2, PIK3CB, HCK, PIK3CA, RPS6KB1, CRK, AKT3, PRKCB	115	95	5085	4.18902	0.109623	0.00578869	1.31229
KEGG_PATHWAY	hsa04310:Wnt signaling pathway	11	0.00190654	CSNK2A2, EP300, RAC2, JUN, GSK3B, TP53, TBL1X, TCF7L2, PRKCB, NFATC1, APC	115	151	5085	3.22113	0.168988	0.00877608	2.08398
KEGG_PATHWAY	hsa05214:Glioma	7	0.00267215	PIK3CB, TP53, PIK3CA, RB1, AKT3, CALM1, PRKCB	115	63	5085	4.91304	0.228598	0.0117282	2.90967
KEGG_PATHWAY	hsa04010:MAPK signaling pathway	14	0.00635174	MAX, FOS, ACVR1B, PAK2, RAC2, JUN, TP53, NFKB2, CRK, TGFB1, FLNA, AKT3, HSPA8, PRKCB	115	267	5085	2.31851	0.461024	0.0265153	6.79037
KEGG_PATHWAY	hsa04370:VEGF signaling pathway	7	0.00637439	RAC2, PIK3CB, PIK3CA, AKT3, PXN, PRKCB, NFATC1	115	75	5085	4.12696	0.462214	0.0255145	6.81381
KEGG_PATHWAY	hsa05412:Arrhythmogenic right ventricular cardiomyopathy (ARVC)	7	0.00679702	ITGB8, DMD, ITGB6, ITGB4, ACTN2, TCF7L2, CTNNA3	115	76	5085	4.07265	0.483955	0.0261154	7.25029
KEGG_PATHWAY	hsa04664:Fc epsilon RI signaling pathway	7	0.00770284	GAB2, RAC2, PIK3CB, PIK3CA, AKT3, PRKCB, BTK	115	78	5085	3.96823	0.527665	0.0284366	8.17953
KEGG_PATHWAY	hsa04810:Regulation of actin cytoskeleton	12	0.00833901	PAK2, RAC2, ITGB8, PIK3CB, BCAR1, ITGB6, ITGB4, PIK3CA, ACTN2, CRK, PXN, APC	115	215	5085	2.46795	0.556153	0.0296362	8.82708
KEGG_PATHWAY	hsa04210:Apoptosis	7	0.0128797	PIK3CB, CASP8, TP53, NFKBIA, PIK3CA, AKT3, TRADD	115	87	5085	3.55772	0.715619	0.0439152	13.3297
KEGG_PATHWAY	hsa05219:Bladder cancer	5	0.0139246	MMP9, ERBB2, TP53, CDH1, RB1	115	42	5085	5.26398	0.743385	0.0458197	14.3368
KEGG_PATHWAY	hsa05218:Melanoma	6	0.0208746	PIK3CB, TP53, PIK3CA, CDH1, RB1, AKT3	115	71	5085	3.73668	0.870784	0.0659347	20.7691
KEGG_PATHWAY	hsa04916:Melanogenesis	7	0.0230484	EP300, GNAI2, GSK3B, GNAS, TCF7L2, CALM1, PRKCB	115	99	5085	3.12648	0.895844	0.0703652	22.6888
KEGG_PATHWAY	hsa04620:Toll-like receptor signaling pathway	7	0.0251528	FOS, PIK3CB, JUN, CASP8, NFKBIA, PIK3CA, AKT3	115	101	5085	3.06457	0.915502	0.0743136	24.5069
KEGG_PATHWAY	hsa05216:Thyroid cancer	4	0.0262533	PPARG, TP53, CDH1, TCF7L2	115	29	5085	6.09895	0.924271	0.0752203	25.442
KEGG_PATHWAY	hsa04150:mTOR signaling pathway	5	0.0284171	PDPK1, PIK3CB, PIK3CA, RPS6KB1, AKT3	115	52	5085	4.25167	0.93897	0.0789552	27.2502
KEGG_PATHWAY	hsa04530:Tight junction	8	0.0300582	CSNK2A2, GNAI2, MPDZ, MYH2, ACTN2, AKT3, CTNNA3, PRKCB	115	134	5085	2.63984	0.9482	0.0811034	28.5948
KEGG_PATHWAY	hsa04910:Insulin signaling pathway	8	0.0311332	PDPK1, PIK3CB, GSK3B, PIK3CA, RPS6KB1, CRK, AKT3, CALM1	115	135	5085	2.62029	0.953483	0.0816901	29.4633
KEGG_PATHWAY	hsa05221:Acute myeloid leukemia	5	0.0402432	PIK3CB, PIK3CA, RPS6KB1, TCF7L2, AKT3	115	58	5085	3.81184	0.981395	0.102089	36.4468
KEGG_PATHWAY	hsa04350:TGF-beta signaling pathway	6	0.0448097	ACVR1B, EP300, E2F4, BMPR2, RPS6KB1, TGFB1	115	87	5085	3.04948	0.988286	0.110437	39.7053
KEGG_PATHWAY	hsa05414:Dilated cardiomyopathy	6	0.0546842	ITGB8, DMD, ITGB6, ITGB4, GNAS, TGFB1	115	92	5085	2.88374	0.995725	0.130528	46.238
KEGG_PATHWAY	hsa04630:Jak-STAT signaling pathway	8	0.0582813	TYK2, IL2RB, EP300, PIK3CB, PIK3CA, IL2RG, AKT3, PTPN11	115	155	5085	2.28219	0.997046	0.135512	48.453
KEGG_PATHWAY	hsa03040:Spliceosome	7	0.0626886	SF3B1, NCBP1, DHX38, SNRNP200, HNRNPU, SF3B3, HSPA8	115	126	5085	2.45652	0.998126	0.142011	51.0536
KEGG_PATHWAY	hsa04960:Aldosterone-regulated sodium reabsorption	4	0.0632279	PDPK1, PIK3CB, PIK3CA, PRKCB	115	41	5085	4.31389	0.998228	0.140021	51.3635
KEGG_PATHWAY	hsa05416:Viral myocarditis	5	0.0741214	EIF4G1, RAC2, DMD, MYH2, CASP8	115	71	5085	3.1139	0.99943	0.159472	57.2533
KEGG_PATHWAY	hsa04650:Natural killer cell mediated cytotoxicity	7	0.0771361	RAC2, PTK2B, PIK3CB, PIK3CA, PRKCB, NFATC1, PTPN11	115	133	5085	2.32723	0.999585	0.162192	58.7645

## Sheet: S7 Table
Supplementary Table 7. Functional Annotation about biomarker in LGG using DAVID
Category	Term	Count	PValue	Genes	List Total	Pop Hits	Pop Total	Fold Enrichment	Bonferroni	Benjamini	FDR
OMIM_DISEASE	Colorectal cancer	3	0.0192495	EP300, TP53, CTNNB1	68	12	3671	13.4963	0.975104	0.975104	21.4612
OMIM_DISEASE	Juvenile polyposis syndrome, infantile form	2	0.0361741	PTEN, BMPR1A	68	2	3671	53.9853	0.999089	0.96981	36.7407
OMIM_DISEASE	chromosome 10q23 deletion syndrome	2	0.0361741	PTEN, BMPR1A	68	2	3671	53.9853	0.999089	0.96981	36.7407
OMIM_DISEASE	Hepatocellular carcinoma	2	0.0537746	TP53, CTNNB1	68	3	3671	35.9902	0.999973	0.969824	49.691
GOTERM_BP_FAT	GO:0010604~positive regulation of macromolecule metabolic process	48	8.15448e-15	PDGFA, BTRC, SPI1, RHOQ, TLR4, NFKB1, NFYA, ZEB1, TCF7L2, TGFB2, CTNNB1, TNFRSF1A, FOS, ERCC6, SHC1, UBE2D1, TCF3, MYC, RPS27A, CDK1, RARG, EGR2, TGFBR1, RELA, MAP2K3, CREBBP, TP53, IGF1, CREB5, STAT3, PSMB8, CDK2, SREBF2, PSMB9, CCNB1, MAPK1, DNA2, EP300, HDAC2, HDAC1, PLK1, JUN, UBC, JAK2, NFE2L2, UBB, UBA52, BMPR1A	208	857	13528	3.64276	1.67847e-11	1.67847e-11	1.39888e-11
GOTERM_BP_FAT	GO:0022402~cell cycle process	37	2.37836e-13	CEP72, TUBB2A, CAMK2G, BTRC, ITGB1, TCF7L2, SART1, TGFB2, CTNNB1, RPA1, KIF2C, CUL2, CDKN2A, RAD21, PPP3CB, BUB1, UBE2D1, MYC, TCF3, BUB3, RPS27A, NFATC1, EGFR, CDK1, PDS5B, TP53, CDK6, BIRC5, CDK2, PSMB8, PSMB9, CCNB1, CDKN1B, PLK1, UBC, UBB, UBA52	208	565	13528	4.25916	4.92504e-10	2.46252e-10	4.10538e-10
GOTERM_BP_FAT	GO:0051173~positive regulation of nitrogen compound metabolic process	39	5.12282e-13	PDGFA, SPI1, RHOQ, NFKB1, NFYA, ZEB1, TCF7L2, CTNNB1, TNFRSF1A, FOS, ERCC6, SHC1, MYC, TCF3, RPS27A, EGFR, RARG, EGR2, TGFBR1, RELA, MAP2K3, CREBBP, TP53, IGF1, CREB5, STAT3, CDK2, SREBF2, MAPK1, DNA2, EP300, HDAC2, HDAC1, JUN, UBC, JAK2, NFE2L2, UBB, UBA52	208	644	13528	3.93866	1.06088e-09	3.53628e-10	8.84326e-10
GOTERM_BP_FAT	GO:0042127~regulation of cell proliferation	43	7.21655e-13	FGFR2, BMI1, NRP1, PDGFA, ERBB2, RBM5, ABI1, ZEB1, ITGB1, PTEN, TGFB2, CTNNB1, RPA1, CUL2, CASP3, MYD88, IL12RB1, CDKN2A, SHC1, TCF3, MYC, EGFR, RARG, PDS5B, CTBP2, TGFBR1, RELA, EFNB1, NF1, TP53, IGF1, CDK6, STAT1, SIRT1, CDK2, SUZ12, MAPK1, HDAC2, CDKN1B, HDAC1, JUN, JAK2, BMPR1A	208	787	13528	3.55356	1.49453e-09	3.73632e-10	1.24579e-09
GOTERM_BP_FAT	GO:0009891~positive regulation of biosynthetic process	40	1.16994e-12	PDGFA, SPI1, RHOQ, TLR4, NFKB1, NFYA, ZEB1, TCF7L2, TGFB2, CTNNB1, TNFRSF1A, FOS, SHC1, MYC, TCF3, RPS27A, EGFR, RARG, EGR2, TGFBR1, RELA, MAP2K3, CREBBP, TP53, IGF1, CREB5, STAT3, CDK2, SREBF2, MAPK1, DNA2, EP300, HDAC2, HDAC1, JUN, UBC, JAK2, NFE2L2, UBB, UBA52	208	695	13528	3.74322	2.42297e-09	4.84595e-10	2.01972e-09
GOTERM_BP_FAT	GO:0000278~mitotic cell cycle	29	2.4632e-12	TUBB2A, BTRC, CAMK2G, ITGB1, CUL2, KIF2C, CDKN2A, RAD21, PPP3CB, BUB1, UBE2D1, TCF3, BUB3, RPS27A, NFATC1, EGFR, CDK1, PDS5B, CDK6, BIRC5, CDK2, PSMB8, PSMB9, CCNB1, CDKN1B, PLK1, UBC, UBB, UBA52	208	370	13528	5.09761	5.10139e-09	8.50232e-10	4.25237e-09
GOTERM_BP_FAT	GO:0031328~positive regulation of cellular biosynthetic process	39	3.38889e-12	PDGFA, SPI1, RHOQ, TLR4, NFKB1, NFYA, ZEB1, TCF7L2, CTNNB1, TNFRSF1A, FOS, SHC1, MYC, TCF3, RPS27A, EGFR, RARG, EGR2, TGFBR1, RELA, MAP2K3, CREBBP, TP53, IGF1, CREB5, STAT3, CDK2, SREBF2, MAPK1, DNA2, EP300, HDAC2, HDAC1, JUN, UBC, JAK2, NFE2L2, UBB, UBA52	208	685	13528	3.70292	7.0183e-09	1.00261e-09	5.85024e-09
GOTERM_BP_FAT	GO:0010557~positive regulation of macromolecule biosynthetic process	38	3.82647e-12	PDGFA, SPI1, RHOQ, TLR4, NFKB1, NFYA, ZEB1, TCF7L2, TGFB2, CTNNB1, TNFRSF1A, FOS, SHC1, MYC, TCF3, RPS27A, RARG, EGR2, TGFBR1, RELA, MAP2K3, CREBBP, TP53, IGF1, CREB5, STAT3, CDK2, SREBF2, MAPK1, DNA2, HDAC2, EP300, HDAC1, JUN, UBC, NFE2L2, UBB, UBA52	208	654	13528	3.77899	7.92467e-09	9.90584e-10	6.60577e-09
GOTERM_BP_FAT	GO:0045935~positive regulation of nucleobase, nucleoside, nucleotide and nucleic acid metabolic process	37	4.44428e-12	PDGFA, SPI1, RHOQ, NFKB1, NFYA, ZEB1, TCF7L2, CTNNB1, TNFRSF1A, FOS, ERCC6, SHC1, MYC, TCF3, RPS27A, RARG, EGR2, TGFBR1, RELA, MAP2K3, CREBBP, TP53, IGF1, CREB5, STAT3, CDK2, SREBF2, MAPK1, DNA2, HDAC2, EP300, HDAC1, JUN, UBC, NFE2L2, UBB, UBA52	208	624	13528	3.85645	9.20422e-09	1.02269e-09	7.67236e-09
GOTERM_BP_FAT	GO:0007049~cell cycle	41	8.3689e-12	CEP72, TUBB2A, CAMK2G, BTRC, ITGB1, TCF7L2, SART1, TGFB2, CTNNB1, RPA1, KIF2C, CUL2, CDKN2A, RAD21, PPP3CB, BUB1, UBE2D1, MYC, TCF3, BUB3, RPS27A, CCAR1, NFATC1, EGFR, CDK1, PDS5B, TP53, CDK6, BIRC5, MCM2, CDK2, PSMB8, PSMB9, CCNB1, MAPK1, EP300, CDKN1B, PLK1, UBC, UBB, UBA52	208	776	13528	3.43631	1.73319e-08	1.73319e-09	1.44474e-08
GOTERM_BP_FAT	GO:0042981~regulation of apoptosis	41	2.50656e-11	ERBB2, RBM5, TLR4, NFKB1, TCF7L2, PTEN, SART1, SRC, TGFB2, CUL2, CASP3, ERCC6, MYD88, CDKN2A, CD44, BAG3, CASP8, RAC1, MYC, RPS27A, EGFR, CDK1, RARG, TGFBR1, RELA, NF1, TP53, IGF1, BIRC5, STAT1, SIRT1, MAPK1, CDKN1B, HDAC1, JUN, UBC, HSPB1, JAK2, MAPK8, UBB, UBA52	208	804	13528	3.31664	5.19109e-08	4.71917e-09	4.32714e-08
GOTERM_BP_FAT	GO:0043067~regulation of programmed cell death	41	3.39631e-11	ERBB2, RBM5, TLR4, NFKB1, TCF7L2, PTEN, SART1, SRC, TGFB2, CUL2, CASP3, ERCC6, MYD88, CDKN2A, CD44, BAG3, CASP8, RAC1, MYC, RPS27A, EGFR, CDK1, RARG, TGFBR1, RELA, NF1, TP53, IGF1, BIRC5, STAT1, SIRT1, MAPK1, CDKN1B, HDAC1, JUN, UBC, HSPB1, JAK2, MAPK8, UBB, UBA52	208	812	13528	3.28396	7.03375e-08	5.86146e-09	5.86312e-08
GOTERM_BP_FAT	GO:0010941~regulation of cell death	41	3.80203e-11	ERBB2, RBM5, TLR4, NFKB1, TCF7L2, PTEN, SART1, SRC, TGFB2, CUL2, CASP3, ERCC6, MYD88, CDKN2A, CD44, BAG3, CASP8, RAC1, MYC, RPS27A, EGFR, CDK1, RARG, TGFBR1, RELA, NF1, TP53, IGF1, BIRC5, STAT1, SIRT1, MAPK1, CDKN1B, HDAC1, JUN, UBC, HSPB1, JAK2, MAPK8, UBB, UBA52	208	815	13528	3.27187	7.87399e-08	6.05692e-09	6.56353e-08
GOTERM_BP_FAT	GO:0010033~response to organic substance	38	6.5847e-11	PDGFA, ERBB2, RHOQ, TLR4, GNG12, PTEN, SRC, TGFB2, B2M, CTNNB1, TNFRSF1A, FOS, CASP3, MYD88, CD44, GATA3, CASP8, PPP3CB, SHC1, GNG5, MYC, EGFR, GNAO1, EGR2, TGFBR1, RELA, STAT1, MMP14, STAT3, SREBF2, MAPK1, HDAC2, EP300, FYN, JUN, HSPB1, JAK2, NFE2L2	208	721	13528	3.42782	1.36369e-07	9.74065e-09	1.13673e-07
GOTERM_BP_FAT	GO:0045941~positive regulation of transcription	33	1.23408e-10	SPI1, RHOQ, NFKB1, ZEB1, NFYA, TCF7L2, CTNNB1, FOS, TNFRSF1A, MYC, TCF3, RPS27A, RARG, EGR2, TGFBR1, RELA, MAP2K3, CREBBP, TP53, IGF1, CREB5, CDK2, STAT3, SREBF2, MAPK1, HDAC2, EP300, HDAC1, JUN, UBC, NFE2L2, UBB, UBA52	208	564	13528	3.80544	2.55577e-07	1.70385e-08	2.13042e-07
GOTERM_BP_FAT	GO:0008284~positive regulation of cell proliferation	28	1.88443e-10	FGFR2, EGFR, BMI1, NRP1, PDGFA, TGFBR1, RELA, EFNB1, ERBB2, IGF1, CDK6, STAT1, ITGB1, CDK2, TGFB2, SUZ12, RPA1, MAPK1, HDAC2, IL12RB1, CDKN1B, HDAC1, JUN, SHC1, JAK2, TCF3, MYC, BMPR1A	208	414	13528	4.39874	3.90265e-07	2.43916e-08	3.25314e-07
GOTERM_BP_FAT	GO:0010628~positive regulation of gene expression	33	2.62578e-10	SPI1, RHOQ, NFKB1, ZEB1, NFYA, TCF7L2, CTNNB1, FOS, TNFRSF1A, MYC, TCF3, RPS27A, RARG, EGR2, TGFBR1, RELA, MAP2K3, CREBBP, TP53, IGF1, CREB5, CDK2, STAT3, SREBF2, MAPK1, HDAC2, EP300, HDAC1, JUN, UBC, NFE2L2, UBB, UBA52	208	581	13528	3.6941	5.43799e-07	3.19882e-08	4.53294e-07
GOTERM_BP_FAT	GO:0043065~positive regulation of apoptosis	28	4.41646e-10	RBM5, TLR4, PTEN, SRC, SART1, TGFB2, CUL2, CASP3, ERCC6, CDKN2A, CD44, CASP8, RAC1, MYC, RPS27A, RARG, TGFBR1, NF1, TP53, STAT1, MAPK1, CDKN1B, JUN, UBC, MAPK8, JAK2, UBB, UBA52	208	430	13528	4.23506	9.14649e-07	5.08139e-08	7.62425e-07
GOTERM_BP_FAT	GO:0043068~positive regulation of programmed cell death	28	5.14864e-10	RBM5, TLR4, PTEN, SRC, SART1, TGFB2, CUL2, CASP3, ERCC6, CDKN2A, CD44, CASP8, RAC1, MYC, RPS27A, RARG, TGFBR1, NF1, TP53, STAT1, MAPK1, CDKN1B, JUN, UBC, MAPK8, JAK2, UBB, UBA52	208	433	13528	4.20572	1.06628e-06	5.61202e-08	8.88822e-07
GOTERM_BP_FAT	GO:0010942~positive regulation of cell death	28	5.7019e-10	RBM5, TLR4, PTEN, SRC, SART1, TGFB2, CUL2, CASP3, ERCC6, CDKN2A, CD44, CASP8, RAC1, MYC, RPS27A, RARG, TGFBR1, NF1, TP53, STAT1, MAPK1, CDKN1B, JUN, UBC, MAPK8, JAK2, UBB, UBA52	208	435	13528	4.18638	1.18086e-06	5.90432e-08	9.84332e-07
GOTERM_BP_FAT	GO:0032268~regulation of cellular protein metabolic process	29	8.22439e-10	NCBP2, PDGFA, BTRC, NFKB1, TLR4, ERCC6, CDKN2A, ITGAV, UBE2D1, BUB3, RPS27A, EGFR, CDK1, TGFBR1, IGF1, PSMB8, PSMB9, CCNB1, MAPK1, HDAC2, EP300, PLK1, JUN, UBC, HSPB1, JAK2, UBB, UBA52, BMPR1A	208	474	13528	3.97915	1.70327e-06	8.11081e-08	1.4198e-06
GOTERM_BP_FAT	GO:0051438~regulation of ubiquitin-protein ligase activity	13	2.14561e-09	CCNB1, CDK1, CDKN2A, PLK1, BTRC, UBC, UBB, UBE2D1, UBA52, BUB3, PSMB8, RPS27A, PSMB9	208	78	13528	10.8397	4.44354e-06	2.0198e-07	3.70401e-06
GOTERM_BP_FAT	GO:0007167~enzyme linked receptor protein signaling pathway	24	2.5873e-09	EGFR, FGFR2, FGF6, FMOD, RET, NRP1, PDGFA, TGFBR1, ERBB2, RHOQ, ABI1, PTEN, SRC, STAT3, DVL1, TGFB2, FOS, PLCE1, JUN, JAK2, SHC1, UBE2D1, BAMBI, BMPR1A	208	342	13528	4.5641	5.35828e-06	2.32969e-07	4.46651e-06
GOTERM_BP_FAT	GO:0051340~regulation of ligase activity	13	3.35639e-09	CCNB1, CDK1, CDKN2A, PLK1, BTRC, UBC, UBB, UBE2D1, UBA52, BUB3, PSMB8, RPS27A, PSMB9	208	81	13528	10.4383	6.95105e-06	2.89628e-07	5.79421e-06
GOTERM_BP_FAT	GO:0006928~cell motion	28	3.86267e-09	NRP1, ERBB2, VIM, PRKG1, ITGB1, PTEN, CXCL12, SRC, VCL, TGFB2, CD44, ANK3, RAC1, RPS27A, RET, EGR2, EFNB1, TGFBR1, IGF1, MMP14, STAT3, FYN, UBC, HSPB1, MAPK8, JAK2, UBB, UBA52	208	475	13528	3.83385	7.99956e-06	3.19984e-07	6.66822e-06
GOTERM_BP_FAT	GO:0031399~regulation of protein modification process	22	4.88312e-09	EGFR, CDK1, PDGFA, BTRC, TGFBR1, IGF1, TLR4, PSMB8, PSMB9, CCNB1, ERCC6, CDKN2A, PLK1, JUN, UBC, JAK2, UBB, UBE2D1, UBA52, RPS27A, BUB3, BMPR1A	208	295	13528	4.85033	1.01129e-05	3.88959e-07	8.42984e-06
GOTERM_BP_FAT	GO:0045596~negative regulation of cell differentiation	19	5.58024e-09	NRP1, LDB1, TGFBR1, NF1, CREBBP, TP53, IGF1, CDK6, TLR4, ZEB1, SIRT1, TCF7L2, ITGB1, CTNNB1, MAPK1, HDAC1, ITGAV, HDAC7, BMPR1A	208	216	13528	5.72098	1.15566e-05	4.28025e-07	9.6333e-06
GOTERM_BP_FAT	GO:0044093~positive regulation of molecular function	31	5.61428e-09	ERBB2, BTRC, TLR4, TGFB2, ERCC6, MYD88, CDKN2A, RAC1, SHC1, UBE2D1, MYC, RPS27A, EGFR, CDK1, GNAO1, TGFBR1, MAP2K3, RELA, NF1, TP53, STAT1, PSMB8, PSMB9, CCNB1, PLCE1, EP300, PLK1, UBC, JAK2, UBB, UBA52	208	586	13528	3.4406	1.16271e-05	4.15256e-07	9.69207e-06
GOTERM_BP_FAT	GO:0045449~regulation of transcription	76	5.90097e-09	BMI1, ZBTB33, SPI1, RHOQ, NFKB1, TLR4, NFKB2, ZEB1, ZNF679, CTNNB1, FOS, SIN3B, CRY2, CDKN2A, MYD88, ZNF727, GATA3, ZNF680, ZNF735, ZNF107, ZNF492, MYC, RPS27A, CCAR1, ZNF100, EGR2, CTBP2, RARG, RELA, LDB1, TP53, TLE4, MTA1, MCM2, CDK2, SUZ12, ZNF138, MAPK1, ZNF718, EP300, MED16, JUN, UBC, UBB, NFE2L2, UBA52, ZNF485, ZNF430, ZNF273, CREM, NFYA, TCF7L2, SUFU, POLR2A, TNFRSF1A, ERCC6, TCF3, NFATC1,…	208	2601	13528	1.90039	1.22208e-05	4.2141e-07	1.0187e-05
GOTERM_BP_FAT	GO:0051439~regulation of ubiquitin-protein ligase activity during mitotic cell cycle	12	9.47195e-09	CCNB1, CDK1, PLK1, BTRC, UBC, UBB, UBE2D1, UBA52, BUB3, PSMB8, RPS27A, PSMB9	208	71	13528	10.9924	1.96162e-05	6.5388e-07	1.63516e-05
GOTERM_BP_FAT	GO:0008283~cell proliferation	26	1.29497e-08	FGF6, PDGFA, ERBB2, ZEB1, PTEN, CXCL12, TCF7L2, SRC, TGFB2, CTNNB1, KIF2C, RAC1, BUB1, MYC, BUB3, EGFR, PDS5B, CREBBP, TP53, IGF1, MMP14, PLCE1, FYN, PLK1, PCNA, RAP1B	208	436	13528	3.87844	2.68185e-05	8.65125e-07	2.23554e-05
GOTERM_BP_FAT	GO:0016310~phosphorylation	36	1.53245e-08	FGFR2, NDUFB8, CAMK2G, ERBB2, ABI1, PRKG2, PRKG1, SRC, TGFB2, ERCC6, CSNK2A1, IL12RB1, BUB1, SHC1, NDUFS2, CHUK, EGFR, CDK1, RET, PIK3C2A, TGFBR1, MAP2K3, CDK6, MAPK10, STAT1, CDK2, MAPK1, PLCE1, RPS6KA3, FYN, PLK1, ATP5C1, JAK2, MAPK8, GRK5, BMPR1A	208	800	13528	2.92673	3.17365e-05	9.91781e-07	2.6455e-05
GOTERM_BP_FAT	GO:0051252~regulation of RNA metabolic process	59	1.81912e-08	RBM5, SPI1, RHOQ, NFKB1, NFKB2, ZEB1, ZNF679, CTNNB1, FOS, SIN3B, CDKN2A, ZNF727, GATA3, ZNF680, ZNF735, ZNF492, MYC, ZNF100, RARG, CTBP2, EGR2, LDB1, RELA, TP53, MTA1, ZNF138, SUZ12, ZNF718, EP300, MED16, JUN, NFE2L2, ZNF485, ZNF430, ZNF273, CREM, NFYA, TCF7L2, SUFU, POLR2A, TNFRSF1A, ERCC6, HNRNPF, TCF3, NFATC1, MAP2K3, CREBBP, IGF1, SAP18, ZNF25, CREB5, STAT1, SIRT1, STAT3, SREBF2, HDAC2, CDKN…	208	1813	13528	2.11653	3.76732e-05	1.14163e-06	3.14039e-05
GOTERM_BP_FAT	GO:0032270~positive regulation of cellular protein metabolic process	19	1.83426e-08	CDK1, BTRC, TGFBR1, IGF1, TLR4, PSMB8, PSMB9, CCNB1, MAPK1, HDAC2, EP300, PLK1, UBC, JAK2, UBB, UBE2D1, UBA52, RPS27A, BMPR1A	208	233	13528	5.30357	3.79868e-05	1.11728e-06	3.16653e-05
GOTERM_BP_FAT	GO:0051254~positive regulation of RNA metabolic process	27	2.17975e-08	SPI1, RHOQ, NFKB1, ZEB1, NFYA, TCF7L2, CTNNB1, FOS, TNFRSF1A, ERCC6, TCF3, MYC, RARG, EGR2, MAP2K3, RELA, CREBBP, TP53, IGF1, CREB5, STAT3, SREBF2, HDAC2, EP300, HDAC1, JUN, NFE2L2	208	481	13528	3.65081	4.51416e-05	1.28979e-06	3.76295e-05
GOTERM_BP_FAT	GO:0006468~protein amino acid phosphorylation	32	2.90766e-08	FGFR2, ERBB2, CAMK2G, ABI1, PRKG2, PRKG1, SRC, TGFB2, ERCC6, CSNK2A1, IL12RB1, BUB1, SHC1, CHUK, EGFR, CDK1, RET, TGFBR1, MAP2K3, CDK6, MAPK10, STAT1, CDK2, MAPK1, PLCE1, RPS6KA3, FYN, PLK1, JAK2, MAPK8, GRK5, BMPR1A	208	667	13528	3.12029	6.02158e-05	1.67271e-06	5.01956e-05
GOTERM_BP_FAT	GO:0034097~response to cytokine stimulus	12	3.00425e-08	FOS, CASP3, GNAO1, MYD88, RELA, JUN, CASP8, PPP3CB, STAT1, STAT3, SRC, CTNNB1	208	79	13528	9.87926	6.22161e-05	1.68157e-06	5.18631e-05
GOTERM_BP_FAT	GO:0010647~positive regulation of cell communication	22	3.30506e-08	EGFR, TGFBR1, ERBB2, RELA, IGF1, TLR4, SRC, CTNNB1, TGFB2, DVL1, TNFRSF1A, MYD88, ITGA8, CASP8, RAC1, UBC, JAK2, RHOC, UBB, UBA52, RPS27A, BMPR1A	208	329	13528	4.34908	6.84454e-05	1.80125e-06	5.7056e-05
GOTERM_BP_FAT	GO:0051247~positive regulation of protein metabolic process	19	3.51715e-08	CDK1, BTRC, TGFBR1, IGF1, TLR4, PSMB8, PSMB9, CCNB1, MAPK1, HDAC2, EP300, PLK1, UBC, JAK2, UBB, UBE2D1, UBA52, RPS27A, BMPR1A	208	243	13528	5.08531	7.28376e-05	1.8677e-06	6.07174e-05
GOTERM_BP_FAT	GO:0031396~regulation of protein ubiquitination	13	3.8654e-08	CCNB1, CDK1, CDKN2A, PLK1, BTRC, UBC, UBB, UBE2D1, UBA52, BUB3, PSMB8, RPS27A, PSMB9	208	100	13528	8.455	8.00492e-05	2.00131e-06	6.67293e-05
GOTERM_BP_FAT	GO:0030030~cell projection organization	23	4.92542e-08	EGFR, NRP1, GNAO1, EGR2, KIF3A, PDGFA, EFNB1, ERBB2, ITGB4, PRKG1, PTEN, CXCL12, VCL, DVL1, CD44, ANK3, ITGA8, RAC1, UBC, JAK2, UBB, UBA52, RPS27A	208	368	13528	4.0649	0.000102	2.48794e-06	8.50287e-05
GOTERM_BP_FAT	GO:0051329~interphase of mitotic cell cycle	13	5.40556e-08	EGFR, CAMK2G, BIRC5, CDK6, ITGB1, CDK2, CCNB1, CUL2, CDKN1B, CDKN2A, PPP3CB, TCF3, NFATC1	208	103	13528	8.20874	0.000111943	2.66545e-06	9.33175e-05
GOTERM_BP_FAT	GO:0006355~regulation of transcription, DNA-dependent	57	5.50664e-08	SPI1, RHOQ, NFKB1, NFKB2, ZEB1, ZNF679, CTNNB1, FOS, SIN3B, CDKN2A, ZNF727, GATA3, ZNF680, ZNF735, ZNF492, MYC, ZNF100, RARG, CTBP2, EGR2, LDB1, RELA, TP53, MTA1, ZNF138, SUZ12, ZNF718, EP300, MED16, JUN, NFE2L2, ZNF485, ZNF430, ZNF273, CREM, NFYA, TCF7L2, SUFU, POLR2A, TNFRSF1A, ERCC6, TCF3, NFATC1, MAP2K3, CREBBP, IGF1, SAP18, ZNF25, CREB5, STAT1, SIRT1, STAT3, SREBF2, HDAC2, CDKN1B, HDAC1, PBX…	208	1773	13528	2.09092	0.000114036	2.65215e-06	9.50624e-05
GOTERM_BP_FAT	GO:0030182~neuron differentiation	25	6.1057e-08	EGFR, RET, NRP1, GNAO1, EGR2, TUBB2A, EFNB1, TGFBR1, ERBB2, LDB1, PRKG1, PTEN, CXCL12, STAT3, TGFB2, DVL1, CD44, ANK3, RAC1, UBC, JAK2, UBB, PBX3, UBA52, RPS27A	208	438	13528	3.71224	0.000126441	2.87384e-06	0.000105404
GOTERM_BP_FAT	GO:0051325~interphase	13	7.47368e-08	EGFR, CAMK2G, BIRC5, CDK6, ITGB1, CDK2, CCNB1, CUL2, CDKN1B, CDKN2A, PPP3CB, TCF3, NFATC1	208	106	13528	7.97642	0.000154768	3.43955e-06	0.00012902
GOTERM_BP_FAT	GO:0045893~positive regulation of transcription, DNA-dependent	26	7.54035e-08	SPI1, RHOQ, NFKB1, ZEB1, NFYA, TCF7L2, CTNNB1, FOS, TNFRSF1A, TCF3, MYC, RARG, EGR2, MAP2K3, RELA, CREBBP, TP53, IGF1, CREB5, STAT3, SREBF2, HDAC2, EP300, HDAC1, JUN, NFE2L2	208	477	13528	3.54507	0.000156148	3.39479e-06	0.000130171
GOTERM_BP_FAT	GO:0051437~positive regulation of ubiquitin-protein ligase activity during mitotic cell cycle	11	7.60278e-08	CCNB1, CDK1, PLK1, BTRC, UBC, UBB, UBE2D1, UBA52, PSMB8, RPS27A, PSMB9	208	68	13528	10.5209	0.000157441	3.35007e-06	0.000131249
GOTERM_BP_FAT	GO:0051443~positive regulation of ubiquitin-protein ligase activity	11	1.01011e-07	CCNB1, CDK1, PLK1, BTRC, UBC, UBB, UBE2D1, UBA52, PSMB8, RPS27A, PSMB9	208	70	13528	10.2203	0.000209171	4.35818e-06	0.000174377
GOTERM_BP_FAT	GO:0043085~positive regulation of catalytic activity	27	1.03248e-07	ERBB2, BTRC, TGFB2, ERCC6, CDKN2A, RAC1, SHC1, UBE2D1, MYC, RPS27A, EGFR, CDK1, GNAO1, MAP2K3, TGFBR1, NF1, TP53, STAT1, PSMB8, PSMB9, CCNB1, PLCE1, PLK1, UBC, JAK2, UBB, UBA52	208	520	13528	3.377	0.000213803	4.36379e-06	0.000178239
GOTERM_BP_FAT	GO:0043066~negative regulation of apoptosis	22	1.15399e-07	EGFR, CDK1, TGFBR1, ERBB2, RELA, TP53, IGF1, BIRC5, NFKB1, TCF7L2, PTEN, CASP3, MYD88, HDAC1, BAG3, UBC, HSPB1, MAPK8, UBB, MYC, UBA52, RPS27A	208	354	13528	4.04194	0.000238963	4.77983e-06	0.000199216
GOTERM_BP_FAT	GO:0043069~negative regulation of programmed cell death	22	1.45747e-07	EGFR, CDK1, TGFBR1, ERBB2, RELA, TP53, IGF1, BIRC5, NFKB1, TCF7L2, PTEN, CASP3, MYD88, HDAC1, BAG3, UBC, HSPB1, MAPK8, UBB, MYC, UBA52, RPS27A	208	359	13528	3.98564	0.000301796	5.91843e-06	0.000251605
GOTERM_BP_FAT	GO:0051351~positive regulation of ligase activity	11	1.52019e-07	CCNB1, CDK1, PLK1, BTRC, UBC, UBB, UBE2D1, UBA52, PSMB8, RPS27A, PSMB9	208	73	13528	9.80032	0.000314782	6.05443e-06	0.000262434
GOTERM_BP_FAT	GO:0060548~negative regulation of cell death	22	1.535e-07	EGFR, CDK1, TGFBR1, ERBB2, RELA, TP53, IGF1, BIRC5, NFKB1, TCF7L2, PTEN, CASP3, MYD88, HDAC1, BAG3, UBC, HSPB1, MAPK8, UBB, MYC, UBA52, RPS27A	208	360	13528	3.97457	0.000317848	5.99806e-06	0.00026499
GOTERM_BP_FAT	GO:0051726~regulation of cell cycle	21	1.75421e-07	EGFR, CDK1, TP53, IGF1, CDK6, BIRC5, ITGB1, PTEN, CDK2, TGFB2, CCNB1, CASP3, CDKN2A, HDAC2, CDKN1B, HDAC1, JUN, BUB1, TCF3, MYC, BUB3	208	331	13528	4.12631	0.00036323	6.72768e-06	0.000302832
GOTERM_BP_FAT	GO:0031401~positive regulation of protein modification process	16	1.80834e-07	CDK1, TGFBR1, BTRC, IGF1, TLR4, PSMB8, PSMB9, CCNB1, PLK1, UBC, JAK2, UBB, UBE2D1, UBA52, RPS27A, BMPR1A	208	187	13528	5.56479	0.000374437	6.8092e-06	0.000312178
GOTERM_BP_FAT	GO:0007507~heart development	17	1.96008e-07	NRP1, KIF3A, ERBB2, TGFBR1, NF1, ITGB1, PTEN, CTNNB1, TGFB2, DVL1, PLCE1, CASP3, EP300, CASP8, PPP3CB, BMPR1A, NFATC1	208	215	13528	5.14258	0.00040585	7.24876e-06	0.000338372
GOTERM_BP_FAT	GO:0044092~negative regulation of molecular function	21	2.02201e-07	GNAI1, NF1, TP53, BIRC5, NFKB1, SIRT1, PSMB8, TGFB2, PSMB9, DVL1, CASP3, CDKN2A, HDAC2, CDKN1B, UBC, JAK2, UBB, UBE2D1, UBA52, RPS27A, BUB3	208	334	13528	4.08924	0.00041867	7.3466e-06	0.000349063
GOTERM_BP_FAT	GO:0006793~phosphorus metabolic process	38	2.09816e-07	FGFR2, NDUFB8, CAMK2G, ERBB2, ABI1, PRKG2, PRKG1, PTEN, SRC, TGFB2, ERCC6, CSNK2A1, IL12RB1, PPP3CB, BUB1, SHC1, NDUFS2, CHUK, EGFR, CDK1, RET, PIK3C2A, TGFBR1, MAP2K3, CDK6, MAPK10, STAT1, CDK2, MAPK1, PLCE1, RPS6KA3, FYN, PLK1, ATP5C1, JAK2, MAPK8, GRK5, BMPR1A	208	973	13528	2.54004	0.000434434	7.49185e-06	0.00036221
GOTERM_BP_FAT	GO:0006796~phosphate metabolic process	38	2.09816e-07	FGFR2, NDUFB8, CAMK2G, ERBB2, ABI1, PRKG2, PRKG1, PTEN, SRC, TGFB2, ERCC6, CSNK2A1, IL12RB1, PPP3CB, BUB1, SHC1, NDUFS2, CHUK, EGFR, CDK1, RET, PIK3C2A, TGFBR1, MAP2K3, CDK6, MAPK10, STAT1, CDK2, MAPK1, PLCE1, RPS6KA3, FYN, PLK1, ATP5C1, JAK2, MAPK8, GRK5, BMPR1A	208	973	13528	2.54004	0.000434434	7.49185e-06	0.00036221
GOTERM_BP_FAT	GO:0009725~response to hormone stimulus	22	2.10998e-07	EGR2, PDGFA, TGFBR1, RELA, ERBB2, RHOQ, GNG12, STAT1, MMP14, PTEN, SRC, STAT3, CTNNB1, SREBF2, TGFB2, MAPK1, FOS, EP300, GATA3, JAK2, SHC1, GNG5	208	367	13528	3.89876	0.000436881	7.40635e-06	0.00036425
GOTERM_BP_FAT	GO:0045944~positive regulation of transcription from RNA polymerase II promoter	22	2.5103e-07	RARG, EGR2, RELA, CREBBP, TP53, IGF1, RHOQ, NFKB1, ZEB1, NFYA, TCF7L2, STAT3, CTNNB1, SREBF2, FOS, TNFRSF1A, HDAC2, EP300, HDAC1, JUN, TCF3, MYC	208	371	13528	3.85673	0.000519749	8.66469e-06	0.000433359
GOTERM_BP_FAT	GO:0043086~negative regulation of catalytic activity	19	2.54624e-07	GNAI1, NF1, TP53, BIRC5, NFKB1, SIRT1, PSMB8, TGFB2, PSMB9, DVL1, CASP3, CDKN2A, CDKN1B, UBC, UBB, UBE2D1, UBA52, RPS27A, BUB3	208	277	13528	4.46112	0.000527187	8.64465e-06	0.000439562
GOTERM_BP_FAT	GO:0048666~neuron development	21	2.56789e-07	EGFR, RET, NRP1, EGR2, GNAO1, EFNB1, ERBB2, PRKG1, PTEN, CXCL12, TGFB2, DVL1, CD44, ANK3, RAC1, UBC, JAK2, UBB, PBX3, UBA52, RPS27A	208	339	13528	4.02893	0.00053167	8.57756e-06	0.000443301
GOTERM_BP_FAT	GO:0009719~response to endogenous stimulus	23	2.62303e-07	GNAO1, EGR2, PDGFA, TGFBR1, RELA, ERBB2, RHOQ, GNG12, STAT1, MMP14, PTEN, SRC, STAT3, CTNNB1, SREBF2, TGFB2, MAPK1, FOS, EP300, GATA3, JAK2, SHC1, GNG5	208	405	13528	3.69354	0.000543082	8.62265e-06	0.000452819
GOTERM_BP_FAT	GO:0007242~intracellular signaling cascade	44	3.4307e-07	ZBTB33, GNAI1, CREM, ERBB2, RHOQ, TLR4, GNG12, RHOV, SRC, CTNNB1, ERCC6, RAC1, RHOBTB1, RHOC, SHC1, PLCB1, GNG5, CHUK, NFATC1, EGFR, CDK1, RET, RARG, PIK3C2A, TGFBR1, MAP2K3, NF1, TP53, IGF1, MAPK10, STAT1, STAT3, DVL1, MAPK1, PLCE1, RPS6KA3, FYN, MED16, PCNA, JAK2, MAPK8, RAP1B, GRK5, GRAP2	208	1256	13528	2.27842	0.000710246	1.11015e-05	0.000592248
GOTERM_BP_FAT	GO:0031175~neuron projection development	18	4.10478e-07	EGFR, NRP1, EGR2, GNAO1, EFNB1, ERBB2, PRKG1, PTEN, CXCL12, DVL1, CD44, ANK3, RAC1, UBC, JAK2, UBB, UBA52, RPS27A	208	256	13528	4.57302	0.000849738	1.30784e-05	0.000708615
GOTERM_BP_FAT	GO:0006917~induction of apoptosis	20	4.70565e-07	TGFBR1, TP53, STAT1, PTEN, SART1, MAPK1, CUL2, CASP3, ERCC6, CDKN2A, CDKN1B, RAC1, CASP8, UBC, MAPK8, JAK2, UBB, MYC, UBA52, RPS27A	208	320	13528	4.0649	0.000974065	1.47656e-05	0.000812344
GOTERM_BP_FAT	GO:0012502~induction of programmed cell death	20	4.9375e-07	TGFBR1, TP53, STAT1, PTEN, SART1, MAPK1, CUL2, CASP3, ERCC6, CDKN2A, CDKN1B, RAC1, CASP8, UBC, MAPK8, JAK2, UBB, MYC, UBA52, RPS27A	208	321	13528	4.05224	0.00102203	1.52619e-05	0.000852369
GOTERM_BP_FAT	GO:0031398~positive regulation of protein ubiquitination	11	5.83668e-07	CCNB1, CDK1, PLK1, BTRC, UBC, UBB, UBE2D1, UBA52, PSMB8, RPS27A, PSMB9	208	84	13528	8.51694	0.00120805	1.7776e-05	0.0010076
GOTERM_BP_FAT	GO:0031145~anaphase-promoting complex-dependent proteasomal ubiquitin-dependent protein catabolic process	10	5.88635e-07	CCNB1, CDK1, UBC, UBB, UBE2D1, UBA52, BUB3, PSMB8, RPS27A, PSMB9	208	65	13528	10.0059	0.00121832	1.76674e-05	0.00101617
GOTERM_BP_FAT	GO:0006916~anti-apoptosis	16	6.31764e-07	CDK1, RELA, TGFBR1, IGF1, BIRC5, NFKB1, TCF7L2, MYD88, HDAC1, BAG3, UBC, HSPB1, UBB, MYC, UBA52, RPS27A	208	206	13528	5.05153	0.00130753	1.8691e-05	0.00109062
GOTERM_BP_FAT	GO:0022403~cell cycle phase	22	1.5006e-06	EGFR, CDK1, PDS5B, TUBB2A, CAMK2G, CDK6, BIRC5, ITGB1, CDK2, RPA1, CCNB1, CUL2, KIF2C, RAD21, CDKN2A, CDKN1B, PLK1, PPP3CB, BUB1, TCF3, BUB3, NFATC1	208	414	13528	3.45615	0.00310292	4.37701e-05	0.00259049
GOTERM_BP_FAT	GO:0051270~regulation of cell motion	15	1.57996e-06	EGFR, NRP1, PDGFA, TGFBR1, NF1, IGF1, PTEN, CXCL12, TGFB2, VCL, MAPK1, CDKN1B, RAC1, JAK2, HDAC7	208	193	13528	5.0548	0.00326675	4.54448e-05	0.00272749
GOTERM_BP_FAT	GO:0007169~transmembrane receptor protein tyrosine kinase signaling pathway	16	1.81891e-06	EGFR, FGFR2, FGF6, RET, NRP1, PDGFA, ERBB2, RHOQ, ABI1, PTEN, SRC, STAT3, DVL1, PLCE1, JAK2, SHC1	208	224	13528	4.6456	0.00375989	5.1601e-05	0.00313999
GOTERM_BP_FAT	GO:0007166~cell surface receptor linked signal transduction	54	3.35324e-06	FGF6, ZBTB33, NRP1, PDGFA, BTRC, RHOQ, PTEN, CXCL12, TGFB2, CTNNB1, FOS, MYD88, CSNK2A1, SHC1, GNG5, EGFR, RET, RARG, LDB1, TLE4, MAPK1, PLCE1, JUN, FGFR2, FMOD, GNAI1, ERBB2, ITGB4, ITGB5, ABI1, GNG12, TCF7L2, ITGB1, SRC, IL12RB1, ITGAX, ITGB8, ITGAV, ITGB7, UBE2D1, FZD8, GNAO1, TGFBR1, FZD1, STAT1, STAT3, DVL1, FYN, ITGA8, ITGA7, JAK2, GRK5, BAMBI, BMPR1A	208	1856	13528	1.89228	0.00692052	9.38412e-05	0.00578862
GOTERM_BP_FAT	GO:0043161~proteasomal ubiquitin-dependent protein catabolic process	11	3.54575e-06	CCNB1, CDK1, PPP2R5C, UBC, UBB, UBE2D1, UBA52, BUB3, PSMB8, RPS27A, PSMB9	208	102	13528	7.01395	0.00731637	9.79054e-05	0.00612094
GOTERM_BP_FAT	GO:0010498~proteasomal protein catabolic process	11	3.54575e-06	CCNB1, CDK1, PPP2R5C, UBC, UBB, UBE2D1, UBA52, BUB3, PSMB8, RPS27A, PSMB9	208	102	13528	7.01395	0.00731637	9.79054e-05	0.00612094
GOTERM_BP_FAT	GO:0007243~protein kinase cascade	20	4.0783e-06	EGFR, RET, MAP2K3, ERBB2, TGFBR1, NF1, TLR4, MAPK10, STAT1, SRC, STAT3, MAPK1, RPS6KA3, PLCE1, ERCC6, FYN, MAPK8, SHC1, JAK2, CHUK	208	370	13528	3.51559	0.0084106	0.000111128	0.00704022
GOTERM_BP_FAT	GO:0000904~cell morphogenesis involved in differentiation	16	5.17759e-06	NRP1, EGR2, ERBB2, EFNB1, CXCL12, CTNNB1, TGFB2, DVL1, ANK3, RAC1, UBC, JAK2, UBB, RPS27A, UBA52, NFATC1	208	244	13528	4.26482	0.0106655	0.000139248	0.00893782
GOTERM_BP_FAT	GO:0001568~blood vessel development	16	5.47031e-06	FGF6, NRP1, PDGFA, TGFBR1, NF1, MMP14, PTEN, CXCL12, TCF7L2, CTNNB1, TGFB2, CD44, JUN, ITGAV, ITGA7, CASP8	208	245	13528	4.24741	0.0112651	0.000145234	0.0094431
GOTERM_BP_FAT	GO:0007411~axon guidance	11	5.47361e-06	NRP1, EGR2, ANK3, EFNB1, ERBB2, RAC1, UBC, UBB, CXCL12, UBA52, RPS27A	208	107	13528	6.6862	0.0112719	0.000143482	0.00944881
GOTERM_BP_FAT	GO:0042063~gliogenesis	9	6.27129e-06	EGFR, EGR2, ERBB2, NF1, IGF1, CDK6, MMP14, CTNNB1, TGFB2	208	65	13528	9.00533	0.0129039	0.000162335	0.0108257
GOTERM_BP_FAT	GO:0032583~regulation of gene-specific transcription	12	6.56277e-06	CDKN1B, HDAC2, HDAC1, TP53, SPI1, RHOQ, IGF1, NFKB1, TCF3, SIRT1, TCF7L2, CTNNB1	208	134	13528	5.82434	0.0134996	0.000167783	0.0113289
GOTERM_BP_FAT	GO:0012501~programmed cell death	26	7.08265e-06	RBM5, NFKB1, PTEN, CTNNB1, TNFRSF1A, CASP3, RAD21, CDKN2A, BAG3, CASP8, RAC1, MYC, RPS27A, CCAR1, TP53, BIRC5, STAT1, SIRT1, CDKN1B, EP300, JUN, UBC, JAK2, MAPK8, UBB, UBA52	208	611	13528	2.76759	0.0145612	0.000178865	0.0122262
GOTERM_BP_FAT	GO:0010605~negative regulation of macromolecule metabolic process	29	7.217e-06	SPI1, NFKB1, ZEB1, CTNNB1, SIN3B, CDKN2A, ITGAV, UBE2D1, MYC, BUB3, RPS27A, RARG, CTBP2, RELA, LDB1, FZD1, TP53, SIRT1, PSMB8, STAT3, PSMB9, SUZ12, CDKN1B, HDAC2, HDAC1, JUN, UBC, UBB, UBA52	208	734	13528	2.56964	0.0148353	0.000180062	0.0124581
GOTERM_BP_FAT	GO:0001944~vasculature development	16	7.34675e-06	FGF6, NRP1, PDGFA, TGFBR1, NF1, MMP14, PTEN, CXCL12, TCF7L2, CTNNB1, TGFB2, CD44, JUN, ITGAV, ITGA7, CASP8	208	251	13528	4.14588	0.0151	0.000181117	0.0126821
GOTERM_BP_FAT	GO:0051444~negative regulation of ubiquitin-protein ligase activity	9	7.8946e-06	CDKN2A, UBC, UBB, UBE2D1, UBA52, BUB3, PSMB8, RPS27A, PSMB9	208	67	13528	8.73651	0.0162168	0.000192332	0.0136278
GOTERM_BP_FAT	GO:0051352~negative regulation of ligase activity	9	7.8946e-06	CDKN2A, UBC, UBB, UBE2D1, UBA52, BUB3, PSMB8, RPS27A, PSMB9	208	67	13528	8.73651	0.0162168	0.000192332	0.0136278
GOTERM_BP_FAT	GO:0048545~response to steroid hormone stimulus	14	8.01432e-06	PDGFA, ERBB2, RELA, TGFBR1, MMP14, PTEN, SRC, STAT3, CTNNB1, TGFB2, FOS, MAPK1, EP300, GATA3	208	192	13528	4.74239	0.0164607	0.000192978	0.0138344
GOTERM_BP_FAT	GO:0007160~cell-matrix adhesion	10	8.52679e-06	CD44, ITGB8, ITGA8, ITGB7, ITGAV, ITGA7, ITGB4, ITGB5, ITGB1, CTNNB1	208	89	13528	7.30769	0.017504	0.000202957	0.014719
GOTERM_BP_FAT	GO:0007229~integrin-mediated signaling pathway	9	1.09868e-05	ITGAX, ITGB8, ITGA8, ITGB7, ITGAV, ITGA7, ITGB4, ITGB5, ITGB1	208	70	13528	8.36209	0.0224968	0.000258532	0.018965
GOTERM_BP_FAT	GO:0009967~positive regulation of signal transduction	17	1.23606e-05	TGFBR1, ERBB2, RELA, IGF1, TLR4, SRC, CTNNB1, TGFB2, DVL1, TNFRSF1A, MYD88, ITGA8, CASP8, RAC1, JAK2, RHOC, BMPR1A	208	295	13528	3.74798	0.025274	0.000287587	0.0213362
GOTERM_BP_FAT	GO:0008219~cell death	28	1.41763e-05	RBM5, NFKB1, PTEN, TGFB2, CTNNB1, TNFRSF1A, CASP3, CDKN2A, RAD21, BAG3, CASP8, RAC1, MYC, RPS27A, CCAR1, TP53, BIRC5, STAT1, SIRT1, CDKN1B, EP300, JUN, UBC, HSPB1, MAPK8, JAK2, UBB, UBA52	208	719	13528	2.53279	0.0289325	0.000326161	0.02447
GOTERM_BP_FAT	GO:0016265~death	28	1.6043e-05	RBM5, NFKB1, PTEN, TGFB2, CTNNB1, TNFRSF1A, CASP3, CDKN2A, RAD21, BAG3, CASP8, RAC1, MYC, RPS27A, CCAR1, TP53, BIRC5, STAT1, SIRT1, CDKN1B, EP300, JUN, UBC, HSPB1, MAPK8, JAK2, UBB, UBA52	208	724	13528	2.5153	0.0326794	0.000365047	0.0276918
GOTERM_BP_FAT	GO:0014070~response to organic cyclic substance	11	1.63711e-05	FOS, GNAO1, HDAC2, CD44, RELA, JUN, TGFBR1, STAT1, PTEN, STAT3, CTNNB1	208	121	13528	5.91259	0.0333365	0.000368463	0.0282581
GOTERM_BP_FAT	GO:0031397~negative regulation of protein ubiquitination	9	1.66465e-05	CDKN2A, UBC, UBB, UBE2D1, UBA52, BUB3, PSMB8, RPS27A, PSMB9	208	74	13528	7.91008	0.0338878	0.000370633	0.0287334
GOTERM_BP_FAT	GO:0006915~apoptosis	25	1.6828e-05	RBM5, TP53, BIRC5, NFKB1, STAT1, SIRT1, PTEN, CTNNB1, TNFRSF1A, CASP3, RAD21, CDKN2A, EP300, JUN, BAG3, RAC1, CASP8, UBC, MAPK8, JAK2, UBB, MYC, UBA52, RPS27A, CCAR1	208	602	13528	2.70093	0.0342508	0.000370688	0.0290466
GOTERM_BP_FAT	GO:0031589~cell-substrate adhesion	10	1.87494e-05	CD44, ITGB8, ITGA8, ITGB7, ITGAV, ITGA7, ITGB4, ITGB5, ITGB1, CTNNB1	208	98	13528	6.63658	0.0380862	0.000408658	0.0323627
GOTERM_BP_FAT	GO:0000082~G1/S transition of mitotic cell cycle	8	2.17983e-05	EGFR, CUL2, CDKN1B, CDKN2A, CAMK2G, PPP3CB, ITGB1, NFATC1	208	56	13528	9.29121	0.0441409	0.000470147	0.0376243
GOTERM_BP_FAT	GO:0048812~neuron projection morphogenesis	14	2.42435e-05	EGFR, NRP1, EGR2, ANK3, EFNB1, ERBB2, RAC1, UBC, JAK2, UBB, CXCL12, UBA52, RPS27A, DVL1	208	213	13528	4.27483	0.0489692	0.000517483	0.0418438
GOTERM_BP_FAT	GO:0048858~cell projection morphogenesis	15	2.45669e-05	EGFR, NRP1, KIF3A, EGR2, ANK3, EFNB1, ERBB2, RAC1, UBC, JAK2, UBB, CXCL12, UBA52, RPS27A, DVL1	208	245	13528	3.98195	0.049606	0.000519035	0.042402
GOTERM_BP_FAT	GO:0006350~transcription	56	2.76959e-05	BMI1, ZBTB33, SPI1, NFKB1, NFKB2, ZEB1, ZNF679, CTNNB1, SIN3B, CRY2, CDKN2A, ZNF727, GATA3, ZNF680, ZNF735, ZNF492, ZNF107, MYC, CCAR1, ZNF100, RARG, EGR2, RELA, TP53, TLE4, MCM2, ZNF138, SUZ12, ZNF718, EP300, MED16, JUN, NFE2L2, ZNF485, ZNF430, ZNF273, CREM, NFYA, TCF7L2, POLR2A, ERCC6, TCF3, NFATC1, CREBBP, SAP18, ZNF25, CREB5, POLR3A, STAT1, SIRT1, STAT3, SREBF2, HDAC2, HDAC1, PBX3, ZNF117, HD…	208	2101	13528	1.73353	0.0557449	0.000579215	0.0478013
GOTERM_BP_FAT	GO:0042493~response to drug	14	2.81105e-05	GNAO1, PDGFA, ERBB2, RELA, TP53, STAT1, PTEN, STAT3, SREBF2, FOS, HDAC2, EP300, JUN, GRK5	208	216	13528	4.21546	0.0565554	0.000582007	0.0485167
GOTERM_BP_FAT	GO:0010627~regulation of protein kinase cascade	15	2.95673e-05	ERBB2, RELA, TGFBR1, NF1, IGF1, TLR4, PTEN, CTNNB1, TGFB2, TNFRSF1A, ERCC6, MYD88, CASP8, RHOC, JAK2	208	249	13528	3.91798	0.0593975	0.0006061	0.0510304
GOTERM_BP_FAT	GO:0051248~negative regulation of protein metabolic process	13	3.06651e-05	CDKN2A, JUN, RELA, ITGAV, UBC, NFKB1, UBB, UBE2D1, UBA52, BUB3, PSMB8, RPS27A, PSMB9	208	187	13528	4.52139	0.0615337	0.000622437	0.0529247
GOTERM_BP_FAT	GO:0042325~regulation of phosphorylation	21	3.15681e-05	EGFR, PDGFA, TGFBR1, MAP2K3, ERBB2, NF1, IGF1, TLR4, PTEN, TGFB2, DVL1, CASP3, PLCE1, ERCC6, CDKN2A, CDKN1B, JUN, RAC1, JAK2, SHC1, BMPR1A	208	466	13528	2.93092	0.0632873	0.000634543	0.0544828
GOTERM_BP_FAT	GO:0045786~negative regulation of cell cycle	9	3.24206e-05	EGFR, CASP3, CDKN1B, CDKN2A, HDAC2, HDAC1, BUB1, TP53, CDK6	208	81	13528	7.2265	0.0649396	0.000645408	0.0559537
GOTERM_BP_FAT	GO:0000902~cell morphogenesis	18	3.40095e-05	EGFR, NRP1, EGR2, KIF3A, ERBB2, EFNB1, CXCL12, CTNNB1, TGFB2, DVL1, ANK3, RAC1, UBC, JAK2, UBB, UBA52, RPS27A, NFATC1	208	356	13528	3.28846	0.0680116	0.000670584	0.0586952
GOTERM_BP_FAT	GO:0007179~transforming growth factor beta receptor signaling pathway	8	3.44714e-05	FMOD, FOS, PDGFA, JUN, TGFBR1, BAMBI, BMPR1A, TGFB2	208	60	13528	8.67179	0.0689026	0.000673277	0.059492
GOTERM_BP_FAT	GO:0042062~long-term strengthening of neuromuscular junction	4	3.4523e-05	UBC, UBB, UBA52, RPS27A	208	5	13528	52.0308	0.0690022	0.000667986	0.0595812
GOTERM_BP_FAT	GO:0016055~Wnt receptor signaling pathway	11	3.72448e-05	FZD8, ZBTB33, RARG, CSNK2A1, LDB1, BTRC, FZD1, TLE4, TCF7L2, DVL1, CTNNB1	208	133	13528	5.37912	0.0742354	0.000713961	0.064277
GOTERM_BP_FAT	GO:0032989~cellular component morphogenesis	19	3.94307e-05	EGFR, NRP1, EGR2, KIF3A, EFNB1, ERBB2, CXCL12, ITGB1, CTNNB1, TGFB2, DVL1, ANK3, RAC1, UBC, JAK2, UBB, UBA52, RPS27A, NFATC1	208	397	13528	3.11267	0.0784171	0.000748917	0.0680483
GOTERM_BP_FAT	GO:0032990~cell part morphogenesis	15	3.99638e-05	EGFR, NRP1, KIF3A, EGR2, ANK3, EFNB1, ERBB2, RAC1, UBC, JAK2, UBB, CXCL12, UBA52, RPS27A, DVL1	208	256	13528	3.81085	0.0794341	0.000752141	0.068968
GOTERM_BP_FAT	GO:0008285~negative regulation of cell proliferation	18	4.07471e-05	CTBP2, RARG, PDS5B, ERBB2, NF1, RBM5, TP53, CDK6, ABI1, ZEB1, PTEN, TGFB2, CUL2, CASP3, CDKN2A, CDKN1B, JUN, JAK2	208	361	13528	3.24291	0.0809263	0.000759972	0.0703194
GOTERM_BP_FAT	GO:0006275~regulation of DNA replication	8	4.27764e-05	DNA2, PDGFA, JUN, TP53, PCNA, IGF1, SHC1, CDK2	208	62	13528	8.39206	0.0847808	0.000790685	0.0738202
GOTERM_BP_FAT	GO:0006979~response to oxidative stress	12	4.40627e-05	EGFR, FOS, ERCC6, GNAO1, EP300, RELA, JUN, JAK2, TLR4, MMP14, STAT1, NDUFS2	208	164	13528	4.75891	0.0872158	0.000807248	0.0760392
GOTERM_BP_FAT	GO:0007568~aging	10	4.72392e-05	FOS, CDKN2A, GNAO1, RELA, JUN, TGFBR1, TP53, SIRT1, PTEN, SREBF2	208	110	13528	5.91259	0.0932012	0.00085783	0.0815188
GOTERM_BP_FAT	GO:0006357~regulation of transcription from RNA polymerase II promoter	27	4.74547e-05	SPI1, RHOQ, NFKB1, ZEB1, NFYA, TCF7L2, CTNNB1, FOS, TNFRSF1A, TCF3, MYC, RARG, EGR2, RELA, CREBBP, TP53, SAP18, IGF1, SIRT1, STAT3, SREBF2, SUZ12, HDAC2, EP300, HDAC1, MED16, JUN	208	727	13528	2.41546	0.0936058	0.000854252	0.0818905
GOTERM_BP_FAT	GO:0002237~response to molecule of bacterial origin	9	5.01035e-05	TNFRSF1A, MAPK1, FOS, MYD88, RELA, JUN, TLR4, STAT1, B2M	208	86	13528	6.80635	0.0985646	0.000894143	0.0864596
GOTERM_BP_FAT	GO:0009628~response to abiotic stimulus	18	5.1448e-05	EGFR, RELA, TGFBR1, NF1, TP53, MMP14, STAT1, FOS, CASP3, ERCC6, HDAC2, FYN, JUN, RAC1, DDB2, HSPB1, MAPK8, MYC	208	368	13528	3.18123	0.101071	0.000910282	0.0887787
GOTERM_BP_FAT	GO:0010740~positive regulation of protein kinase cascade	12	5.19709e-05	TNFRSF1A, MYD88, RELA, ERBB2, TGFBR1, CASP8, IGF1, RHOC, JAK2, TLR4, CTNNB1, TGFB2	208	167	13528	4.67342	0.102044	0.000911742	0.0896808
GOTERM_BP_FAT	GO:0043193~positive regulation of gene-specific transcription	9	5.44619e-05	HDAC2, HDAC1, TP53, SPI1, RHOQ, IGF1, TCF3, TCF7L2, CTNNB1	208	87	13528	6.72812	0.106665	0.000947396	0.0939772
GOTERM_BP_FAT	GO:0019220~regulation of phosphate metabolic process	21	5.54898e-05	EGFR, PDGFA, TGFBR1, MAP2K3, ERBB2, NF1, IGF1, TLR4, PTEN, TGFB2, DVL1, CASP3, PLCE1, ERCC6, CDKN2A, CDKN1B, JUN, RAC1, JAK2, SHC1, BMPR1A	208	485	13528	2.8161	0.108565	0.000957229	0.0957501
GOTERM_BP_FAT	GO:0051174~regulation of phosphorus metabolic process	21	5.54898e-05	EGFR, PDGFA, TGFBR1, MAP2K3, ERBB2, NF1, IGF1, TLR4, PTEN, TGFB2, DVL1, CASP3, PLCE1, ERCC6, CDKN2A, CDKN1B, JUN, RAC1, JAK2, SHC1, BMPR1A	208	485	13528	2.8161	0.108565	0.000957229	0.0957501
GOTERM_BP_FAT	GO:0030334~regulation of cell migration	12	5.7783e-05	EGFR, MAPK1, PDGFA, NF1, RAC1, IGF1, JAK2, CXCL12, PTEN, HDAC7, VCL, TGFB2	208	169	13528	4.61812	0.112789	0.000988536	0.0997053
GOTERM_BP_FAT	GO:0051436~negative regulation of ubiquitin-protein ligase activity during mitotic cell cycle	8	5.82539e-05	UBC, UBB, UBE2D1, UBA52, BUB3, PSMB8, RPS27A, PSMB9	208	65	13528	8.00473	0.113653	0.000988423	0.100517
GOTERM_BP_FAT	GO:0034613~cellular protein localization	19	6.16478e-05	EGFR, TP53, CTNNB1, TGFB2, DVL1, MAPK1, AP2B1, AP2A2, CRY2, AP2A1, JUN, PCNA, PPP3CB, STAM, JAK2, SEC24C, TRAM1, KDELR1, SSR3	208	411	13528	3.00664	0.119862	0.00103748	0.106371
GOTERM_BP_FAT	GO:0018108~peptidyl-tyrosine phosphorylation	7	6.71301e-05	IL12RB1, FYN, ERBB2, ABI1, JAK2, STAT1, SRC	208	46	13528	9.89716	0.129799	0.00112059	0.115825
GOTERM_BP_FAT	GO:0070727~cellular macromolecule localization	19	6.71308e-05	EGFR, TP53, CTNNB1, TGFB2, DVL1, MAPK1, AP2B1, AP2A2, CRY2, AP2A1, JUN, PCNA, PPP3CB, STAM, JAK2, SEC24C, TRAM1, KDELR1, SSR3	208	414	13528	2.98486	0.1298	0.00111164	0.115826
GOTERM_BP_FAT	GO:0010035~response to inorganic substance	13	7.50387e-05	EGFR, GNAO1, PDGFA, RELA, STAT1, PTEN, SREBF2, CTNNB1, FOS, ERCC6, EP300, JUN, MAPK8	208	205	13528	4.12439	0.143937	0.00123266	0.129462
GOTERM_BP_FAT	GO:0018212~peptidyl-tyrosine modification	7	8.57402e-05	IL12RB1, FYN, ERBB2, ABI1, JAK2, STAT1, SRC	208	48	13528	9.48478	0.162702	0.00139726	0.147912
GOTERM_BP_FAT	GO:0031400~negative regulation of protein modification process	10	8.74195e-05	CDKN2A, JUN, UBC, UBB, UBE2D1, UBA52, BUB3, PSMB8, RPS27A, PSMB9	208	119	13528	5.46542	0.165609	0.00141348	0.150807
GOTERM_BP_FAT	GO:0048667~cell morphogenesis involved in neuron differentiation	13	9.01932e-05	NRP1, EGR2, ANK3, EFNB1, ERBB2, RAC1, UBC, JAK2, UBB, CXCL12, UBA52, RPS27A, DVL1	208	209	13528	4.04545	0.170389	0.001447	0.155588
GOTERM_BP_FAT	GO:0010551~regulation of specific transcription from RNA polymerase II promoter	9	9.46962e-05	HDAC2, HDAC1, TP53, RHOQ, NFKB1, TCF3, SIRT1, TCF7L2, CTNNB1	208	94	13528	6.22709	0.178091	0.00150752	0.163351
GOTERM_BP_FAT	GO:0048514~blood vessel morphogenesis	13	9.88027e-05	FGF6, NRP1, PDGFA, JUN, TGFBR1, NF1, CASP8, ITGA7, MMP14, CXCL12, PTEN, CTNNB1, TGFB2	208	211	13528	4.00711	0.185052	0.00156085	0.170428
GOTERM_BP_FAT	GO:0032269~negative regulation of cellular protein metabolic process	12	0.000102232	CDKN2A, JUN, ITGAV, UBC, NFKB1, UBB, UBE2D1, UBA52, BUB3, PSMB8, RPS27A, PSMB9	208	180	13528	4.3359	0.190819	0.00160275	0.176339
GOTERM_BP_FAT	GO:0008582~regulation of synaptic growth at neuromuscular junction	4	0.000118117	UBC, UBB, UBA52, RPS27A	208	7	13528	37.1648	0.21701	0.00183767	0.203712
GOTERM_BP_FAT	GO:0000165~MAPKKK cascade	12	0.000124322	EGFR, MAPK1, RET, PLCE1, ERCC6, MAP2K3, TGFBR1, NF1, MAPK8, JAK2, SHC1, MAPK10	208	184	13528	4.24164	0.227009	0.00191971	0.214404
GOTERM_BP_FAT	GO:0051272~positive regulation of cell motion	9	0.000127072	EGFR, MAPK1, PDGFA, TGFBR1, IGF1, JAK2, CXCL12, HDAC7, TGFB2	208	98	13528	5.97292	0.231399	0.00194761	0.219141
GOTERM_BP_FAT	GO:0008629~induction of apoptosis by intracellular signals	7	0.000167217	CUL2, CASP3, ERCC6, TP53, JAK2, MYC, SART1	208	54	13528	8.43091	0.292724	0.00254334	0.288278
GOTERM_BP_FAT	GO:0032496~response to lipopolysaccharide	8	0.000172377	TNFRSF1A, MAPK1, FOS, MYD88, RELA, JUN, TLR4, STAT1	208	77	13528	6.75724	0.300244	0.00260262	0.297162
GOTERM_BP_FAT	GO:0007178~transmembrane receptor protein serine/threonine kinase signaling pathway	9	0.000179886	FMOD, FOS, PDGFA, JUN, TGFBR1, UBE2D1, BAMBI, BMPR1A, TGFB2	208	103	13528	5.68297	0.311044	0.0026962	0.310088
GOTERM_BP_FAT	GO:0007155~cell adhesion	25	0.000179943	FGF6, CTNNAL1, NRP1, ITGB4, ITGB5, BCAN, CXCL12, ITGB1, SRC, VCL, CTNNB1, CD44, ITGAX, ITGB8, ITGB7, ITGAV, RAC1, COL6A1, EGFR, RET, EFNB1, CTNNA1, CTNNA3, ITGA8, ITGA7	208	700	13528	2.3228	0.311125	0.00267767	0.310186
GOTERM_BP_FAT	GO:0040012~regulation of locomotion	12	0.000181076	EGFR, MAPK1, PDGFA, NF1, RAC1, IGF1, JAK2, CXCL12, PTEN, HDAC7, VCL, TGFB2	208	192	13528	4.0649	0.312739	0.00267528	0.312135
GOTERM_BP_FAT	GO:0022610~biological adhesion	25	0.000183834	FGF6, CTNNAL1, NRP1, ITGB4, ITGB5, BCAN, CXCL12, ITGB1, SRC, VCL, CTNNB1, CD44, ITGAX, ITGB8, ITGB7, ITGAV, RAC1, COL6A1, EGFR, RET, EFNB1, CTNNA1, CTNNA3, ITGA8, ITGA7	208	701	13528	2.31949	0.316655	0.00269675	0.316883
GOTERM_BP_FAT	GO:0048534~hemopoietic or lymphoid organ development	14	0.000185221	BMI1, TGFBR1, TP53, CDK6, NFKB2, ITGB1, TGFB2, CTNNB1, RPA1, CASP8, PPP3CB, JAK2, TCF3, CHUK	208	260	13528	3.50207	0.318615	0.00269796	0.31927
GOTERM_BP_FAT	GO:0007409~axonogenesis	12	0.00018919	NRP1, EGR2, ANK3, EFNB1, ERBB2, RAC1, UBC, JAK2, UBB, CXCL12, UBA52, RPS27A	208	193	13528	4.04384	0.324194	0.00273645	0.326101
GOTERM_BP_FAT	GO:0009612~response to mechanical stimulus	7	0.00020495	FOS, FYN, RELA, JUN, MMP14, STAT1, MYC	208	56	13528	8.12981	0.345899	0.00294354	0.35322
GOTERM_BP_FAT	GO:0007423~sensory organ development	13	0.000212856	EGFR, RARG, PDGFA, ERBB2, NF1, ZEB1, COL5A2, STAT3, TGFB2, CTNNB1, CDKN1B, ITGA8, MYC	208	229	13528	3.69214	0.356525	0.00303588	0.366823
GOTERM_BP_FAT	GO:0010552~positive regulation of specific transcription from RNA polymerase II promoter	7	0.000226175	HDAC2, HDAC1, TP53, RHOQ, TCF3, TCF7L2, CTNNB1	208	57	13528	7.98718	0.374036	0.0032035	0.389735
GOTERM_BP_FAT	GO:0040008~regulation of growth	16	0.000244173	NRP1, TGFBR1, TP53, IGF1, STAT3, TGFB2, PLCE1, CDKN2A, EP300, CDKN1B, CD44, UBC, SHC1, UBB, RPS27A, UBA52	208	341	13528	3.05166	0.396943	0.00343452	0.420686
GOTERM_BP_FAT	GO:0046822~regulation of nucleocytoplasmic transport	7	0.000249095	NCBP2, CDKN2A, TGFBR1, NF1, JAK2, SIRT1, BMPR1A	208	58	13528	7.84947	0.403061	0.00348001	0.429149
GOTERM_BP_FAT	GO:0009411~response to UV	7	0.000273802	EGFR, CASP3, ERCC6, RELA, DDB2, TP53, MAPK8	208	59	13528	7.71643	0.432845	0.00379896	0.471621
GOTERM_BP_FAT	GO:0033158~regulation of protein import into nucleus, translocation	4	0.000277124	TGFBR1, JAK2, SIRT1, BMPR1A	208	9	13528	28.906	0.436734	0.00381937	0.477328
GOTERM_BP_FAT	GO:0051147~regulation of muscle cell differentiation	6	0.000301367	HDAC1, UBC, UBB, ZEB1, UBA52, RPS27A	208	39	13528	10.0059	0.464324	0.00412541	0.518984
GOTERM_BP_FAT	GO:0002520~immune system development	14	0.000333542	BMI1, TGFBR1, TP53, CDK6, NFKB2, ITGB1, TGFB2, CTNNB1, RPA1, CASP8, PPP3CB, JAK2, TCF3, CHUK	208	276	13528	3.29905	0.498866	0.00453496	0.574243
GOTERM_BP_FAT	GO:0016477~cell migration	14	0.000333542	RET, NRP1, EFNB1, TGFBR1, PRKG1, MMP14, PTEN, CXCL12, ITGB1, SRC, TGFB2, CD44, FYN, RAC1	208	276	13528	3.29905	0.498866	0.00453496	0.574243
GOTERM_BP_FAT	GO:0044087~regulation of cellular component biogenesis	10	0.000333753	CDKN1B, TGFBR1, RAC1, UBC, RHOQ, UBB, MMP14, PTEN, UBA52, RPS27A	208	142	13528	4.58017	0.499085	0.00450823	0.574605
GOTERM_BP_FAT	GO:0006511~ubiquitin-dependent protein catabolic process	13	0.000352403	CCNB1, CUL2, CDK1, BTRC, PPP2R5C, UBC, UBB, UBE2D1, UBA52, BUB3, PSMB8, RPS27A, PSMB9	208	242	13528	3.4938	0.51807	0.00472875	0.606622
GOTERM_BP_FAT	GO:0051052~regulation of DNA metabolic process	9	0.000360858	DNA2, PDGFA, JUN, TP53, PCNA, IGF1, SHC1, MYC, CDK2	208	114	13528	5.13462	0.526438	0.00481079	0.621133
GOTERM_BP_FAT	GO:0043549~regulation of kinase activity	16	0.000397751	EGFR, MAP2K3, ERBB2, TGFBR1, NF1, PTEN, TGFB2, DVL1, PLCE1, CASP3, ERCC6, CDKN2A, CDKN1B, RAC1, SHC1, JAK2	208	357	13528	2.91489	0.561285	0.00526753	0.68443
GOTERM_BP_FAT	GO:0030335~positive regulation of cell migration	8	0.000423241	EGFR, MAPK1, PDGFA, IGF1, JAK2, CXCL12, HDAC7, TGFB2	208	89	13528	5.84615	0.583853	0.00556863	0.728142
GOTERM_BP_FAT	GO:0001525~angiogenesis	10	0.00045257	FGF6, NRP1, PDGFA, JUN, CASP8, MMP14, CXCL12, PTEN, CTNNB1, TGFB2	208	148	13528	4.39449	0.608388	0.00591588	0.778413
GOTERM_BP_FAT	GO:0048742~regulation of skeletal muscle fiber development	5	0.000523472	HDAC1, UBC, UBB, UBA52, RPS27A	208	25	13528	13.0077	0.661893	0.00679689	0.899846
GOTERM_BP_FAT	GO:0007346~regulation of mitotic cell cycle	10	0.000549619	EGFR, CDK1, CDKN2A, BUB1, TP53, IGF1, BIRC5, MYC, BUB3, CDK2	208	152	13528	4.27885	0.679724	0.00709082	0.944591
GOTERM_BP_FAT	GO:0006351~transcription, DNA-dependent	14	0.000565385	TP53, CREB5, NFKB1, POLR3A, NFYA, STAT1, POLR2A, ERCC6, CDKN2A, MED16, GATA3, NFE2L2, MYC, NFATC1	208	292	13528	3.11828	0.690019	0.00724841	0.971564
GOTERM_BP_FAT	GO:0035295~tube development	12	0.000578851	RET, NRP1, EP300, CD44, PDGFA, TGFBR1, CASP8, IGF1, MMP14, CXCL12, BMPR1A, CTNNB1	208	220	13528	3.54755	0.698549	0.00737482	0.994594
GOTERM_BP_FAT	GO:0034504~protein localization in nucleus	8	0.000589638	MAPK1, CRY2, JUN, PPP3CB, TP53, JAK2, DVL1, TGFB2	208	94	13528	5.53519	0.705213	0.00746586	1.01304
GOTERM_BP_FAT	GO:0051338~regulation of transferase activity	16	0.00061215	EGFR, MAP2K3, ERBB2, TGFBR1, NF1, PTEN, TGFB2, DVL1, PLCE1, CASP3, ERCC6, CDKN2A, CDKN1B, RAC1, SHC1, JAK2	208	372	13528	2.79735	0.718648	0.0077028	1.05152
GOTERM_BP_FAT	GO:0006886~intracellular protein transport	16	0.000645332	TP53, TGFB2, MAPK1, AP2B1, AP2A2, CRY2, AP2A1, JUN, PCNA, PPP3CB, STAM, JAK2, SEC24C, TRAM1, KDELR1, SSR3	208	374	13528	2.78239	0.737345	0.00806977	1.10823
GOTERM_BP_FAT	GO:0032774~RNA biosynthetic process	14	0.000650032	TP53, CREB5, NFKB1, POLR3A, NFYA, STAT1, POLR2A, ERCC6, CDKN2A, MED16, GATA3, NFE2L2, MYC, NFATC1	208	296	13528	3.07614	0.739891	0.00807956	1.11625
GOTERM_BP_FAT	GO:0014068~positive regulation of phosphoinositide 3-kinase cascade	4	0.000701566	ERBB2, IGF1, JAK2, TGFB2	208	12	13528	21.6795	0.766238	0.00866554	1.20424
GOTERM_BP_FAT	GO:0001952~regulation of cell-matrix adhesion	5	0.000709073	CDKN2A, NF1, CDK6, MMP14, PTEN	208	27	13528	12.0442	0.769847	0.008706	1.21706
GOTERM_BP_FAT	GO:0044265~cellular macromolecule catabolic process	24	0.000731631	NCBP2, CDK1, UPF2, BTRC, RELA, PPP2R5C, NFKB1, PSMB8, PSMB9, RPA1, CCNB1, CUL2, DNA2, CASP3, CDKN2A, CASP8, UBC, DDB2, UBB, UBE2D1, MYC, UBA52, RPS27A, BUB3	208	725	13528	2.153	0.780359	0.00892891	1.25555
GOTERM_BP_FAT	GO:0032386~regulation of intracellular transport	7	0.000747711	NCBP2, CDKN2A, TGFBR1, NF1, JAK2, SIRT1, BMPR1A	208	71	13528	6.41224	0.787558	0.00907089	1.28297
GOTERM_BP_FAT	GO:0050678~regulation of epithelial cell proliferation	7	0.000747711	EGFR, CDKN1B, ERBB2, IGF1, CDK6, BMPR1A, TGFB2	208	71	13528	6.41224	0.787558	0.00907089	1.28297
GOTERM_BP_FAT	GO:0040017~positive regulation of locomotion	8	0.000757058	EGFR, MAPK1, PDGFA, IGF1, JAK2, CXCL12, HDAC7, TGFB2	208	98	13528	5.30926	0.791634	0.00913035	1.29891
GOTERM_BP_FAT	GO:0045740~positive regulation of DNA replication	5	0.000817424	DNA2, PDGFA, JUN, IGF1, SHC1	208	28	13528	11.614	0.816139	0.00979806	1.4018
GOTERM_BP_FAT	GO:0007389~pattern specification process	13	0.000845248	BMI1, EGR2, KIF3A, NRP1, LDB1, TGFBR1, EFNB1, ZEB1, CXCL12, CTNNB1, EP300, PBX3, BMPR1A	208	267	13528	3.16667	0.826443	0.0100718	1.44919
GOTERM_BP_FAT	GO:0045859~regulation of protein kinase activity	15	0.00086951	EGFR, MAP2K3, ERBB2, TGFBR1, NF1, PTEN, TGFB2, DVL1, PLCE1, CASP3, ERCC6, CDKN2A, CDKN1B, SHC1, JAK2	208	345	13528	2.82776	0.834955	0.0103003	1.49049
GOTERM_BP_FAT	GO:0051674~localization of cell	14	0.000899326	RET, NRP1, EFNB1, TGFBR1, PRKG1, MMP14, PTEN, CXCL12, ITGB1, SRC, TGFB2, CD44, FYN, RAC1	208	307	13528	2.96592	0.844847	0.0105912	1.54123
GOTERM_BP_FAT	GO:0048870~cell motility	14	0.000899326	RET, NRP1, EFNB1, TGFBR1, PRKG1, MMP14, PTEN, CXCL12, ITGB1, SRC, TGFB2, CD44, FYN, RAC1	208	307	13528	2.96592	0.844847	0.0105912	1.54123
GOTERM_BP_FAT	GO:0014066~regulation of phosphoinositide 3-kinase cascade	4	0.000901784	ERBB2, IGF1, JAK2, TGFB2	208	13	13528	20.0118	0.845635	0.01056	1.54541
GOTERM_BP_FAT	GO:0043062~extracellular structure organization	10	0.000908911	ANK3, ITGA8, ERBB2, TGFBR1, NF1, NFKB2, COL5A2, DVL1, CTNNB1, TGFB2	208	163	13528	3.99009	0.847899	0.0105832	1.55753
GOTERM_BP_FAT	GO:0048641~regulation of skeletal muscle tissue development	5	0.000936951	HDAC1, UBC, UBB, UBA52, RPS27A	208	29	13528	11.2135	0.856488	0.0108471	1.60522
GOTERM_BP_FAT	GO:0000302~response to reactive oxygen species	7	0.000999474	FOS, ERCC6, GNAO1, EP300, RELA, JUN, STAT1	208	75	13528	6.07026	0.873934	0.0115029	1.71146
GOTERM_BP_FAT	GO:0007050~cell cycle arrest	8	0.00101692	CUL2, CDKN1B, CDKN2A, TP53, MYC, TCF7L2, SART1, TGFB2	208	103	13528	5.05153	0.878413	0.011638	1.7411
GOTERM_BP_FAT	GO:0051090~regulation of transcription factor activity	8	0.00101692	CDKN2A, EP300, HDAC2, MYD88, RELA, JAK2, TLR4, SIRT1	208	103	13528	5.05153	0.878413	0.011638	1.7411
GOTERM_BP_FAT	GO:0048584~positive regulation of response to stimulus	12	0.00103114	TNFRSF1A, MAPK1, MYD88, FYN, RELA, JAK2, TLR4, CXCL12, SRC, HLA-DRA, B2M, TGFB2	208	236	13528	3.30704	0.881944	0.011735	1.76524
GOTERM_BP_FAT	GO:0030097~hemopoiesis	12	0.00103114	RPA1, BMI1, CASP8, PPP3CB, TP53, CDK6, JAK2, TCF3, ITGB1, CHUK, CTNNB1, TGFB2	208	236	13528	3.30704	0.881944	0.011735	1.76524
GOTERM_BP_FAT	GO:0002684~positive regulation of immune system process	12	0.00110481	MAPK1, MYD88, FYN, RELA, EFNB1, TLR4, TCF3, CXCL12, SART1, HLA-DRA, B2M, TGFB2	208	238	13528	3.27925	0.898665	0.0124999	1.89022
GOTERM_BP_FAT	GO:0033554~cellular response to stress	20	0.00111399	CDK1, TP53, MAPK10, SIRT1, RPA1, MAPK1, DNA2, FOS, CASP3, RAD21, ERCC6, CRY2, HDAC2, RFC2, JUN, DDB2, PCNA, MAPK8, JAK2, NFE2L2	208	566	13528	2.29818	0.900576	0.0125348	1.90579
GOTERM_BP_FAT	GO:0043627~response to estrogen stimulus	8	0.00113864	MAPK1, PDGFA, GATA3, TGFBR1, MMP14, PTEN, STAT3, CTNNB1	208	105	13528	4.95531	0.905529	0.0127413	1.94756
GOTERM_BP_FAT	GO:0045892~negative regulation of transcription, DNA-dependent	15	0.00117591	CTBP2, RARG, LDB1, TP53, SPI1, NFKB1, ZEB1, SIRT1, STAT3, CTNNB1, SUZ12, SIN3B, HDAC2, CDKN1B, HDAC1	208	356	13528	2.74038	0.912555	0.0130852	2.0107
GOTERM_BP_FAT	GO:0008637~apoptotic mitochondrial changes	5	0.00121198	CASP3, CDKN2A, JUN, TP53, MYC	208	31	13528	10.4901	0.918856	0.0134121	2.07177
GOTERM_BP_FAT	GO:0030155~regulation of cell adhesion	9	0.00121594	CDKN2A, ERBB2, NF1, CDK6, JAK2, MMP14, PTEN, SRC, TGFB2	208	137	13528	4.2726	0.919519	0.0133842	2.07847
GOTERM_BP_FAT	GO:0030278~regulation of ossification	7	0.00122757	EGR2, FZD1, CDK6, HDAC7, BMPR1A, CTNNB1, TGFB2	208	78	13528	5.83679	0.921437	0.01344	2.09816
GOTERM_BP_FAT	GO:0060284~regulation of cell development	11	0.00123546	NRP1, HDAC1, RELA, NF1, UBC, TP53, UBB, UBA52, RPS27A, BMPR1A, TGFB2	208	205	13528	3.48987	0.922712	0.0134548	2.11151
GOTERM_BP_FAT	GO:0001501~skeletal system development	14	0.00126068	EGFR, FGF6, TGFBR1, NF1, IGF1, ZEB1, MMP14, COL5A2, SUFU, CTNNB1, RPS6KA3, MAPK8, MYC, BMPR1A	208	319	13528	2.85435	0.92665	0.013656	2.15417
GOTERM_BP_FAT	GO:0010001~glial cell differentiation	6	0.00126333	EGFR, EGR2, ERBB2, NF1, IGF1, CTNNB1	208	53	13528	7.36284	0.927052	0.0136134	2.15866
GOTERM_BP_FAT	GO:0009416~response to light stimulus	9	0.00127416	EGFR, FOS, CASP3, ERCC6, RELA, NF1, DDB2, TP53, MAPK8	208	138	13528	4.24164	0.928671	0.0136583	2.17696
GOTERM_BP_FAT	GO:0009611~response to wounding	19	0.00132008	NRP1, PDGFA, MAP2K3, ERBB2, RELA, NF1, IGF1, TLR4, NFKB1, STAT3, TGFB2, CCNB1, FOS, TNFRSF1A, CASP3, MYD88, CD44, RAC1, JAK2	208	530	13528	2.33157	0.935151	0.0140746	2.25459
GOTERM_BP_FAT	GO:0051240~positive regulation of multicellular organismal process	12	0.00133553	EGFR, HDAC2, MYD88, UBC, JAK2, POLR3A, TLR4, UBB, UBA52, RPS27A, BMPR1A, TGFB2	208	244	13528	3.19861	0.937196	0.0141654	2.28069
GOTERM_BP_FAT	GO:0051153~regulation of striated muscle cell differentiation	5	0.00136869	HDAC1, UBC, UBB, UBA52, RPS27A	208	32	13528	10.1623	0.94137	0.0144409	2.33669
GOTERM_BP_FAT	GO:0051253~negative regulation of RNA metabolic process	15	0.00137394	CTBP2, RARG, LDB1, TP53, SPI1, NFKB1, ZEB1, SIRT1, STAT3, CTNNB1, SUZ12, SIN3B, HDAC2, CDKN1B, HDAC1	208	362	13528	2.69496	0.942004	0.0144225	2.34555
GOTERM_BP_FAT	GO:0050865~regulation of cell activation	10	0.0014933	CASP3, CDKN2A, PDGFA, EFNB1, ERBB2, JAK2, TLR4, ZEB1, TCF3, SART1	208	175	13528	3.71648	0.954722	0.0155876	2.54685
GOTERM_BP_FAT	GO:0006289~nucleotide-excision repair	6	0.00149417	RPA1, ERCC6, RFC2, DDB2, TP53, PCNA	208	55	13528	7.0951	0.954803	0.0155184	2.54831
GOTERM_BP_FAT	GO:0007517~muscle organ development	11	0.00153233	EP300, ERBB2, NF1, ITGA7, PPP3CB, IGF1, SIRT1, ITGB1, PTEN, DVL1, TGFB2	208	211	13528	3.39063	0.958243	0.0158326	2.6126
GOTERM_BP_FAT	GO:0007611~learning or memory	8	0.00157346	FOS, EGR2, FYN, JUN, ITGA8, NF1, PLCB1, PTEN	208	111	13528	4.68746	0.961658	0.0161738	2.68183
GOTERM_BP_FAT	GO:0008624~induction of apoptosis by extracellular signals	8	0.00165703	CASP3, CASP8, RAC1, UBC, MAPK8, UBB, UBA52, RPS27A	208	112	13528	4.6456	0.96776	0.0169421	2.82234
GOTERM_BP_FAT	GO:0019882~antigen processing and presentation	7	0.00169378	HLA-DPA1, HLA-DPB1, HLA-B, PSMB8, HLA-DRA, PSMB9, B2M	208	83	13528	5.48517	0.970127	0.01723	2.88409
GOTERM_BP_FAT	GO:0000060~protein import into nucleus, translocation	5	0.00172356	MAPK1, JUN, TP53, JAK2, TGFB2	208	34	13528	9.56448	0.971916	0.0174449	2.93408
GOTERM_BP_FAT	GO:0050806~positive regulation of synaptic transmission	5	0.00172356	EGFR, UBC, UBB, UBA52, RPS27A	208	34	13528	9.56448	0.971916	0.0174449	2.93408
GOTERM_BP_FAT	GO:0046777~protein amino acid autophosphorylation	7	0.00191381	EGFR, CSNK2A1, FYN, CAMK2G, ERBB2, TGFBR1, JAK2	208	85	13528	5.35611	0.981076	0.0192597	3.25294
GOTERM_BP_FAT	GO:0048145~regulation of fibroblast proliferation	5	0.00192291	BMI1, PDGFA, TP53, IGF1, CDK6	208	35	13528	9.29121	0.98143	0.019257	3.26817
GOTERM_BP_FAT	GO:0009057~macromolecule catabolic process	24	0.00195474	NCBP2, CDK1, UPF2, BTRC, RELA, PPP2R5C, NFKB1, PSMB8, PSMB9, RPA1, CCNB1, CUL2, DNA2, CASP3, CDKN2A, CASP8, UBC, DDB2, UBB, UBE2D1, MYC, UBA52, RPS27A, BUB3	208	781	13528	1.99862	0.982616	0.0194788	3.3214
GOTERM_BP_FAT	GO:0006606~protein import into nucleus	7	0.00203162	MAPK1, CRY2, JUN, PPP3CB, TP53, JAK2, TGFB2	208	86	13528	5.29383	0.98518	0.0201411	3.44989
GOTERM_BP_FAT	GO:0060070~Wnt receptor signaling pathway through beta-catenin	4	0.00204949	RARG, TCF7L2, DVL1, CTNNB1	208	17	13528	15.3032	0.985719	0.0202199	3.47973
GOTERM_BP_FAT	GO:0000280~nuclear division	11	0.00208596	CCNB1, KIF2C, CDK1, RAD21, PDS5B, TUBB2A, PLK1, BUB1, BIRC5, BUB3, CDK2	208	220	13528	3.25192	0.98676	0.020479	3.54061
GOTERM_BP_FAT	GO:0007067~mitosis	11	0.00208596	CCNB1, KIF2C, CDK1, RAD21, PDS5B, TUBB2A, PLK1, BUB1, BIRC5, BUB3, CDK2	208	220	13528	3.25192	0.98676	0.020479	3.54061
GOTERM_BP_FAT	GO:0051170~nuclear import	7	0.0022836	MAPK1, CRY2, JUN, PPP3CB, TP53, JAK2, TGFB2	208	88	13528	5.17351	0.991215	0.0222941	3.86987
GOTERM_BP_FAT	GO:0051971~positive regulation of transmission of nerve impulse	5	0.00236844	EGFR, UBC, UBB, UBA52, RPS27A	208	37	13528	8.78898	0.992634	0.0230054	4.01088
GOTERM_BP_FAT	GO:0000087~M phase of mitotic cell cycle	11	0.00238042	CCNB1, KIF2C, CDK1, RAD21, PDS5B, TUBB2A, PLK1, BUB1, BIRC5, BUB3, CDK2	208	224	13528	3.19385	0.992815	0.0230128	4.03079
GOTERM_BP_FAT	GO:0051963~regulation of synaptogenesis	4	0.00243184	UBC, UBB, UBA52, RPS27A	208	18	13528	14.453	0.993542	0.0233956	4.11615
GOTERM_BP_FAT	GO:0051101~regulation of DNA binding	8	0.00257423	CDKN2A, EP300, HDAC2, MYD88, RELA, JAK2, TLR4, SIRT1	208	121	13528	4.30006	0.995195	0.0246358	4.35213
GOTERM_BP_FAT	GO:0042692~muscle cell differentiation	8	0.00257423	FGF6, ERBB2, PPP3CB, IGF1, ITGB1, TCF7L2, DVL1, CTNNB1	208	121	13528	4.30006	0.995195	0.0246358	4.35213
GOTERM_BP_FAT	GO:0007264~small GTPase mediated signal transduction	13	0.00259812	NF1, IGF1, RHOQ, RHOV, SRC, MAPK1, PLCE1, RAC1, RHOBTB1, SHC1, RHOC, RAP1B, GRAP2	208	305	13528	2.77213	0.995428	0.0247478	4.39168
GOTERM_BP_FAT	GO:0006913~nucleocytoplasmic transport	9	0.00275826	NCBP2, MAPK1, UPF2, CRY2, JUN, PPP3CB, TP53, JAK2, TGFB2	208	156	13528	3.75222	0.996721	0.026135	4.65633
GOTERM_BP_FAT	GO:0048285~organelle fission	11	0.00278906	CCNB1, KIF2C, CDK1, RAD21, PDS5B, TUBB2A, PLK1, BUB1, BIRC5, BUB3, CDK2	208	229	13528	3.12412	0.996924	0.0263033	4.70716
GOTERM_BP_FAT	GO:0051960~regulation of nervous system development	10	0.00281734	NRP1, RELA, NF1, UBC, TP53, IGF1, UBB, UBA52, RPS27A, BMPR1A	208	192	13528	3.38742	0.9971	0.0264465	4.7538
GOTERM_BP_FAT	GO:0045445~myoblast differentiation	4	0.0028555	FGF6, IGF1, TCF7L2, CTNNB1	208	19	13528	13.6923	0.997321	0.0266796	4.8167
GOTERM_BP_FAT	GO:0048483~autonomic nervous system development	4	0.0028555	RET, EGR2, ERBB2, NF1	208	19	13528	13.6923	0.997321	0.0266796	4.8167
GOTERM_BP_FAT	GO:0048008~platelet-derived growth factor receptor signaling pathway	4	0.0028555	PDGFA, JAK2, PTEN, SRC	208	19	13528	13.6923	0.997321	0.0266796	4.8167
GOTERM_BP_FAT	GO:0031646~positive regulation of neurological system process	5	0.00288029	EGFR, UBC, UBB, UBA52, RPS27A	208	39	13528	8.33826	0.997455	0.0267878	4.85754
GOTERM_BP_FAT	GO:0044057~regulation of system process	13	0.00289184	EGFR, PLCE1, GNAO1, EGR2, UBC, PPP3CB, BCAN, JAK2, UBB, PBX3, UBA52, RPS27A, TGFB2	208	309	13528	2.73625	0.997515	0.0267739	4.87657
GOTERM_BP_FAT	GO:0043933~macromolecular complex subunit organization	22	0.00291515	NCBP2, FMOD, TUBB2A, CREBBP, RBM5, TP53, MCM2, SRC, CTNNB1, POLR2A, DVL1, TNFRSF1A, KIF2C, EIF3A, MED16, RAC1, CASP8, TUBB6, HIST3H3, TUBA1B, MYC, TUBA1C	208	710	13528	2.01528	0.997633	0.0268671	4.91494
GOTERM_BP_FAT	GO:0045471~response to ethanol	6	0.00293151	TNFRSF1A, EP300, FYN, TLR4, PTEN, STAT3	208	64	13528	6.09736	0.997712	0.0268965	4.94187
GOTERM_BP_FAT	GO:0048167~regulation of synaptic plasticity	6	0.00293151	EGR2, UBC, BCAN, UBB, UBA52, RPS27A	208	64	13528	6.09736	0.997712	0.0268965	4.94187
GOTERM_BP_FAT	GO:0051169~nuclear transport	9	0.00298834	NCBP2, MAPK1, UPF2, CRY2, JUN, PPP3CB, TP53, JAK2, TGFB2	208	158	13528	3.70472	0.997967	0.0272908	5.03536
GOTERM_BP_FAT	GO:0065003~macromolecular complex assembly	21	0.00303035	NCBP2, FMOD, TUBB2A, CREBBP, RBM5, TP53, MCM2, SRC, CTNNB1, POLR2A, DVL1, TNFRSF1A, EIF3A, MED16, RAC1, CASP8, TUBB6, HIST3H3, MYC, TUBA1B, TUBA1C	208	665	13528	2.05385	0.998137	0.0275485	5.10442
GOTERM_BP_FAT	GO:0060537~muscle tissue development	8	0.00308925	EP300, ERBB2, NF1, PPP3CB, ITGB1, PTEN, DVL1, TGFB2	208	125	13528	4.16246	0.998351	0.0279546	5.20115
GOTERM_BP_FAT	GO:0048754~branching morphogenesis of a tube	6	0.00313703	NRP1, CD44, IGF1, MMP14, CXCL12, CTNNB1	208	65	13528	6.00355	0.998507	0.0282583	5.27957
GOTERM_BP_FAT	GO:0006366~transcription from RNA polymerase II promoter	11	0.0032556	ERCC6, MED16, GATA3, CREB5, NFKB1, NFE2L2, NFYA, STAT1, MYC, NFATC1, POLR2A	208	234	13528	3.05736	0.998833	0.0291856	5.47388
GOTERM_BP_FAT	GO:0032570~response to progesterone stimulus	4	0.00332184	FOS, RELA, ERBB2, TGFB2	208	20	13528	13.0077	0.998983	0.0296434	5.58226
GOTERM_BP_FAT	GO:0035239~tube morphogenesis	8	0.0033746	RET, NRP1, CD44, CASP8, IGF1, MMP14, CXCL12, CTNNB1	208	127	13528	4.09691	0.999089	0.0299789	5.6685
GOTERM_BP_FAT	GO:0034621~cellular macromolecular complex subunit organization	14	0.00341326	NCBP2, FMOD, KIF2C, EIF3A, TUBB2A, RAC1, RBM5, TUBB6, MCM2, HIST3H3, TUBA1B, TUBA1C, SRC, DVL1	208	357	13528	2.55053	0.999159	0.0301884	5.73165
GOTERM_BP_FAT	GO:0048511~rhythmic process	8	0.00352461	EGFR, EGR2, CRY2, JUN, ERBB2, MMP14, SIRT1, TGFB2	208	128	13528	4.0649	0.999333	0.0310272	5.91331
GOTERM_BP_FAT	GO:0001822~kidney development	7	0.00353294	RET, PLCE1, KIF3A, CD44, ITGA8, TGFBR1, NF1	208	96	13528	4.74239	0.999344	0.0309682	5.92689
GOTERM_BP_FAT	GO:0034622~cellular macromolecular complex assembly	13	0.0036484	NCBP2, FMOD, EIF3A, TUBB2A, RAC1, RBM5, TUBB6, MCM2, HIST3H3, TUBA1B, TUBA1C, SRC, DVL1	208	318	13528	2.65881	0.999484	0.0318313	6.11488
GOTERM_BP_FAT	GO:0009314~response to radiation	10	0.00369035	EGFR, FOS, CASP3, ERCC6, RELA, NF1, DDB2, TP53, MAPK8, MYC	208	200	13528	3.25192	0.999527	0.0320572	6.1831
GOTERM_BP_FAT	GO:0050807~regulation of synapse organization	4	0.00383218	UBC, UBB, UBA52, RPS27A	208	21	13528	12.3883	0.999648	0.0331323	6.4134
GOTERM_BP_FAT	GO:0001836~release of cytochrome c from mitochondria	4	0.00383218	CASP3, JUN, TP53, MYC	208	21	13528	12.3883	0.999648	0.0331323	6.4134
GOTERM_BP_FAT	GO:0048592~eye morphogenesis	6	0.00406384	RARG, NF1, ZEB1, COL5A2, STAT3, CTNNB1	208	69	13528	5.65552	0.999783	0.0349582	6.7884
GOTERM_BP_FAT	GO:0045667~regulation of osteoblast differentiation	5	0.00412118	FZD1, CDK6, HDAC7, BMPR1A, CTNNB1	208	43	13528	7.56261	0.999807	0.0352973	6.88099
GOTERM_BP_FAT	GO:0045637~regulation of myeloid cell differentiation	6	0.00432312	LDB1, JUN, SPI1, CDK6, TLR4, CTNNB1	208	70	13528	5.57473	0.999873	0.0368462	7.20643
GOTERM_BP_FAT	GO:0032870~cellular response to hormone stimulus	8	0.00435222	FOS, RHOQ, JAK2, SHC1, GNG12, STAT1, GNG5, STAT3	208	133	13528	3.91209	0.999881	0.0369385	7.25324
GOTERM_BP_FAT	GO:0043525~positive regulation of neuron apoptosis	4	0.00438772	JUN, NF1, TP53, TGFB2	208	22	13528	11.8252	0.999889	0.0370832	7.31031
GOTERM_BP_FAT	GO:0042306~regulation of protein import into nucleus	5	0.00447986	TGFBR1, NF1, JAK2, SIRT1, BMPR1A	208	44	13528	7.39073	0.999908	0.0376953	7.45829
GOTERM_BP_FAT	GO:0006414~translational elongation	7	0.00453629	RPL21, UBC, EEF1G, UBB, UBA52, RPS27A, RPS24	208	101	13528	4.50762	0.999919	0.0380079	7.54879
GOTERM_BP_FAT	GO:0033160~positive regulation of protein import into nucleus, translocation	3	0.00465183	TGFBR1, JAK2, BMPR1A	208	7	13528	27.8736	0.999936	0.0388026	7.73387
GOTERM_BP_FAT	GO:0010629~negative regulation of gene expression	17	0.00469277	CTBP2, RARG, LDB1, FZD1, TP53, SPI1, NFKB1, ZEB1, SIRT1, STAT3, CTNNB1, SUZ12, SIN3B, HDAC2, CDKN1B, HDAC1, MYC	208	504	13528	2.19376	0.999941	0.0389815	7.79936
GOTERM_BP_FAT	GO:0016481~negative regulation of transcription	16	0.00471327	CTBP2, RARG, LDB1, FZD1, TP53, SPI1, NFKB1, ZEB1, SIRT1, STAT3, CTNNB1, SUZ12, SIN3B, HDAC2, CDKN1B, HDAC1	208	459	13528	2.26714	0.999944	0.0389928	7.83213
GOTERM_BP_FAT	GO:0006259~DNA metabolic process	17	0.00487248	TP53, IGF1, MCM2, SIRT1, CDK2, RPA1, FOS, DNA2, CASP3, RAD21, ERCC6, CDKN2A, CRY2, RFC2, PCNA, DDB2, MYC	208	506	13528	2.18509	0.99996	0.0401265	8.08633
GOTERM_BP_FAT	GO:0050804~regulation of synaptic transmission	8	0.00491476	EGFR, EGR2, UBC, PPP3CB, BCAN, UBB, UBA52, RPS27A	208	136	13528	3.82579	0.999963	0.0403085	8.15372
GOTERM_BP_FAT	GO:0001932~regulation of protein amino acid phosphorylation	9	0.00517161	EGFR, ERCC6, PDGFA, JUN, TGFBR1, IGF1, JAK2, TLR4, BMPR1A	208	173	13528	3.3835	0.999978	0.0422086	8.56212
GOTERM_BP_FAT	GO:0010810~regulation of cell-substrate adhesion	5	0.0052591	CDKN2A, NF1, CDK6, MMP14, PTEN	208	46	13528	7.0694	0.999982	0.0427411	8.70085
GOTERM_BP_FAT	GO:0001763~morphogenesis of a branching structure	6	0.00547885	NRP1, CD44, IGF1, MMP14, CXCL12, CTNNB1	208	74	13528	5.27339	0.999989	0.0443182	9.0484
GOTERM_BP_FAT	GO:0007265~Ras protein signal transduction	7	0.00547903	MAPK1, PLCE1, NF1, IGF1, SHC1, GRAP2, SRC	208	105	13528	4.3359	0.999989	0.0441477	9.04869
GOTERM_BP_FAT	GO:0045165~cell fate commitment	8	0.00553041	CASP3, TGFBR1, TP53, TCF3, ITGB1, TCF7L2, CTNNB1, TGFB2	208	139	13528	3.74322	0.99999	0.0443813	9.12977
GOTERM_BP_FAT	GO:0030433~ER-associated protein catabolic process	4	0.00563881	UBC, UBB, UBA52, RPS27A	208	24	13528	10.8397	0.999992	0.0450596	9.30061
GOTERM_BP_FAT	GO:0050803~regulation of synapse structure and activity	4	0.00563881	UBC, UBB, UBA52, RPS27A	208	24	13528	10.8397	0.999992	0.0450596	9.30061
GOTERM_BP_FAT	GO:0048638~regulation of developmental growth	5	0.00568067	NRP1, UBC, UBB, UBA52, RPS27A	208	47	13528	6.91899	0.999992	0.0452135	9.36651
GOTERM_BP_FAT	GO:0007610~behavior	16	0.00574953	EGR2, GNAO1, PDGFA, NF1, PTEN, CXCL12, STAT3, TGFB2, MAPK1, FOS, FYN, JUN, ITGA8, RAC1, PLCB1, PBX3	208	469	13528	2.2188	0.999993	0.0455758	9.47481
GOTERM_BP_FAT	GO:0046907~intracellular transport	20	0.00581468	NCBP2, DYNC1I1, UPF2, TP53, TGFB2, MAPK1, AP2B1, AP2A2, CRY2, AP2A1, JUN, PPP3CB, PCNA, JAK2, STAM, SEC24C, TRAM1, KDELR1, SH3GL2, SSR3	208	657	13528	1.97986	0.999994	0.0459064	9.57714
GOTERM_BP_FAT	GO:0050690~regulation of defense response to virus by virus	3	0.00614016	AP2B1, AP2A2, AP2A1	208	8	13528	24.3894	0.999997	0.0482375	10.0868
GOTERM_BP_FAT	GO:0051345~positive regulation of hydrolase activity	9	0.00632155	EGFR, PLCE1, CDKN2A, GNAO1, NF1, TP53, JAK2, STAT1, MYC	208	179	13528	3.27009	0.999998	0.0494443	10.3697
GOTERM_BP_FAT	GO:0000186~activation of MAPKK activity	4	0.00633635	EGFR, ERCC6, TGFBR1, JAK2	208	25	13528	10.4062	0.999998	0.0493716	10.3928
GOTERM_BP_FAT	GO:0019827~stem cell maintenance	4	0.00633635	CREBBP, IGF1, TCF7L2, BMPR1A	208	25	13528	10.4062	0.999998	0.0493716	10.3928
GOTERM_BP_FAT	GO:0051258~protein polymerization	5	0.00659018	TUBB2A, RAC1, TUBB6, TUBA1B, TUBA1C	208	49	13528	6.63658	0.999999	0.0511127	10.7871
GOTERM_BP_FAT	GO:0001817~regulation of cytokine production	9	0.00674741	MYD88, RELA, MAP2K3, NFKB1, JAK2, POLR3A, TLR4, HDAC7, TGFB2	208	181	13528	3.23396	0.999999	0.0521094	11.0305
GOTERM_BP_FAT	GO:0009991~response to extracellular stimulus	10	0.00681604	FOS, RARG, CD44, PDGFA, RELA, JUN, TP53, STAT1, SIRT1, PTEN	208	220	13528	2.95629	0.999999	0.0524322	11.1366
GOTERM_BP_FAT	GO:0001655~urogenital system development	7	0.00684998	RET, PLCE1, KIF3A, CD44, ITGA8, TGFBR1, NF1	208	110	13528	4.13881	0.999999	0.052493	11.189
GOTERM_BP_FAT	GO:0050778~positive regulation of immune response	8	0.00693303	MAPK1, MYD88, FYN, RELA, TLR4, HLA-DRA, B2M, TGFB2	208	145	13528	3.58833	0.999999	0.0529193	11.3171
GOTERM_BP_FAT	GO:0009890~negative regulation of biosynthetic process	18	0.00699878	CTBP2, RARG, PDGFA, LDB1, FZD1, TP53, SPI1, NFKB1, ZEB1, SIRT1, STAT3, CTNNB1, SUZ12, SIN3B, HDAC2, CDKN1B, HDAC1, ITGAV	208	573	13528	2.04309	1	0.0532139	11.4184
GOTERM_BP_FAT	GO:0016202~regulation of striated muscle tissue development	5	0.00707908	HDAC1, UBC, UBB, UBA52, RPS27A	208	50	13528	6.50385	1	0.0536138	11.542
GOTERM_BP_FAT	GO:0048146~positive regulation of fibroblast proliferation	4	0.0070831	BMI1, PDGFA, IGF1, CDK6	208	26	13528	10.0059	1	0.0534488	11.5482
GOTERM_BP_FAT	GO:0048864~stem cell development	4	0.0070831	CREBBP, IGF1, TCF7L2, BMPR1A	208	26	13528	10.0059	1	0.0534488	11.5482
GOTERM_BP_FAT	GO:0033365~protein localization in organelle	8	0.00719031	MAPK1, CRY2, JUN, PPP3CB, TP53, JAK2, DVL1, TGFB2	208	146	13528	3.56375	1	0.0540422	11.7129
GOTERM_BP_FAT	GO:0051969~regulation of transmission of nerve impulse	8	0.00745461	EGFR, EGR2, UBC, PPP3CB, BCAN, UBB, UBA52, RPS27A	208	147	13528	3.53951	1	0.0557778	12.1178
GOTERM_BP_FAT	GO:0048762~mesenchymal cell differentiation	5	0.00759134	RET, EFNB1, CTNNB1, NFATC1, TGFB2	208	51	13528	6.37632	1	0.0565716	12.3265
GOTERM_BP_FAT	GO:0048634~regulation of muscle development	5	0.00759134	HDAC1, UBC, UBB, UBA52, RPS27A	208	51	13528	6.37632	1	0.0565716	12.3265
GOTERM_BP_FAT	GO:0014031~mesenchymal cell development	5	0.00759134	RET, EFNB1, CTNNB1, NFATC1, TGFB2	208	51	13528	6.37632	1	0.0565716	12.3265
GOTERM_BP_FAT	GO:0048598~embryonic morphogenesis	12	0.00771244	RET, RARG, LDB1, ITGA8, TGFBR1, CASP8, TP53, ZEB1, MYC, TCF7L2, BMPR1A, CTNNB1	208	307	13528	2.54222	1	0.057246	12.5111
GOTERM_BP_FAT	GO:0007018~microtubule-based movement	7	0.00778317	DYNC1I1, KIF2C, KIF3A, TUBB2A, TUBB6, TUBA1B, TUBA1C	208	113	13528	4.02893	1	0.0575522	12.6187
GOTERM_BP_FAT	GO:0010869~regulation of receptor biosynthetic process	3	0.00781531	HDAC2, HDAC1, ITGAV	208	9	13528	21.6795	1	0.057579	12.6675
GOTERM_BP_FAT	GO:0006284~base-excision repair	4	0.00787985	DNA2, ERCC6, TP53, PCNA	208	27	13528	9.63533	1	0.0578375	12.7655
GOTERM_BP_FAT	GO:0060485~mesenchyme development	5	0.00812742	RET, EFNB1, CTNNB1, NFATC1, TGFB2	208	52	13528	6.2537	1	0.0593972	13.1405
GOTERM_BP_FAT	GO:0002757~immune response-activating signal transduction	5	0.00812742	MAPK1, MYD88, FYN, RELA, TLR4	208	52	13528	6.2537	1	0.0593972	13.1405
GOTERM_BP_FAT	GO:0001889~liver development	5	0.00868776	EP300, RELA, ERBB2, NF1, CTNNB1	208	53	13528	6.1357	1	0.0631556	13.9838
GOTERM_BP_FAT	GO:0033157~regulation of intracellular protein transport	5	0.00868776	TGFBR1, NF1, JAK2, SIRT1, BMPR1A	208	53	13528	6.1357	1	0.0631556	13.9838
GOTERM_BP_FAT	GO:0007173~epidermal growth factor receptor signaling pathway	4	0.00872734	EGFR, PLCE1, SHC1, SRC	208	28	13528	9.29121	1	0.0632145	14.043
GOTERM_BP_FAT	GO:0030900~forebrain development	8	0.00888526	GNAO1, FYN, NF1, RAC1, BCAN, PRKG1, SRC, CTNNB1	208	152	13528	3.42308	1	0.0641027	14.2791
GOTERM_BP_FAT	GO:0032535~regulation of cellular component size	11	0.00894698	FGFR2, CDKN1B, CDKN2A, NRP1, RARG, EP300, TGFBR1, RAC1, TP53, CXCL12, TGFB2	208	271	13528	2.63994	1	0.0643123	14.3712
GOTERM_BP_FAT	GO:0051098~regulation of binding	8	0.00919401	CDKN2A, EP300, HDAC2, MYD88, RELA, JAK2, TLR4, SIRT1	208	153	13528	3.4007	1	0.0658089	14.7389
GOTERM_BP_FAT	GO:0031644~regulation of neurological system process	8	0.00919401	EGFR, EGR2, UBC, PPP3CB, BCAN, UBB, UBA52, RPS27A	208	153	13528	3.4007	1	0.0658089	14.7389
GOTERM_BP_FAT	GO:0000079~regulation of cyclin-dependent protein kinase activity	5	0.00927276	EGFR, CASP3, CDKN1B, CDKN2A, PTEN	208	54	13528	6.02208	1	0.0661287	14.8559
GOTERM_BP_FAT	GO:0033674~positive regulation of kinase activity	10	0.00931923	EGFR, PLCE1, ERCC6, ERBB2, MAP2K3, TGFBR1, RAC1, JAK2, SHC1, TGFB2	208	231	13528	2.81552	1	0.0662234	14.9248
GOTERM_BP_FAT	GO:0030199~collagen fibril organization	4	0.00962623	TGFBR1, NF1, COL5A2, TGFB2	208	29	13528	8.97082	1	0.0681067	15.3788
GOTERM_BP_FAT	GO:0001953~negative regulation of cell-matrix adhesion	3	0.00967128	CDKN2A, MMP14, PTEN	208	10	13528	19.5115	1	0.0681841	15.4452
GOTERM_BP_FAT	GO:0009617~response to bacterium	9	0.00975688	TNFRSF1A, MAPK1, FOS, MYD88, RELA, JUN, TLR4, STAT1, B2M	208	193	13528	3.03288	1	0.0685372	15.5713
GOTERM_BP_FAT	GO:0014706~striated muscle tissue development	7	0.00991898	EP300, ERBB2, PPP3CB, ITGB1, PTEN, DVL1, TGFB2	208	119	13528	3.82579	1	0.0694067	15.8095
GOTERM_BP_FAT	GO:0016567~protein ubiquitination	7	0.00991898	SUZ12, UBC, DDB2, UBB, UBE2D1, UBA52, RPS27A	208	119	13528	3.82579	1	0.0694067	15.8095
GOTERM_BP_FAT	GO:0010558~negative regulation of macromolecule biosynthetic process	17	0.00997958	CTBP2, RARG, LDB1, FZD1, TP53, SPI1, NFKB1, ZEB1, SIRT1, STAT3, CTNNB1, SUZ12, SIN3B, HDAC2, CDKN1B, HDAC1, ITGAV	208	547	13528	2.02131	1	0.0695839	15.8985
GOTERM_BP_FAT	GO:0001558~regulation of cell growth	9	0.010055	PLCE1, CDKN1B, CDKN2A, NRP1, EP300, CD44, TGFBR1, TP53, TGFB2	208	194	13528	3.01725	1	0.0698597	16.009
GOTERM_BP_FAT	GO:0042542~response to hydrogen peroxide	5	0.0105184	GNAO1, EP300, RELA, JUN, STAT1	208	56	13528	5.80701	1	0.0727331	16.6852
GOTERM_BP_FAT	GO:0002764~immune response-regulating signal transduction	5	0.0105184	MAPK1, MYD88, FYN, RELA, TLR4	208	56	13528	5.80701	1	0.0727331	16.6852
GOTERM_BP_FAT	GO:0051054~positive regulation of DNA metabolic process	5	0.0105184	DNA2, PDGFA, JUN, IGF1, SHC1	208	56	13528	5.80701	1	0.0727331	16.6852
GOTERM_BP_FAT	GO:0032388~positive regulation of intracellular transport	4	0.0105771	NCBP2, TGFBR1, JAK2, BMPR1A	208	30	13528	8.67179	1	0.072884	16.7705
GOTERM_BP_FAT	GO:0070201~regulation of establishment of protein localization	7	0.0107154	TGFBR1, NF1, RHOQ, JAK2, SIRT1, BMPR1A, TGFB2	208	121	13528	3.76256	1	0.0735628	16.9711
GOTERM_BP_FAT	GO:0006461~protein complex assembly	16	0.0109236	FMOD, TUBB2A, CREBBP, TP53, SRC, CTNNB1, POLR2A, DVL1, TNFRSF1A, MED16, RAC1, CASP8, TUBB6, MYC, TUBA1B, TUBA1C	208	505	13528	2.06062	1	0.0746982	17.2721
GOTERM_BP_FAT	GO:0070271~protein complex biogenesis	16	0.0109236	FMOD, TUBB2A, CREBBP, TP53, SRC, CTNNB1, POLR2A, DVL1, TNFRSF1A, MED16, RAC1, CASP8, TUBB6, MYC, TUBA1B, TUBA1C	208	505	13528	2.06062	1	0.0746982	17.2721
GOTERM_BP_FAT	GO:0031667~response to nutrient levels	9	0.0109628	RARG, CD44, PDGFA, RELA, JUN, TP53, STAT1, SIRT1, PTEN	208	197	13528	2.9713	1	0.0747125	17.3288
GOTERM_BP_FAT	GO:0003002~regionalization	9	0.0109628	BMI1, EP300, KIF3A, EGR2, LDB1, TGFBR1, PBX3, BMPR1A, CTNNB1	208	197	13528	2.9713	1	0.0747125	17.3288
GOTERM_BP_FAT	GO:0045787~positive regulation of cell cycle	5	0.0111798	EGFR, IGF1, BIRC5, TCF3, TGFB2	208	57	13528	5.70513	1	0.0758937	17.6414
GOTERM_BP_FAT	GO:0048661~positive regulation of smooth muscle cell proliferation	4	0.0115805	EGFR, JUN, IGF1, STAT1	208	31	13528	8.39206	1	0.0782649	18.2156
GOTERM_BP_FAT	GO:0051347~positive regulation of transferase activity	10	0.0116425	EGFR, PLCE1, ERCC6, ERBB2, MAP2K3, TGFBR1, RAC1, JAK2, SHC1, TGFB2	208	240	13528	2.70994	1	0.0784151	18.3041
GOTERM_BP_FAT	GO:0045736~negative regulation of cyclin-dependent protein kinase activity	3	0.0117022	CASP3, CDKN1B, CDKN2A	208	11	13528	17.7378	1	0.0785492	18.3892
GOTERM_BP_FAT	GO:0010812~negative regulation of cell-substrate adhesion	3	0.0117022	CDKN2A, MMP14, PTEN	208	11	13528	17.7378	1	0.0785492	18.3892
GOTERM_BP_FAT	GO:0033081~regulation of T cell differentiation in the thymus	3	0.0117022	CDKN2A, ERBB2, ZEB1	208	11	13528	17.7378	1	0.0785492	18.3892
GOTERM_BP_FAT	GO:0045934~negative regulation of nucleobase, nucleoside, nucleotide and nucleic acid metabolic process	16	0.0122699	CTBP2, RARG, LDB1, FZD1, TP53, SPI1, NFKB1, ZEB1, SIRT1, STAT3, CTNNB1, SUZ12, SIN3B, HDAC2, CDKN1B, HDAC1	208	512	13528	2.03245	1	0.0819583	19.1948
GOTERM_BP_FAT	GO:0006974~response to DNA damage stimulus	13	0.0123427	CDK1, TP53, SIRT1, RPA1, DNA2, MAPK1, CASP3, RAD21, CRY2, ERCC6, RFC2, PCNA, DDB2	208	373	13528	2.26676	1	0.0821633	19.2975
GOTERM_BP_FAT	GO:0043623~cellular protein complex assembly	8	0.0123634	FMOD, TUBB2A, RAC1, TUBB6, TUBA1B, TUBA1C, SRC, DVL1	208	162	13528	3.21178	1	0.0820345	19.3267
GOTERM_BP_FAT	GO:0031327~negative regulation of cellular biosynthetic process	17	0.0124743	CTBP2, RARG, PDGFA, LDB1, FZD1, TP53, SPI1, NFKB1, ZEB1, SIRT1, STAT3, CTNNB1, SUZ12, SIN3B, HDAC2, CDKN1B, HDAC1	208	561	13528	1.97086	1	0.0824812	19.483
GOTERM_BP_FAT	GO:0000279~M phase	12	0.0125325	RPA1, CCNB1, KIF2C, CDK1, RAD21, PDS5B, TUBB2A, PLK1, BUB1, BIRC5, BUB3, CDK2	208	329	13528	2.37222	1	0.0825897	19.5648
GOTERM_BP_FAT	GO:0048863~stem cell differentiation	4	0.0126369	CREBBP, IGF1, TCF7L2, BMPR1A	208	32	13528	8.12981	1	0.0829907	19.7115
GOTERM_BP_FAT	GO:0000075~cell cycle checkpoint	6	0.0128548	CDK1, CDKN2A, BUB1, TP53, BIRC5, BUB3	208	91	13528	4.28825	1	0.0841034	20.0168
GOTERM_BP_FAT	GO:0001775~cell activation	11	0.0130158	EGFR, PDGFA, FYN, PPP3CB, TP53, TLR4, NFKB2, TCF3, ITGB1, CXCL12, CTNNB1	208	287	13528	2.49276	1	0.0848516	20.2418
GOTERM_BP_FAT	GO:0051091~positive regulation of transcription factor activity	5	0.0133228	EP300, MYD88, RELA, JAK2, TLR4	208	60	13528	5.41987	1	0.0865064	20.669
GOTERM_BP_FAT	GO:0006308~DNA catabolic process	5	0.0133228	RPA1, CASP3, CDKN2A, DDB2, MYC	208	60	13528	5.41987	1	0.0865064	20.669
GOTERM_BP_FAT	GO:0007612~learning	5	0.0133228	FOS, FYN, JUN, NF1, PLCB1	208	60	13528	5.41987	1	0.0865064	20.669
GOTERM_BP_FAT	GO:0051172~negative regulation of nitrogen compound metabolic process	16	0.0137432	CTBP2, RARG, LDB1, FZD1, TP53, SPI1, NFKB1, ZEB1, SIRT1, STAT3, CTNNB1, SUZ12, SIN3B, HDAC2, CDKN1B, HDAC1	208	519	13528	2.00504	1	0.0888522	21.2504
GOTERM_BP_FAT	GO:0008354~germ cell migration	3	0.0139023	TGFBR1, ITGB1, CXCL12	208	12	13528	16.2596	1	0.0895632	21.4695
GOTERM_BP_FAT	GO:0008361~regulation of cell size	9	0.0140576	FGFR2, CDKN1B, CDKN2A, NRP1, RARG, EP300, TGFBR1, TP53, TGFB2	208	206	13528	2.84149	1	0.0902454	21.6827
GOTERM_BP_FAT	GO:0051336~regulation of hydrolase activity	12	0.0147737	EGFR, PLCE1, CDKN2A, GNAO1, NF1, TP53, BIRC5, JAK2, STAT1, SIRT1, MYC, TGFB2	208	337	13528	2.31591	1	0.0943608	22.6589
GOTERM_BP_FAT	GO:0017038~protein import	7	0.0153871	MAPK1, CRY2, JUN, PPP3CB, TP53, JAK2, TGFB2	208	131	13528	3.47534	1	0.0978104	23.4859
GOTERM_BP_FAT	GO:0002521~leukocyte differentiation	7	0.0153871	CASP8, PPP3CB, TP53, TCF3, ITGB1, CHUK, CTNNB1	208	131	13528	3.47534	1	0.0978104	23.4859
GOTERM_BP_FAT	GO:0051301~cell division	11	0.0155258	CCNB1, CDK1, RAD21, CDKN2A, PDS5B, PLK1, BUB1, CDK6, BIRC5, CDK2, TGFB2	208	295	13528	2.42516	1	0.0983549	23.6719
GOTERM_BP_FAT	GO:0001654~eye development	7	0.0159209	RARG, NF1, ZEB1, COL5A2, STAT3, CTNNB1, TGFB2	208	132	13528	3.44901	1	0.100442	24.199
GOTERM_BP_FAT	GO:0032446~protein modification by small protein conjugation	7	0.0159209	SUZ12, UBC, DDB2, UBB, UBE2D1, UBA52, RPS27A	208	132	13528	3.44901	1	0.100442	24.199
GOTERM_BP_FAT	GO:0007017~microtubule-based process	10	0.0159889	DYNC1I1, KIF2C, CEP72, RET, KIF3A, TUBB2A, TUBB6, TUBA1B, TUBA1C, CTNNB1	208	253	13528	2.57069	1	0.100548	24.2893
GOTERM_BP_FAT	GO:0016358~dendrite development	4	0.0161278	NRP1, RAC1, PRKG1, DVL1	208	35	13528	7.43297	1	0.101079	24.4736
GOTERM_BP_FAT	GO:0008045~motor axon guidance	3	0.016266	EGR2, ERBB2, CXCL12	208	13	13528	15.0089	1	0.101602	24.6566
GOTERM_BP_FAT	GO:0042327~positive regulation of phosphorylation	6	0.0165625	EGFR, TGFBR1, IGF1, JAK2, TLR4, BMPR1A	208	97	13528	4.023	1	0.103062	25.0476
GOTERM_BP_FAT	GO:0043123~positive regulation of I-kappaB kinase/NF-kappaB cascade	6	0.0165625	TNFRSF1A, MYD88, RELA, CASP8, RHOC, TLR4	208	97	13528	4.023	1	0.103062	25.0476
GOTERM_BP_FAT	GO:0001666~response to hypoxia	7	0.0170269	EP300, PDGFA, TGFBR1, NF1, CREBBP, MMP14, TGFB2	208	134	13528	3.39753	1	0.105503	25.6562
GOTERM_BP_FAT	GO:0048565~gut development	4	0.0173996	RET, TGFBR1, TCF7L2, CTNNB1	208	36	13528	7.2265	1	0.107385	26.1414
GOTERM_BP_FAT	GO:0006605~protein targeting	9	0.0177515	MAPK1, CRY2, JUN, PPP3CB, TP53, JAK2, TRAM1, SSR3, TGFB2	208	215	13528	2.72254	1	0.10913	26.5967
GOTERM_BP_FAT	GO:0030324~lung development	6	0.0179411	EP300, PDGFA, TGFBR1, MMP14, BMPR1A, CTNNB1	208	99	13528	3.94172	1	0.109915	26.8408
GOTERM_BP_FAT	GO:0033043~regulation of organelle organization	9	0.0185846	CDKN1B, PDGFA, RAC1, BUB1, RHOQ, IGF1, MYC, CXCL12, CTNNB1	208	217	13528	2.69745	1	0.113329	27.6641
GOTERM_BP_FAT	GO:0045937~positive regulation of phosphate metabolic process	6	0.0186579	EGFR, TGFBR1, IGF1, JAK2, TLR4, BMPR1A	208	100	13528	3.90231	1	0.113423	27.7573
GOTERM_BP_FAT	GO:0010562~positive regulation of phosphorus metabolic process	6	0.0186579	EGFR, TGFBR1, IGF1, JAK2, TLR4, BMPR1A	208	100	13528	3.90231	1	0.113423	27.7573
GOTERM_BP_FAT	GO:0042698~ovulation cycle	5	0.0192904	EGFR, ERBB2, MMP14, SIRT1, TGFB2	208	67	13528	4.85362	1	0.116731	28.5569
GOTERM_BP_FAT	GO:0032880~regulation of protein localization	7	0.0193953	TGFBR1, NF1, RHOQ, JAK2, SIRT1, BMPR1A, TGFB2	208	138	13528	3.29905	1	0.116995	28.6887
GOTERM_BP_FAT	GO:0030323~respiratory tube development	6	0.0201477	EP300, PDGFA, TGFBR1, MMP14, BMPR1A, CTNNB1	208	102	13528	3.82579	1	0.120943	29.6275
GOTERM_BP_FAT	GO:0043406~positive regulation of MAP kinase activity	6	0.0201477	EGFR, PLCE1, ERCC6, ERBB2, MAP2K3, SHC1	208	102	13528	3.82579	1	0.120943	29.6275
GOTERM_BP_FAT	GO:0050730~regulation of peptidyl-tyrosine phosphorylation	5	0.0202576	EGFR, PDGFA, IGF1, JAK2, TLR4	208	68	13528	4.78224	1	0.121219	29.7635
GOTERM_BP_FAT	GO:0009952~anterior/posterior pattern formation	7	0.0206599	EP300, KIF3A, LDB1, TGFBR1, PBX3, BMPR1A, CTNNB1	208	140	13528	3.25192	1	0.123144	30.2597
GOTERM_BP_FAT	GO:0043405~regulation of MAP kinase activity	7	0.0213127	EGFR, PLCE1, ERCC6, ERBB2, MAP2K3, NF1, SHC1	208	141	13528	3.22886	1	0.126458	31.0579
GOTERM_BP_FAT	GO:0070482~response to oxygen levels	7	0.0213127	EP300, PDGFA, TGFBR1, NF1, CREBBP, MMP14, TGFB2	208	141	13528	3.22886	1	0.126458	31.0579
GOTERM_BP_FAT	GO:0000122~negative regulation of transcription from RNA polymerase II promoter	10	0.0213648	SUZ12, RARG, HDAC2, HDAC1, TP53, SPI1, NFKB1, ZEB1, STAT3, CTNNB1	208	266	13528	2.44505	1	0.126392	31.1212
GOTERM_BP_FAT	GO:0045860~positive regulation of protein kinase activity	9	0.0214927	EGFR, PLCE1, ERCC6, ERBB2, MAP2K3, TGFBR1, JAK2, SHC1, TGFB2	208	223	13528	2.62487	1	0.126749	31.2765
GOTERM_BP_FAT	GO:0042592~homeostatic process	20	0.0216193	EGR2, ERBB2, NF1, CREBBP, TP53, IGF1, CXCL12, TCF7L2, STAT3, CTNNB1, RPA1, CASP3, PLCE1, EP300, JUN, RAC1, PPP3CB, JAK2, MYC, RPS24	208	751	13528	1.73205	1	0.127096	31.4299
GOTERM_BP_FAT	GO:0030198~extracellular matrix organization	6	0.0217135	ITGA8, TGFBR1, NF1, NFKB2, COL5A2, TGFB2	208	104	13528	3.75222	1	0.127262	31.5437
GOTERM_BP_FAT	GO:0051603~proteolysis involved in cellular protein catabolic process	17	0.0220558	CDK1, RELA, BTRC, PPP2R5C, NFKB1, PSMB8, PSMB9, CCNB1, CUL2, CASP8, UBC, DDB2, UBB, UBE2D1, UBA52, RPS27A, BUB3	208	600	13528	1.84276	1	0.128794	31.956
GOTERM_BP_FAT	GO:0043388~positive regulation of DNA binding	5	0.0222802	EP300, MYD88, RELA, JAK2, TLR4	208	70	13528	4.6456	1	0.129669	32.2251
GOTERM_BP_FAT	GO:0044257~cellular protein catabolic process	17	0.0229764	CDK1, RELA, BTRC, PPP2R5C, NFKB1, PSMB8, PSMB9, CCNB1, CUL2, CASP8, UBC, DDB2, UBB, UBE2D1, UBA52, RPS27A, BUB3	208	603	13528	1.83359	1	0.133113	33.0534
GOTERM_BP_FAT	GO:0043122~regulation of I-kappaB kinase/NF-kappaB cascade	6	0.0242071	TNFRSF1A, MYD88, RELA, CASP8, RHOC, TLR4	208	107	13528	3.64702	1	0.139419	34.4944
GOTERM_BP_FAT	GO:0046579~positive regulation of Ras protein signal transduction	3	0.0242848	ERBB2, RAC1, IGF1	208	16	13528	12.1947	1	0.139456	34.5844
GOTERM_BP_FAT	GO:0022612~gland morphogenesis	3	0.0242848	EGFR, ERBB2, TGFB2	208	16	13528	12.1947	1	0.139456	34.5844
GOTERM_BP_FAT	GO:0050679~positive regulation of epithelial cell proliferation	4	0.0245776	EGFR, ERBB2, IGF1, BMPR1A	208	41	13528	6.34522	1	0.140648	34.9224
GOTERM_BP_FAT	GO:0060541~respiratory system development	6	0.0250776	EP300, PDGFA, TGFBR1, MMP14, BMPR1A, CTNNB1	208	108	13528	3.61325	1	0.142939	35.4959
GOTERM_BP_FAT	GO:0031349~positive regulation of defense response	5	0.0255379	TNFRSF1A, MYD88, RELA, JAK2, TLR4	208	73	13528	4.45469	1	0.145001	36.0197
GOTERM_BP_FAT	GO:0043408~regulation of MAPKKK cascade	6	0.025968	ERCC6, ERBB2, NF1, TLR4, CTNNB1, TGFB2	208	109	13528	3.5801	1	0.146888	36.5054
GOTERM_BP_FAT	GO:0051591~response to cAMP	4	0.0261772	FOS, RELA, JUN, STAT1	208	42	13528	6.19414	1	0.147596	36.7404
GOTERM_BP_FAT	GO:0051249~regulation of lymphocyte activation	7	0.0262761	CASP3, CDKN2A, EFNB1, ERBB2, ZEB1, TCF3, SART1	208	148	13528	3.07614	1	0.147722	36.8513
GOTERM_BP_FAT	GO:0006260~DNA replication	8	0.0270529	RPA1, DNA2, RFC2, PCNA, IGF1, MCM2, SIRT1, CDK2	208	190	13528	2.73846	1	0.151391	37.7153
GOTERM_BP_FAT	GO:0070555~response to interleukin-1	3	0.0272495	MYD88, RELA, SRC	208	17	13528	11.4774	1	0.152013	37.9322
GOTERM_BP_FAT	GO:0018205~peptidyl-lysine modification	3	0.0272495	EP300, CREBBP, SIRT1	208	17	13528	11.4774	1	0.152013	37.9322
GOTERM_BP_FAT	GO:0016575~histone deacetylation	3	0.0272495	HDAC2, HDAC1, SIRT1	208	17	13528	11.4774	1	0.152013	37.9322
GOTERM_BP_FAT	GO:0006297~nucleotide-excision repair, DNA gap filling	3	0.0272495	RPA1, RFC2, PCNA	208	17	13528	11.4774	1	0.152013	37.9322
GOTERM_BP_FAT	GO:0002221~pattern recognition receptor signaling pathway	3	0.0272495	MYD88, RELA, TLR4	208	17	13528	11.4774	1	0.152013	37.9322
GOTERM_BP_FAT	GO:0051057~positive regulation of small GTPase mediated signal transduction	3	0.0272495	ERBB2, RAC1, IGF1	208	17	13528	11.4774	1	0.152013	37.9322
GOTERM_BP_FAT	GO:0051094~positive regulation of developmental process	10	0.0274141	TNFRSF1A, RELA, JUN, NFKB1, JAK2, HDAC7, SART1, BMPR1A, CTNNB1, TGFB2	208	278	13528	2.33951	1	0.152465	38.1132
GOTERM_BP_FAT	GO:0007162~negative regulation of cell adhesion	4	0.0278314	CDKN2A, JAK2, MMP14, PTEN	208	43	13528	6.05009	1	0.15422	38.57
GOTERM_BP_FAT	GO:0007093~mitotic cell cycle checkpoint	4	0.0278314	CDK1, BUB1, TP53, BUB3	208	43	13528	6.05009	1	0.15422	38.57
GOTERM_BP_FAT	GO:0030522~intracellular receptor-mediated signaling pathway	5	0.0278608	RARG, MED16, CREM, JAK2, CTNNB1	208	75	13528	4.3359	1	0.153967	38.6021
GOTERM_BP_FAT	GO:0030163~protein catabolic process	17	0.0295001	CDK1, RELA, BTRC, PPP2R5C, NFKB1, PSMB8, PSMB9, CCNB1, CUL2, CASP8, UBC, DDB2, UBB, UBE2D1, UBA52, RPS27A, BUB3	208	622	13528	1.77758	1	0.16195	40.3651
GOTERM_BP_FAT	GO:0001656~metanephros development	4	0.02954	RET, CD44, ITGA8, NF1	208	44	13528	5.91259	1	0.161733	40.4075
GOTERM_BP_FAT	GO:0060491~regulation of cell projection assembly	3	0.0303517	TGFBR1, RAC1, RHOQ	208	18	13528	10.8397	1	0.165421	41.2621
GOTERM_BP_FAT	GO:0001837~epithelial to mesenchymal transition	3	0.0303517	CTNNB1, NFATC1, TGFB2	208	18	13528	10.8397	1	0.165421	41.2621
GOTERM_BP_FAT	GO:0045646~regulation of erythrocyte differentiation	3	0.0303517	LDB1, SPI1, CDK6	208	18	13528	10.8397	1	0.165421	41.2621
GOTERM_BP_FAT	GO:0010464~regulation of mesenchymal cell proliferation	3	0.0303517	PDGFA, ZEB1, BMPR1A	208	18	13528	10.8397	1	0.165421	41.2621
GOTERM_BP_FAT	GO:0033993~response to lipid	3	0.0303517	EGFR, TGFBR1, SREBF2	208	18	13528	10.8397	1	0.165421	41.2621
GOTERM_BP_FAT	GO:0000080~G1 phase of mitotic cell cycle	3	0.0303517	CDK6, TCF3, CDK2	208	18	13528	10.8397	1	0.165421	41.2621
GOTERM_BP_FAT	GO:0033088~negative regulation of immature T cell proliferation in the thymus	2	0.0303702	CDKN2A, ERBB2	208	2	13528	65.0385	1	0.165087	41.2814
GOTERM_BP_FAT	GO:0051097~negative regulation of helicase activity	2	0.0303702	TP53, SIRT1	208	2	13528	65.0385	1	0.165087	41.2814
GOTERM_BP_FAT	GO:0033087~negative regulation of immature T cell proliferation	2	0.0303702	CDKN2A, ERBB2	208	2	13528	65.0385	1	0.165087	41.2814
GOTERM_BP_FAT	GO:0010908~regulation of heparan sulfate proteoglycan biosynthetic process	2	0.0303702	TCF7L2, CTNNB1	208	2	13528	65.0385	1	0.165087	41.2814
GOTERM_BP_FAT	GO:0010909~positive regulation of heparan sulfate proteoglycan biosynthetic process	2	0.0303702	TCF7L2, CTNNB1	208	2	13528	65.0385	1	0.165087	41.2814
GOTERM_BP_FAT	GO:0006344~maintenance of chromatin silencing	2	0.0303702	HDAC2, SIRT1	208	2	13528	65.0385	1	0.165087	41.2814
GOTERM_BP_FAT	GO:0033084~regulation of immature T cell proliferation in the thymus	2	0.0303702	CDKN2A, ERBB2	208	2	13528	65.0385	1	0.165087	41.2814
GOTERM_BP_FAT	GO:0051223~regulation of protein transport	6	0.0307224	TGFBR1, NF1, JAK2, SIRT1, BMPR1A, TGFB2	208	114	13528	3.42308	1	0.166431	41.6486
GOTERM_BP_FAT	GO:0032844~regulation of homeostatic process	6	0.0307224	CD44, LDB1, NF1, SPI1, CDK6, MYC	208	114	13528	3.42308	1	0.166431	41.6486
GOTERM_BP_FAT	GO:0032147~activation of protein kinase activity	6	0.0307224	EGFR, PLCE1, ERCC6, TGFBR1, JAK2, TGFB2	208	114	13528	3.42308	1	0.166431	41.6486
GOTERM_BP_FAT	GO:0006281~DNA repair	10	0.0309111	RPA1, DNA2, ERCC6, RAD21, CRY2, RFC2, DDB2, TP53, PCNA, SIRT1	208	284	13528	2.29009	1	0.166949	41.8443
GOTERM_BP_FAT	GO:0043434~response to peptide hormone stimulus	7	0.0310984	EGR2, RELA, RHOQ, JAK2, SHC1, STAT1, STAT3	208	154	13528	2.95629	1	0.167457	42.0381
GOTERM_BP_FAT	GO:0050768~negative regulation of neurogenesis	4	0.031303	NRP1, NF1, TP53, BMPR1A	208	45	13528	5.7812	1	0.168047	42.249
GOTERM_BP_FAT	GO:0006412~translation	11	0.0315029	EGFR, EIF3A, MRPS16, RPL21, UBC, EEF1G, UBB, UBA52, RPS27A, MRPL43, RPS24	208	331	13528	2.1614	1	0.168612	42.4544
GOTERM_BP_FAT	GO:0051099~positive regulation of binding	5	0.0315744	EP300, MYD88, RELA, JAK2, TLR4	208	78	13528	4.16913	1	0.168538	42.5277
GOTERM_BP_FAT	GO:0001503~ossification	6	0.0317346	EGFR, NF1, IGF1, MAPK8, MMP14, COL5A2	208	115	13528	3.39331	1	0.168902	42.6916
GOTERM_BP_FAT	GO:0043281~regulation of caspase activity	5	0.0328737	CDKN2A, TP53, BIRC5, STAT1, MYC	208	79	13528	4.11636	1	0.174058	43.8445
GOTERM_BP_FAT	GO:0048660~regulation of smooth muscle cell proliferation	4	0.03312	EGFR, JUN, IGF1, STAT1	208	46	13528	5.65552	1	0.174823	44.0908
GOTERM_BP_FAT	GO:0007398~ectoderm development	8	0.0335837	CASP3, CDKN2A, PDGFA, RELA, COL5A2, BMPR1A, CTNNB1, TGFB2	208	199	13528	2.61461	1	0.176638	44.5519
GOTERM_BP_FAT	GO:0002758~innate immune response-activating signal transduction	3	0.0335866	MYD88, RELA, TLR4	208	19	13528	10.2692	1	0.176213	44.5547
GOTERM_BP_FAT	GO:0006309~DNA fragmentation involved in apoptosis	3	0.0335866	CASP3, CDKN2A, MYC	208	19	13528	10.2692	1	0.176213	44.5547
GOTERM_BP_FAT	GO:0002218~activation of innate immune response	3	0.0335866	MYD88, RELA, TLR4	208	19	13528	10.2692	1	0.176213	44.5547
GOTERM_BP_FAT	GO:0050688~regulation of defense response to virus	3	0.0335866	AP2B1, AP2A2, AP2A1	208	19	13528	10.2692	1	0.176213	44.5547
GOTERM_BP_FAT	GO:0050863~regulation of T cell activation	6	0.0338211	CASP3, CDKN2A, EFNB1, ERBB2, ZEB1, SART1	208	117	13528	3.33531	1	0.176908	44.7866
GOTERM_BP_FAT	GO:0051276~chromosome organization	14	0.0357752	BMI1, PDS5B, CREBBP, TP53, MCM2, SIRT1, RPA1, SUZ12, HDAC2, EP300, HDAC1, HIST3H3, BUB3, HDAC7	208	485	13528	1.8774	1	0.185826	46.6829
GOTERM_BP_FAT	GO:0006955~immune response	18	0.035997	RELA, TP53, POLR3A, TLR4, ZEB1, HLA-B, NFKB2, CXCL12, PSMB8, B2M, PSMB9, TNFRSF1A, MYD88, HLA-DPA1, HLA-DPB1, CHUK, BMPR1A, HLA-DRA	208	690	13528	1.69666	1	0.186425	46.8943
GOTERM_BP_FAT	GO:0070647~protein modification by small protein conjugation or removal	7	0.0365429	SUZ12, UBC, DDB2, UBB, UBE2D1, UBA52, RPS27A	208	160	13528	2.84543	1	0.188554	47.4111
GOTERM_BP_FAT	GO:0010721~negative regulation of cell development	4	0.0369153	NRP1, NF1, TP53, BMPR1A	208	48	13528	5.41987	1	0.18985	47.7608
GOTERM_BP_FAT	GO:0051346~negative regulation of hydrolase activity	4	0.0369153	TP53, BIRC5, SIRT1, TGFB2	208	48	13528	5.41987	1	0.18985	47.7608
GOTERM_BP_FAT	GO:0043410~positive regulation of MAPKKK cascade	4	0.0369153	ERBB2, TLR4, CTNNB1, TGFB2	208	48	13528	5.41987	1	0.18985	47.7608
GOTERM_BP_FAT	GO:0032582~negative regulation of gene-specific transcription	4	0.0369153	CDKN1B, HDAC2, HDAC1, NFKB1	208	48	13528	5.41987	1	0.18985	47.7608
GOTERM_BP_FAT	GO:0052548~regulation of endopeptidase activity	5	0.0369576	CDKN2A, TP53, BIRC5, STAT1, MYC	208	82	13528	3.96576	1	0.189589	47.8004
GOTERM_BP_FAT	GO:0060341~regulation of cellular localization	9	0.0371024	NCBP2, CDKN2A, TGFBR1, NF1, JAK2, SIRT1, TCF7L2, BMPR1A, TGFB2	208	248	13528	2.36027	1	0.18981	47.9358
GOTERM_BP_FAT	GO:0002683~negative regulation of immune system process	5	0.0383809	CASP3, CDKN2A, ERBB2, PPP3CB, TGFB2	208	83	13528	3.91798	1	0.19531	49.1164
GOTERM_BP_FAT	GO:0050670~regulation of lymphocyte proliferation	5	0.0383809	CASP3, CDKN2A, EFNB1, ERBB2, TCF3	208	83	13528	3.91798	1	0.19531	49.1164
GOTERM_BP_FAT	GO:0030031~cell projection assembly	5	0.0383809	KIF3A, PDGFA, RAC1, ITGB4, VCL	208	83	13528	3.91798	1	0.19531	49.1164
GOTERM_BP_FAT	GO:0016570~histone modification	6	0.039404	SUZ12, EP300, HDAC2, HDAC1, CREBBP, SIRT1	208	122	13528	3.19861	1	0.199575	50.0429
GOTERM_BP_FAT	GO:0032944~regulation of mononuclear cell proliferation	5	0.0398353	CASP3, CDKN2A, EFNB1, ERBB2, TCF3	208	84	13528	3.87134	1	0.201084	50.4287
GOTERM_BP_FAT	GO:0070663~regulation of leukocyte proliferation	5	0.0398353	CASP3, CDKN2A, EFNB1, ERBB2, TCF3	208	84	13528	3.87134	1	0.201084	50.4287
GOTERM_BP_FAT	GO:0000086~G2/M transition of mitotic cell cycle	3	0.0404353	CCNB1, BIRC5, CDK2	208	21	13528	9.29121	1	0.203354	50.9608
GOTERM_BP_FAT	GO:0001569~patterning of blood vessels	3	0.0404353	NRP1, CXCL12, CTNNB1	208	21	13528	9.29121	1	0.203354	50.9608
GOTERM_BP_FAT	GO:0051318~G1 phase	3	0.0404353	CDK6, TCF3, CDK2	208	21	13528	9.29121	1	0.203354	50.9608
GOTERM_BP_FAT	GO:0060348~bone development	6	0.0405839	EGFR, NF1, IGF1, MAPK8, MMP14, COL5A2	208	123	13528	3.17261	1	0.203551	51.0917
GOTERM_BP_FAT	GO:0002694~regulation of leukocyte activation	7	0.0424912	CASP3, CDKN2A, EFNB1, ERBB2, ZEB1, TCF3, SART1	208	166	13528	2.74259	1	0.211713	52.7433
GOTERM_BP_FAT	GO:0007267~cell-cell signaling	16	0.0425059	FGF6, NRP1, PDGFA, CAMK2G, EFNB1, FZD1, CTNNB1, TGFB2, DVL1, MAPK1, UBC, PPP3CB, UBB, GRAP2, RPS27A, UBA52	208	600	13528	1.73436	1	0.211284	52.7558
GOTERM_BP_FAT	GO:0052547~regulation of peptidase activity	5	0.0428374	CDKN2A, TP53, BIRC5, STAT1, MYC	208	86	13528	3.78131	1	0.212279	53.0374
GOTERM_BP_FAT	GO:0043392~negative regulation of DNA binding	4	0.0430069	CDKN2A, HDAC2, JAK2, SIRT1	208	51	13528	5.10106	1	0.212545	53.1808
GOTERM_BP_FAT	GO:0045580~regulation of T cell differentiation	4	0.0430069	CDKN2A, ERBB2, ZEB1, SART1	208	51	13528	5.10106	1	0.212545	53.1808
GOTERM_BP_FAT	GO:0019226~transmission of nerve impulse	11	0.0430345	MAPK1, EGR2, ERBB2, NF1, UBC, PPP3CB, UBB, UBA52, RPS27A, DVL1, CTNNB1	208	350	13528	2.04407	1	0.212175	53.2041
GOTERM_BP_FAT	GO:0008633~activation of pro-apoptotic gene products	3	0.0440401	CASP8, MAPK8, MYC	208	22	13528	8.86888	1	0.216153	54.0458
GOTERM_BP_FAT	GO:0006476~protein amino acid deacetylation	3	0.0440401	HDAC2, HDAC1, SIRT1	208	22	13528	8.86888	1	0.216153	54.0458
GOTERM_BP_FAT	GO:0016569~covalent chromatin modification	6	0.0442518	SUZ12, EP300, HDAC2, HDAC1, CREBBP, SIRT1	208	126	13528	3.09707	1	0.216592	54.2212
GOTERM_BP_FAT	GO:0006469~negative regulation of protein kinase activity	5	0.0443851	CASP3, CDKN1B, CDKN2A, NF1, DVL1	208	87	13528	3.73784	1	0.216683	54.3312
GOTERM_BP_FAT	GO:0055002~striated muscle cell development	4	0.0451424	ERBB2, PPP3CB, ITGB1, DVL1	208	52	13528	5.00296	1	0.219514	54.952
GOTERM_BP_FAT	GO:0018076~N-terminal peptidyl-lysine acetylation	2	0.0452092	EP300, CREBBP	208	3	13528	43.359	1	0.219307	55.0064
GOTERM_BP_FAT	GO:0051176~positive regulation of sulfur metabolic process	2	0.0452092	TCF7L2, CTNNB1	208	3	13528	43.359	1	0.219307	55.0064
GOTERM_BP_FAT	GO:0018394~peptidyl-lysine acetylation	2	0.0452092	EP300, CREBBP	208	3	13528	43.359	1	0.219307	55.0064
GOTERM_BP_FAT	GO:0033083~regulation of immature T cell proliferation	2	0.0452092	CDKN2A, ERBB2	208	3	13528	43.359	1	0.219307	55.0064
GOTERM_BP_FAT	GO:0051146~striated muscle cell differentiation	5	0.0459638	ERBB2, PPP3CB, IGF1, ITGB1, DVL1	208	88	13528	3.69537	1	0.222098	55.6164
GOTERM_BP_FAT	GO:0048015~phosphoinositide-mediated signaling	5	0.0459638	PLCE1, PIK3C2A, ERBB2, PCNA, IGF1	208	88	13528	3.69537	1	0.222098	55.6164
GOTERM_BP_FAT	GO:0022411~cellular component disassembly	4	0.0473297	KIF2C, CASP3, CDKN2A, MYC	208	53	13528	4.90856	1	0.227511	56.7006
GOTERM_BP_FAT	GO:0001934~positive regulation of protein amino acid phosphorylation	5	0.0475736	TGFBR1, IGF1, JAK2, TLR4, BMPR1A	208	89	13528	3.65385	1	0.22805	56.8916
GOTERM_BP_FAT	GO:0006921~cell structure disassembly during apoptosis	3	0.0477592	CASP3, CDKN2A, MYC	208	23	13528	8.48328	1	0.228335	57.0364
GOTERM_BP_FAT	GO:0010038~response to metal ion	6	0.0481125	EGFR, EP300, MAPK8, PTEN, CTNNB1, SREBF2	208	129	13528	3.02504	1	0.229337	57.3107
GOTERM_BP_FAT	GO:0033673~negative regulation of kinase activity	5	0.0492144	CASP3, CDKN1B, CDKN2A, NF1, DVL1	208	90	13528	3.61325	1	0.233519	58.1558
GOTERM_BP_FAT	GO:0043523~regulation of neuron apoptosis	5	0.0492144	JUN, NF1, TP53, JAK2, TGFB2	208	90	13528	3.61325	1	0.233519	58.1558
GOTERM_BP_FAT	GO:0006919~activation of caspase activity	4	0.0495683	CDKN2A, TP53, STAT1, MYC	208	54	13528	4.81766	1	0.234501	58.424
GOTERM_BP_FAT	GO:0043279~response to alkaloid	4	0.0495683	GNAO1, HDAC2, RELA, MYC	208	54	13528	4.81766	1	0.234501	58.424
GOTERM_BP_FAT	GO:0042476~odontogenesis	4	0.0495683	CHUK, BMPR1A, CTNNB1, TGFB2	208	54	13528	4.81766	1	0.234501	58.424
GOTERM_BP_FAT	GO:0030308~negative regulation of cell growth	5	0.0525887	CDKN1B, CDKN2A, NRP1, TP53, TGFB2	208	92	13528	3.5347	1	0.24666	60.6468
GOTERM_BP_FAT	GO:0048562~embryonic organ morphogenesis	6	0.0535612	RARG, ITGA8, TGFBR1, ZEB1, MYC, TCF7L2	208	133	13528	2.93407	1	0.25016	61.3384
GOTERM_BP_FAT	GO:0055001~muscle cell development	4	0.0541979	ERBB2, PPP3CB, ITGB1, DVL1	208	56	13528	4.6456	1	0.252245	61.7849
GOTERM_BP_FAT	GO:0048771~tissue remodeling	4	0.0541979	ERBB2, RAC1, MMP14, CTNNB1	208	56	13528	4.6456	1	0.252245	61.7849
GOTERM_BP_FAT	GO:0050680~negative regulation of epithelial cell proliferation	3	0.0555233	CDKN1B, CDK6, TGFB2	208	25	13528	7.80462	1	0.25714	62.699
GOTERM_BP_FAT	GO:0002253~activation of immune response	5	0.0560861	MAPK1, MYD88, FYN, RELA, TLR4	208	94	13528	3.45949	1	0.258883	63.0809
GOTERM_BP_FAT	GO:0048732~gland development	6	0.0564148	EGFR, ERBB2, TGFBR1, NF1, IGF1, TGFB2	208	135	13528	2.8906	1	0.259663	63.3022
GOTERM_BP_FAT	GO:0051051~negative regulation of transport	6	0.0564148	GNAO1, ITGAV, NF1, RAC1, NFKB1, PTEN	208	135	13528	2.8906	1	0.259663	63.3022
GOTERM_BP_FAT	GO:0051493~regulation of cytoskeleton organization	6	0.057874	CDKN1B, PDGFA, RAC1, RHOQ, CXCL12, CTNNB1	208	136	13528	2.86934	1	0.265006	64.2696
GOTERM_BP_FAT	GO:0048729~tissue morphogenesis	7	0.0586222	RET, CD44, CASP8, CHUK, BMPR1A, CTNNB1, TGFB2	208	180	13528	2.52927	1	0.267447	64.7563
GOTERM_BP_FAT	GO:0030262~apoptotic nuclear changes	3	0.05956	CASP3, CDKN2A, MYC	208	26	13528	7.50444	1	0.270627	65.3576
GOTERM_BP_FAT	GO:0035137~hindlimb morphogenesis	3	0.05956	RARG, BMPR1A, CTNNB1	208	26	13528	7.50444	1	0.270627	65.3576
GOTERM_BP_FAT	GO:0000737~DNA catabolic process, endonucleolytic	3	0.05956	CASP3, CDKN2A, MYC	208	26	13528	7.50444	1	0.270627	65.3576
GOTERM_BP_FAT	GO:0051348~negative regulation of transferase activity	5	0.0597061	CASP3, CDKN1B, CDKN2A, NF1, DVL1	208	96	13528	3.38742	1	0.270638	65.4504
GOTERM_BP_FAT	GO:0042762~regulation of sulfur metabolic process	2	0.0598223	TCF7L2, CTNNB1	208	4	13528	32.5192	1	0.270531	65.524
GOTERM_BP_FAT	GO:0060397~JAK-STAT cascade involved in growth hormone signaling pathway	2	0.0598223	JAK2, STAT3	208	4	13528	32.5192	1	0.270531	65.524
GOTERM_BP_FAT	GO:0010870~positive regulation of receptor biosynthetic process	2	0.0598223	HDAC2, HDAC1	208	4	13528	32.5192	1	0.270531	65.524
GOTERM_BP_FAT	GO:0060429~epithelium development	8	0.060173	RET, CASP3, CD44, JUN, CASP8, FZD1, CHUK, CTNNB1	208	227	13528	2.2921	1	0.271352	65.7453
GOTERM_BP_FAT	GO:0007005~mitochondrion organization	6	0.0608569	DNA2, CASP3, CDKN2A, JUN, TP53, MYC	208	138	13528	2.82776	1	0.273481	66.1731
GOTERM_BP_FAT	GO:0010952~positive regulation of peptidase activity	4	0.0615152	CDKN2A, TP53, STAT1, MYC	208	59	13528	4.40939	1	0.275495	66.5801
GOTERM_BP_FAT	GO:0043280~positive regulation of caspase activity	4	0.0615152	CDKN2A, TP53, STAT1, MYC	208	59	13528	4.40939	1	0.275495	66.5801
GOTERM_BP_FAT	GO:0051100~negative regulation of binding	4	0.0615152	CDKN2A, HDAC2, JAK2, SIRT1	208	59	13528	4.40939	1	0.275495	66.5801
GOTERM_BP_FAT	GO:0006954~inflammatory response	10	0.0619924	TNFRSF1A, FOS, MYD88, CD44, RELA, MAP2K3, RAC1, NFKB1, TLR4, STAT3	208	325	13528	2.00118	1	0.276789	66.8723
GOTERM_BP_FAT	GO:0045597~positive regulation of cell differentiation	8	0.0624816	RELA, JUN, NFKB1, JAK2, SART1, BMPR1A, CTNNB1, TGFB2	208	229	13528	2.27209	1	0.278122	67.1693
GOTERM_BP_FAT	GO:0016337~cell-cell adhesion	9	0.0628046	EGFR, FGF6, RET, CD44, ITGA8, ITGB1, SRC, CTNNA3, CTNNB1	208	276	13528	2.12082	1	0.278803	67.364
GOTERM_BP_FAT	GO:0042098~T cell proliferation	3	0.0636944	FYN, TP53, CXCL12	208	27	13528	7.2265	1	0.281668	67.8948
GOTERM_BP_FAT	GO:0042130~negative regulation of T cell proliferation	3	0.0636944	CASP3, CDKN2A, ERBB2	208	27	13528	7.2265	1	0.281668	67.8948
GOTERM_BP_FAT	GO:0007584~response to nutrient	6	0.0639259	RARG, CD44, PDGFA, RELA, STAT1, PTEN	208	140	13528	2.78736	1	0.281984	68.0315
GOTERM_BP_FAT	GO:0045785~positive regulation of cell adhesion	4	0.0640516	ERBB2, CDK6, SRC, TGFB2	208	60	13528	4.3359	1	0.281892	68.1056
GOTERM_BP_FAT	GO:0045792~negative regulation of cell size	5	0.0653637	CDKN1B, CDKN2A, NRP1, TP53, TGFB2	208	99	13528	3.28477	1	0.286332	68.8687
GOTERM_BP_FAT	GO:0050808~synapse organization	4	0.0666358	ANK3, ERBB2, DVL1, CTNNB1	208	61	13528	4.26482	1	0.29058	69.5921
GOTERM_BP_FAT	GO:0050866~negative regulation of cell activation	4	0.0666358	CASP3, CDKN2A, PDGFA, ERBB2	208	61	13528	4.26482	1	0.29058	69.5921
GOTERM_BP_FAT	GO:0051129~negative regulation of cellular component organization	6	0.0670806	NRP1, RAC1, BUB1, RHOQ, MMP14, PTEN	208	142	13528	2.7481	1	0.291674	69.8414
GOTERM_BP_FAT	GO:0032868~response to insulin stimulus	5	0.0673098	EGR2, RELA, RHOQ, SHC1, STAT1	208	100	13528	3.25192	1	0.291952	69.969
GOTERM_BP_FAT	GO:0048741~skeletal muscle fiber development	3	0.0679226	ERBB2, PPP3CB, DVL1	208	28	13528	6.96841	1	0.293667	70.3078
GOTERM_BP_FAT	GO:0030888~regulation of B cell proliferation	3	0.0679226	CASP3, CDKN2A, TCF3	208	28	13528	6.96841	1	0.293667	70.3078
GOTERM_BP_FAT	GO:0048002~antigen processing and presentation of peptide antigen	3	0.0679226	HLA-B, HLA-DRA, B2M	208	28	13528	6.96841	1	0.293667	70.3078
GOTERM_BP_FAT	GO:0019932~second-messenger-mediated signaling	8	0.0689315	EGFR, PLCE1, GNAI1, PIK3C2A, ERBB2, PCNA, IGF1, GRK5	208	235	13528	2.21408	1	0.296847	70.8578
GOTERM_BP_FAT	GO:0022602~ovulation cycle process	4	0.0692671	ERBB2, MMP14, SIRT1, TGFB2	208	62	13528	4.19603	1	0.297505	71.0386
GOTERM_BP_FAT	GO:0042129~regulation of T cell proliferation	4	0.0692671	CASP3, CDKN2A, EFNB1, ERBB2	208	62	13528	4.19603	1	0.297505	71.0386
GOTERM_BP_FAT	GO:0002009~morphogenesis of an epithelium	5	0.0692857	RET, CD44, CASP8, CHUK, CTNNB1	208	101	13528	3.21973	1	0.296986	71.0486
GOTERM_BP_FAT	GO:0002697~regulation of immune effector process	5	0.0692857	AP2B1, AP2A2, AP2A1, PPP3CB, B2M	208	101	13528	3.21973	1	0.296986	71.0486
GOTERM_BP_FAT	GO:0021700~developmental maturation	5	0.0692857	CCNB1, RET, CD44, CTNNB1, TGFB2	208	101	13528	3.21973	1	0.296986	71.0486
GOTERM_BP_FAT	GO:0032504~multicellular organism reproduction	13	0.0711783	EGFR, CREM, ERBB2, TGFBR1, MMP14, CXCL12, ITGB1, SIRT1, TGFB2, SREBF2, CCNB1, ODF2, PSME4	208	487	13528	1.73614	1	0.303378	72.0483
GOTERM_BP_FAT	GO:0048609~reproductive process in a multicellular organism	13	0.0711783	EGFR, CREM, ERBB2, TGFBR1, MMP14, CXCL12, ITGB1, SIRT1, TGFB2, SREBF2, CCNB1, ODF2, PSME4	208	487	13528	1.73614	1	0.303378	72.0483
GOTERM_BP_FAT	GO:0045765~regulation of angiogenesis	4	0.0719449	TNFRSF1A, ERBB2, NF1, HDAC7	208	63	13528	4.12943	1	0.30559	72.4439
GOTERM_BP_FAT	GO:0045619~regulation of lymphocyte differentiation	4	0.0719449	CDKN2A, ERBB2, ZEB1, SART1	208	63	13528	4.12943	1	0.30559	72.4439
GOTERM_BP_FAT	GO:0051271~negative regulation of cell motion	4	0.0719449	CDKN1B, NF1, PTEN, VCL	208	63	13528	4.12943	1	0.30559	72.4439
GOTERM_BP_FAT	GO:0007010~cytoskeleton organization	12	0.0720341	KIF2C, CEP72, RET, PLCE1, ANK3, NF1, RAC1, RHOQ, PRKG1, ITGB1, TUBA1B, CTNNB1	208	436	13528	1.79005	1	0.305319	72.4896
GOTERM_BP_FAT	GO:0002831~regulation of response to biotic stimulus	3	0.0722409	AP2B1, AP2A2, AP2A1	208	29	13528	6.72812	1	0.305477	72.5952
GOTERM_BP_FAT	GO:0030856~regulation of epithelial cell differentiation	3	0.0722409	TGFBR1, ZEB1, CTNNB1	208	29	13528	6.72812	1	0.305477	72.5952
GOTERM_BP_FAT	GO:0030098~lymphocyte differentiation	5	0.0733265	PPP3CB, TP53, TCF3, ITGB1, CTNNB1	208	103	13528	3.15721	1	0.308821	73.1436
GOTERM_BP_FAT	GO:0042060~wound healing	7	0.0735641	CCNB1, CD44, PDGFA, ERBB2, NF1, IGF1, TGFB2	208	191	13528	2.38361	1	0.309082	73.2622
GOTERM_BP_FAT	GO:0002326~B cell lineage commitment	2	0.0742128	TP53, TCF3	208	5	13528	26.0154	1	0.31082	73.5835
GOTERM_BP_FAT	GO:0043297~apical junction assembly	2	0.0742128	CTNNA1, VCL	208	5	13528	26.0154	1	0.31082	73.5835
GOTERM_BP_FAT	GO:0010560~positive regulation of glycoprotein biosynthetic process	2	0.0742128	TCF7L2, CTNNB1	208	5	13528	26.0154	1	0.31082	73.5835
GOTERM_BP_FAT	GO:0006290~pyrimidine dimer repair	2	0.0742128	ERCC6, DDB2	208	5	13528	26.0154	1	0.31082	73.5835
GOTERM_BP_FAT	GO:0048485~sympathetic nervous system development	2	0.0742128	ERBB2, NF1	208	5	13528	26.0154	1	0.31082	73.5835
GOTERM_BP_FAT	GO:0051895~negative regulation of focal adhesion formation	2	0.0742128	MMP14, PTEN	208	5	13528	26.0154	1	0.31082	73.5835
GOTERM_BP_FAT	GO:0007494~midgut development	2	0.0742128	RET, CTNNB1	208	5	13528	26.0154	1	0.31082	73.5835
GOTERM_BP_FAT	GO:0032103~positive regulation of response to external stimulus	4	0.0746686	TNFRSF1A, JAK2, TLR4, CXCL12	208	64	13528	4.0649	1	0.311857	73.8072
GOTERM_BP_FAT	GO:0031668~cellular response to extracellular stimulus	4	0.0746686	FOS, JUN, TP53, SIRT1	208	64	13528	4.0649	1	0.311857	73.8072
GOTERM_BP_FAT	GO:0009798~axis specification	3	0.0766454	LDB1, BMPR1A, CTNNB1	208	30	13528	6.50385	1	0.318302	74.7566
GOTERM_BP_FAT	GO:0045638~negative regulation of myeloid cell differentiation	3	0.0766454	LDB1, TLR4, CTNNB1	208	30	13528	6.50385	1	0.318302	74.7566
GOTERM_BP_FAT	GO:0050729~positive regulation of inflammatory response	3	0.0766454	TNFRSF1A, JAK2, TLR4	208	30	13528	6.50385	1	0.318302	74.7566
GOTERM_BP_FAT	GO:0045321~leukocyte activation	8	0.0785042	FYN, PPP3CB, TP53, TLR4, TCF3, ITGB1, CXCL12, CTNNB1	208	242	13528	2.15003	1	0.324257	75.6196
GOTERM_BP_FAT	GO:0033273~response to vitamin	4	0.0802511	RARG, CD44, PDGFA, RELA	208	66	13528	3.94172	1	0.329755	76.4053
GOTERM_BP_FAT	GO:0060538~skeletal muscle organ development	4	0.0802511	EP300, ERBB2, PPP3CB, DVL1	208	66	13528	3.94172	1	0.329755	76.4053
GOTERM_BP_FAT	GO:0007519~skeletal muscle tissue development	4	0.0802511	EP300, ERBB2, PPP3CB, DVL1	208	66	13528	3.94172	1	0.329755	76.4053
GOTERM_BP_FAT	GO:0043900~regulation of multi-organism process	3	0.0811327	AP2B1, AP2A2, AP2A1	208	31	13528	6.29404	1	0.3322	76.7927
GOTERM_BP_FAT	GO:0008104~protein localization	20	0.0826409	EGFR, TP53, CTNNB1, TGFB2, DVL1, MAPK1, AP2B1, AP2A2, CRY2, AP2A1, ANK3, JUN, PPP3CB, PCNA, STAM, JAK2, SEC24C, TRAM1, KDELR1, SSR3	208	882	13528	1.4748	1	0.336787	77.4416
GOTERM_BP_FAT	GO:0051222~positive regulation of protein transport	4	0.0831086	TGFBR1, JAK2, BMPR1A, TGFB2	208	67	13528	3.88289	1	0.337768	77.6393
GOTERM_BP_FAT	GO:0046649~lymphocyte activation	7	0.0856773	FYN, PPP3CB, TP53, TCF3, ITGB1, CXCL12, CTNNB1	208	199	13528	2.28779	1	0.345898	78.6965
GOTERM_BP_FAT	GO:0070664~negative regulation of leukocyte proliferation	3	0.085699	CASP3, CDKN2A, ERBB2	208	32	13528	6.09736	1	0.345337	78.7052
GOTERM_BP_FAT	GO:0050672~negative regulation of lymphocyte proliferation	3	0.085699	CASP3, CDKN2A, ERBB2	208	32	13528	6.09736	1	0.345337	78.7052
GOTERM_BP_FAT	GO:0009267~cellular response to starvation	3	0.085699	JUN, TP53, SIRT1	208	32	13528	6.09736	1	0.345337	78.7052
GOTERM_BP_FAT	GO:0032945~negative regulation of mononuclear cell proliferation	3	0.085699	CASP3, CDKN2A, ERBB2	208	32	13528	6.09736	1	0.345337	78.7052
GOTERM_BP_FAT	GO:0006970~response to osmotic stress	3	0.085699	EGFR, RAC1, TP53	208	32	13528	6.09736	1	0.345337	78.7052
GOTERM_BP_FAT	GO:0000377~RNA splicing, via transesterification reactions with bulged adenosine as nucleophile	6	0.0859479	NCBP2, HNRNPF, RBM5, CPSF1, POLR2A, CCAR1	208	153	13528	2.55053	1	0.345546	78.805
GOTERM_BP_FAT	GO:0000398~nuclear mRNA splicing, via spliceosome	6	0.0859479	NCBP2, HNRNPF, RBM5, CPSF1, POLR2A, CCAR1	208	153	13528	2.55053	1	0.345546	78.805
GOTERM_BP_FAT	GO:0000375~RNA splicing, via transesterification reactions	6	0.0859479	NCBP2, HNRNPF, RBM5, CPSF1, POLR2A, CCAR1	208	153	13528	2.55053	1	0.345546	78.805
GOTERM_BP_FAT	GO:0045926~negative regulation of growth	5	0.0883839	CDKN1B, CDKN2A, NRP1, TP53, TGFB2	208	110	13528	2.95629	1	0.353092	79.7593
GOTERM_BP_FAT	GO:0060395~SMAD protein signal transduction	2	0.088384	FOS, JUN	208	6	13528	21.6795	1	0.352454	79.7594
GOTERM_BP_FAT	GO:0007406~negative regulation of neuroblast proliferation	2	0.088384	NF1, TP53	208	6	13528	21.6795	1	0.352454	79.7594
GOTERM_BP_FAT	GO:0060390~regulation of SMAD protein nuclear translocation	2	0.088384	TGFBR1, BMPR1A	208	6	13528	21.6795	1	0.352454	79.7594
GOTERM_BP_FAT	GO:0060391~positive regulation of SMAD protein nuclear translocation	2	0.088384	TGFBR1, BMPR1A	208	6	13528	21.6795	1	0.352454	79.7594
GOTERM_BP_FAT	GO:0007260~tyrosine phosphorylation of STAT protein	2	0.088384	JAK2, STAT1	208	6	13528	21.6795	1	0.352454	79.7594
GOTERM_BP_FAT	GO:0031099~regeneration	4	0.0889529	CCNB1, TGFBR1, IGF1, JAK2	208	69	13528	3.77035	1	0.35371	79.9763
GOTERM_BP_FAT	GO:0006952~defense response	15	0.0898091	MAP2K3, RELA, NFKB1, TLR4, POLR3A, HLA-B, ITGB1, STAT3, FOS, TNFRSF1A, MYD88, CD44, GATA3, RAC1, HLA-DRA	208	615	13528	1.5863	1	0.35591	80.2987
GOTERM_BP_FAT	GO:0007569~cell aging	3	0.0903411	CDKN2A, TP53, SIRT1	208	33	13528	5.91259	1	0.357027	80.4966
GOTERM_BP_FAT	GO:0002504~antigen processing and presentation of peptide or polysaccharide antigen via MHC class II	3	0.0903411	HLA-DPA1, HLA-DPB1, HLA-DRA	208	33	13528	5.91259	1	0.357027	80.4966
GOTERM_BP_FAT	GO:0050867~positive regulation of cell activation	5	0.0906484	EFNB1, JAK2, TLR4, TCF3, SART1	208	111	13528	2.92966	1	0.3574	80.61
GOTERM_BP_FAT	GO:0007369~gastrulation	4	0.0919382	LDB1, TP53, BMPR1A, CTNNB1	208	70	13528	3.71648	1	0.360988	81.0794
GOTERM_BP_FAT	GO:0019221~cytokine-mediated signaling pathway	4	0.0919382	TNFRSF1A, RELA, STAT1, STAT3	208	70	13528	3.71648	1	0.360988	81.0794
GOTERM_BP_FAT	GO:0048878~chemical homeostasis	13	0.0945563	PLCE1, EGR2, JUN, ERBB2, NF1, PPP3CB, TP53, IGF1, JAK2, MYC, CXCL12, TCF7L2, STAT3	208	512	13528	1.65137	1	0.368848	81.9993
GOTERM_BP_FAT	GO:0048747~muscle fiber development	3	0.0998391	ERBB2, PPP3CB, DVL1	208	35	13528	5.57473	1	0.38506	83.7289
GOTERM_BP_FAT	GO:0045216~cell-cell junction organization	3	0.0998391	CTNNA1, VCL, TGFB2	208	35	13528	5.57473	1	0.38506	83.7289
GOTERM_CC_FAT	GO:0005654~nucleoplasm	55	4.92712e-20	NCBP2, NFKB1, NFKB2, ZEB1, CTNNB1, FOS, CASP3, CSNK2A1, CDKN2A, HIST3H3, MYC, RPS27A, CDK1, RARG, CTBP2, RELA, TP53, MTA1, MCM2, CDK2, SUZ12, MAPK1, EP300, RFC2, MED16, JUN, UBC, DDB2, MAPK8, PSME4, UBB, UBA52, CPSF1, CREM, NFYA, TCF7L2, POLR2A, RPA1, ERCC6, HNRNPF, UBE2D1, TCF3, CREBBP, SAP18, POLR3A, SIRT1, CCNB1, DNA2, RPS6KA3, HDAC2, HDAC1, PLK1, PCNA, PBX3, HDAC7	191	882	12782	4.17311	1.77376e-17	1.77376e-17	6.76694e-17
GOTERM_CC_FAT	GO:0031981~nuclear lumen	65	1.3215e-16	NCBP2, ZBTB33, RBM5, NFKB1, NFKB2, ZEB1, CTNNB1, FOS, CASP3, CDKN2A, CSNK2A1, ZNF680, CASP8, HIST3H3, MYC, RPS27A, CDK1, RARG, CTBP2, RELA, TP53, MTA1, MCM2, CDK2, SUZ12, MAPK1, EP300, RFC2, MED16, JUN, UBC, DDB2, MAPK8, UBB, PSME4, UBA52, CPSF1, CREM, NFYA, TCF7L2, SUFU, POLR2A, RPA1, ERCC6, HNRNPF, UBE2D1, TCF3, BUB3, CREBBP, SAP18, BIRC5, POLR3A, STAT1, SIRT1, STAT3, CCNB1, DNA2, RPS6KA3, HDAC…	191	1450	12782	2.99993	3.9968e-14	1.9984e-14	1.55431e-13
GOTERM_CC_FAT	GO:0005829~cytosol	60	3.31634e-15	NCBP2, CEP72, BTRC, NFKB1, NFKB2, PTEN, SART1, CTNNB1, VCL, AP2B1, CASP3, MYD88, BAG3, ACTR1A, CASP8, STAM, SHC1, PLCB1, RPS27A, CHUK, CDK1, PIK3C2A, RELA, TP53, CDK2, MAPK1, PLCE1, JUN, UBC, EEF1G, MAPK8, UBB, NFE2L2, GRAP2, UBA52, SH3GL2, VIM, ABI1, TCF7L2, SRC, EIF3A, RAC1, PPP3CB, ODF2, UBE2D1, BUB3, RPS24, BIRC5, PSMB8, PSMB9, CCNB1, AP2A2, CDKN1B, HDAC1, AP2A1, FYN, PLK1, RPL21, RAP1B, JAK2	191	1330	12782	3.01901	1.19904e-12	3.9968e-13	4.57412e-12
GOTERM_CC_FAT	GO:0043233~organelle lumen	71	5.00952e-15	NCBP2, ZBTB33, PDGFA, RBM5, NFKB1, NFKB2, ZEB1, CTNNB1, TGFB2, FOS, CASP3, CDKN2A, CSNK2A1, ZNF680, CASP8, HIST3H3, MYC, RPS27A, CDK1, CTBP2, RARG, RELA, TP53, MTA1, MCM2, CDK2, SUZ12, MAPK1, EP300, RFC2, MED16, JUN, UBC, ATP5C1, DDB2, MAPK8, UBB, PSME4, CPSF1, UBA52, MRPL43, MRPS16, CREM, NFYA, TCF7L2, SUFU, POLR2A, RPA1, ERCC6, HNRNPF, UBE2D1, TCF3, BUB3, CREBBP, IGF1, SAP18, BIRC5, POLR3A, STA…	191	1820	12782	2.61067	1.79856e-12	4.4964e-13	6.86118e-12
GOTERM_CC_FAT	GO:0031974~membrane-enclosed lumen	71	1.38876e-14	NCBP2, ZBTB33, PDGFA, RBM5, NFKB1, NFKB2, ZEB1, CTNNB1, TGFB2, FOS, CASP3, CDKN2A, CSNK2A1, ZNF680, CASP8, HIST3H3, MYC, RPS27A, CDK1, CTBP2, RARG, RELA, TP53, MTA1, MCM2, CDK2, SUZ12, MAPK1, EP300, RFC2, MED16, JUN, UBC, ATP5C1, DDB2, MAPK8, UBB, PSME4, CPSF1, UBA52, MRPL43, MRPS16, CREM, NFYA, TCF7L2, SUFU, POLR2A, RPA1, ERCC6, HNRNPF, UBE2D1, TCF3, BUB3, CREBBP, IGF1, SAP18, BIRC5, POLR3A, STA…	191	1856	12782	2.56003	4.996e-12	9.99201e-13	1.90625e-11
GOTERM_CC_FAT	GO:0070013~intracellular organelle lumen	68	7.35583e-14	NCBP2, ZBTB33, RBM5, NFKB1, NFKB2, ZEB1, CTNNB1, FOS, CASP3, CDKN2A, CSNK2A1, ZNF680, CASP8, HIST3H3, MYC, RPS27A, CDK1, CTBP2, RARG, RELA, TP53, MTA1, MCM2, CDK2, SUZ12, MAPK1, EP300, RFC2, MED16, JUN, UBC, ATP5C1, DDB2, MAPK8, UBB, PSME4, UBA52, MRPL43, CPSF1, MRPS16, CREM, NFYA, TCF7L2, SUFU, POLR2A, RPA1, ERCC6, HNRNPF, UBE2D1, TCF3, BUB3, CREBBP, SAP18, BIRC5, POLR3A, STAT1, SIRT1, STAT3, CC…	191	1779	12782	2.55799	2.64988e-11	4.41647e-12	1.01097e-10
GOTERM_CC_FAT	GO:0044451~nucleoplasm part	32	1.597e-10	CREM, ZEB1, NFYA, TCF7L2, CTNNB1, POLR2A, RPA1, FOS, ERCC6, CSNK2A1, TCF3, MYC, RARG, CTBP2, RELA, CREBBP, TP53, MTA1, SAP18, POLR3A, SIRT1, CDK2, SUZ12, HDAC2, EP300, HDAC1, MED16, JUN, PSME4, PBX3, CPSF1, HDAC7	191	555	12782	3.85853	5.7492e-08	8.21314e-09	2.19333e-07
GOTERM_CC_FAT	GO:0043232~intracellular non-membrane-bounded organelle	77	3.19593e-10	CTNNAL1, CEP72, ZBTB33, PPP2R5A, TUBB2A, RBM5, RHOQ, CTNNB1, VCL, KIF2C, FOS, CASP3, SIN3B, RAD21, CDKN2A, CSNK2A1, ANK3, ZNF680, ACTR1A, CASP8, TUBB6, ZNF492, MRPL38, HIST3H3, TUBA1B, MYC, TUBA1C, RPS27A, DYNC1I1, CDK1, ACTA2, TP53, MTA1, DCTN6, MCM2, CTNNA1, CDK2, CTNNA3, SUZ12, MAPK1, EP300, RFC2, JUN, UBC, HSPB1, UBB, UBA52, MRPL43, MRPS16, VIM, ABI1, SUFU, POLR2A, RPA1, ERCC6, HNRNPF, BUB1, …	191	2596	12782	1.98496	1.15053e-07	1.43817e-08	4.3893e-07
GOTERM_CC_FAT	GO:0043228~non-membrane-bounded organelle	77	3.19593e-10	CTNNAL1, CEP72, ZBTB33, PPP2R5A, TUBB2A, RBM5, RHOQ, CTNNB1, VCL, KIF2C, FOS, CASP3, SIN3B, RAD21, CDKN2A, CSNK2A1, ANK3, ZNF680, ACTR1A, CASP8, TUBB6, ZNF492, MRPL38, HIST3H3, TUBA1B, MYC, TUBA1C, RPS27A, DYNC1I1, CDK1, ACTA2, TP53, MTA1, DCTN6, MCM2, CTNNA1, CDK2, CTNNA3, SUZ12, MAPK1, EP300, RFC2, JUN, UBC, HSPB1, UBB, UBA52, MRPL43, MRPS16, VIM, ABI1, SUFU, POLR2A, RPA1, ERCC6, HNRNPF, BUB1, …	191	2596	12782	1.98496	1.15053e-07	1.43817e-08	4.3893e-07
GOTERM_CC_FAT	GO:0008305~integrin complex	9	6.75882e-09	ITGAX, ITGB8, ITGA8, ITGB7, ITGAV, ITGA7, ITGB4, ITGB5, ITGB1	191	29	12782	20.7687	2.43317e-06	2.70353e-07	9.2826e-06
GOTERM_CC_FAT	GO:0043235~receptor complex	12	1.18586e-06	ITGAX, ITGB8, ITGA8, ITGB7, ERBB2, ITGAV, TGFBR1, ITGA7, ITGB4, ITGB5, TLR4, ITGB1	191	116	12782	6.92291	0.000426817	4.26899e-05	0.00162865
GOTERM_CC_FAT	GO:0005667~transcription factor complex	15	2.98677e-06	RARG, CREM, RELA, CREBBP, TP53, NFYA, ZEB1, TCF7L2, CDK2, CTNNB1, FOS, EP300, JUN, PBX3, TCF3	191	210	12782	4.7801	0.00107466	9.77441e-05	0.00410196
GOTERM_CC_FAT	GO:0044427~chromosomal part	20	4.80449e-06	PDS5B, PPP2R5A, CREBBP, TP53, BIRC5, MCM2, CDK2, RPA1, SUZ12, KIF2C, SIN3B, CSNK2A1, HDAC2, HDAC1, RFC2, JUN, PCNA, BUB1, HIST3H3, BUB3	191	386	12782	3.46743	0.00172813	0.000144125	0.00659831
GOTERM_CC_FAT	GO:0005694~chromosome	21	1.68133e-05	PDS5B, PPP2R5A, CREBBP, TP53, BIRC5, MCM2, CDK2, RPA1, SUZ12, KIF2C, SIN3B, RAD21, CSNK2A1, HDAC2, HDAC1, RFC2, JUN, PCNA, BUB1, HIST3H3, BUB3	191	460	12782	3.05511	0.00603457	0.000465496	0.0230891
GOTERM_CC_FAT	GO:0000228~nuclear chromosome	11	0.000152336	RPA1, SUZ12, SIN3B, RAD21, CSNK2A1, HDAC2, HDAC1, JUN, BUB1, BIRC5, MCM2	191	162	12782	4.54405	0.0533684	0.00390986	0.209017
GOTERM_CC_FAT	GO:0000118~histone deacetylase complex	6	0.000334174	CSNK2A1, HDAC2, HDAC1, SAP18, MTA1, HDAC7	191	41	12782	9.79339	0.113366	0.00798942	0.457981
GOTERM_CC_FAT	GO:0044454~nuclear chromosome part	9	0.000467366	RPA1, SUZ12, SIN3B, CSNK2A1, HDAC2, HDAC1, JUN, BUB1, MCM2	191	122	12782	4.93683	0.154892	0.0104631	0.639976
GOTERM_CC_FAT	GO:0015630~microtubule cytoskeleton	20	0.000534756	DYNC1I1, CEP72, CDK1, KIF3A, TUBB2A, BIRC5, DCTN6, CTNNB1, DVL1, CCNB1, KIF2C, PLK1, ACTR1A, BUB1, TUBB6, HSPB1, ODF2, MYC, TUBA1B, TUBA1C	191	549	12782	2.43794	0.175158	0.0112634	0.731941
GOTERM_CC_FAT	GO:0016581~NuRD complex	4	0.000828448	CSNK2A1, HDAC2, HDAC1, MTA1	191	13	12782	20.5912	0.25797	0.0164392	1.13181
GOTERM_CC_FAT	GO:0005856~cytoskeleton	36	0.00109335	CTNNAL1, CEP72, TUBB2A, VIM, RHOQ, ABI1, VCL, CTNNB1, RPA1, KIF2C, ANK3, ACTR1A, CASP8, BUB1, TUBB6, ZNF492, ODF2, TUBA1B, MYC, TUBA1C, DYNC1I1, CDK1, KIF3A, ACTA2, BIRC5, DCTN6, MYL12A, CTNNA1, CTNNA3, DVL1, CCNB1, MAPK1, PLK1, ITGA8, HSPB1, JAK2	191	1381	12782	1.74451	0.325525	0.0205141	1.4912
GOTERM_CC_FAT	GO:0005657~replication fork	5	0.00122816	RPA1, HDAC2, RFC2, TP53, PCNA	191	32	12782	10.4565	0.357512	0.0218775	1.67363
GOTERM_CC_FAT	GO:0000790~nuclear chromatin	6	0.00131169	SUZ12, SIN3B, CSNK2A1, HDAC2, HDAC1, JUN	191	55	12782	7.30052	0.37657	0.0222496	1.78651
GOTERM_CC_FAT	GO:0045121~membrane raft	9	0.00132473	TNFRSF1A, EFNB1, ERBB2, CASP8, RHOQ, JAK2, TLR4, SRC, BMPR1A	191	143	12782	4.21184	0.379493	0.0214581	1.80412
GOTERM_CC_FAT	GO:0030666~endocytic vesicle membrane	5	0.00138148	EGFR, AP2B1, AP2A2, AP2A1, CAMK2G	191	33	12782	10.1396	0.392059	0.0214058	1.88074
GOTERM_CC_FAT	GO:0044433~cytoplasmic vesicle part	10	0.00191661	EGFR, AP2B1, AP2A2, AP2A1, PDGFA, CAMK2G, BCAN, IGF1, SEC24C, TGFB2	191	187	12782	3.57869	0.498745	0.0283666	2.60039
GOTERM_CC_FAT	GO:0044445~cytosolic part	9	0.00195171	PIK3C2A, RPL21, UBC, UBB, TCF7L2, UBA52, RPS27A, CTNNB1, RPS24	191	152	12782	3.96246	0.505051	0.02774	2.64743
GOTERM_CC_FAT	GO:0030122~AP-2 adaptor complex	3	0.00213416	EGFR, AP2A2, AP2A1	191	5	12782	40.1529	0.536578	0.0291482	2.89157
GOTERM_CC_FAT	GO:0015935~small ribosomal subunit	6	0.00240888	MRPS16, UBC, UBB, UBA52, RPS27A, RPS24	191	63	12782	6.37347	0.580311	0.0316456	3.2581
GOTERM_CC_FAT	GO:0022627~cytosolic small ribosomal subunit	5	0.00284586	UBC, UBB, UBA52, RPS27A, RPS24	191	40	12782	8.36518	0.641551	0.0359786	3.83848
GOTERM_CC_FAT	GO:0033279~ribosomal subunit	8	0.00299299	MRPS16, RPL21, UBC, UBB, UBA52, RPS27A, MRPL43, RPS24	191	128	12782	4.18259	0.660096	0.0365263	4.03316
GOTERM_CC_FAT	GO:0017053~transcriptional repressor complex	5	0.00311739	CTBP2, CSNK2A1, HDAC2, HDAC1, MTA1	191	41	12782	8.16115	0.675027	0.0367739	4.19749
GOTERM_CC_FAT	GO:0030128~clathrin coat of endocytic vesicle	3	0.00316995	EGFR, AP2A2, AP2A1	191	6	12782	33.4607	0.681138	0.0361994	4.26684
GOTERM_CC_FAT	GO:0016585~chromatin remodeling complex	6	0.00405674	CSNK2A1, HDAC2, HDAC1, SAP18, MTA1, HDAC7	191	71	12782	5.65534	0.768552	0.0447013	5.4299
GOTERM_CC_FAT	GO:0030669~clathrin-coated endocytic vesicle membrane	3	0.00580237	EGFR, AP2A2, AP2A1	191	8	12782	25.0955	0.876922	0.0615098	7.68118
GOTERM_CC_FAT	GO:0070822~Sin3-type complex	3	0.00580237	CSNK2A1, HDAC2, HDAC1	191	8	12782	25.0955	0.876922	0.0615098	7.68118
GOTERM_CC_FAT	GO:0016580~Sin3 complex	3	0.00580237	CSNK2A1, HDAC2, HDAC1	191	8	12782	25.0955	0.876922	0.0615098	7.68118
GOTERM_CC_FAT	GO:0019897~extrinsic to plasma membrane	5	0.00639262	GNAI1, RAC1, GNG12, GNG5, CTNNB1	191	50	12782	6.69215	0.900613	0.0656497	8.4311
GOTERM_CC_FAT	GO:0022626~cytosolic ribosome	6	0.00708993	RPL21, UBC, UBB, UBA52, RPS27A, RPS24	191	81	12782	4.95715	0.922809	0.0705709	9.30975
GOTERM_CC_FAT	GO:0044430~cytoskeletal part	25	0.00750955	CEP72, TUBB2A, VIM, RHOQ, CTNNB1, KIF2C, ACTR1A, BUB1, ZNF492, TUBB6, ODF2, MYC, TUBA1B, TUBA1C, DYNC1I1, CDK1, KIF3A, BIRC5, MYL12A, DCTN6, DVL1, CCNB1, PLK1, ITGA8, HSPB1	191	952	12782	1.75739	0.933705	0.0726079	9.83472
GOTERM_CC_FAT	GO:0005874~microtubule	11	0.00790826	DYNC1I1, KIF2C, CDK1, KIF3A, TUBB2A, TUBB6, BIRC5, ODF2, TUBA1B, TUBA1C, DVL1	191	274	12782	2.68663	0.942633	0.0743426	10.3309
GOTERM_CC_FAT	GO:0005730~nucleolus	20	0.00791669	ZBTB33, RBM5, TP53, MTA1, BIRC5, STAT1, SIRT1, STAT3, SUFU, POLR2A, MAPK1, FOS, CASP3, ERCC6, CDKN2A, EP300, ZNF680, HNRNPF, CASP8, BUB3	191	698	12782	1.91752	0.942808	0.0725336	10.3414
GOTERM_CC_FAT	GO:0030131~clathrin adaptor complex	4	0.00889042	EGFR, AP2B1, AP2A2, AP2A1	191	29	12782	9.23055	0.959839	0.0791263	11.5425
GOTERM_CC_FAT	GO:0030132~clathrin coat of coated pit	3	0.00914462	EGFR, AP2A2, AP2A1	191	10	12782	20.0764	0.963382	0.0793545	11.8536
GOTERM_CC_FAT	GO:0005916~fascia adherens	3	0.00914462	CTNNA3, CTNNB1, VCL	191	10	12782	20.0764	0.963382	0.0793545	11.8536
GOTERM_CC_FAT	GO:0030424~axon	8	0.00963995	MAPK1, NRP1, ANK3, NF1, VIM, STAT1, DVL1, TGFB2	191	159	12782	3.36712	0.969414	0.0815374	12.4568
GOTERM_CC_FAT	GO:0030119~AP-type membrane coat adaptor complex	4	0.00977182	EGFR, AP2B1, AP2A2, AP2A1	191	30	12782	8.92286	0.970846	0.0807253	12.6168
GOTERM_CC_FAT	GO:0042611~MHC protein complex	5	0.0101203	HLA-DPA1, HLA-DPB1, HLA-B, HLA-DRA, B2M	191	57	12782	5.8703	0.974315	0.0816341	13.0381
GOTERM_CC_FAT	GO:0000785~chromatin	9	0.0101395	SUZ12, SIN3B, CSNK2A1, PDS5B, HDAC2, HDAC1, JUN, MCM2, HIST3H3	191	200	12782	3.01147	0.974494	0.0800013	13.0613
GOTERM_CC_FAT	GO:0016323~basolateral plasma membrane	9	0.0109679	EGFR, CD44, ANK3, ERBB2, TGFBR1, ITGB4, ITGB1, CTNNB1, VCL	191	203	12782	2.96696	0.981132	0.0844481	14.0553
GOTERM_CC_FAT	GO:0045334~clathrin-coated endocytic vesicle	3	0.0110682	EGFR, AP2A2, AP2A1	191	11	12782	18.2513	0.981808	0.0834179	14.1749
GOTERM_CC_FAT	GO:0000307~cyclin-dependent protein kinase holoenzyme complex	3	0.0110682	PCNA, CDK6, CDK2	191	11	12782	18.2513	0.981808	0.0834179	14.1749
GOTERM_CC_FAT	GO:0030139~endocytic vesicle	5	0.0113971	EGFR, AP2B1, AP2A2, AP2A1, CAMK2G	191	59	12782	5.67131	0.983861	0.0840544	14.5661
GOTERM_CC_FAT	GO:0043005~neuron projection	12	0.0133259	MAPK1, NRP1, ANK3, ITGA8, NF1, VIM, ABI1, STAT1, DVL1, CTNNB1, SREBF2, TGFB2	191	342	12782	2.34812	0.99201	0.0957196	16.8271
GOTERM_CC_FAT	GO:0030117~membrane coat	5	0.0142513	EGFR, AP2B1, AP2A2, AP2A1, SEC24C	191	63	12782	5.31123	0.994301	0.100087	17.8922
[truncated: 255 more rows]

## Sheet: S8 Table
Supplementary Table 8. Functional Annotation about biomarker in STAD using DAVID
[truncated: 322 more rows]

[truncated: 1 more sheets: S9 Table]
